# Supplementary material for: Tris(μ2-2-meth­oxy-6-{[(2-sulfido­eth­yl)imino]meth­yl}phenolato)trinickel(II) di­methyl­formamide monosolvate: crystal structure, spectroscopic characterization and anti­bacterial activity
Source: Acta Crystallogr E Crystallogr Commun. 2019 Apr 12;75(Pt 5):616–9. doi: 10.1107/S2056989019004730 (PMC6505582; doi:10.1107/S2056989019004730)
Supplement: Supplementary file 1 [file e-75-00616-sup1.cif]

##############################################################################
#                                                                            #
# This CIF contains the data in a paper accepted for publication in          #
# Acta Crystallographica Section E. It conforms to the requirements of       #
# Notes for Authors for Acta Crystallographica Section E, and has been       #
# peer reviewed under the auspices of the IUCr Commission on Journals.       #
#                                                                            #
# Full details of the Crystallographic Information File format               #
# are given in the paper "The Crystallographic Information File (CIF):       #
# a New Standard Archive File for Crystallography" by S. R. Hall, F. H.      #
# Allen and I. D. Brown [Acta Cryst. (1991), A47, 655-685].                  #
#                                                                            #
# The current version of the core CIF dictionary is obtainable from          #
# ftp://ftp.iucr.org/pub/cif_core.dic.                                       #
#                                                                            #
# Software is freely available for graphical display of the structure(s)     #
# in this CIF. For information consult the CIF software page                 #
# http://www.iucr.org/resources/cif/software.                                #
#                                                                            #
# This file may be used for bona fide research purposes within the           #
# scientific community so long as proper attribution is given to the journal # 
# article from which it was obtained.                                        #
#                                                                            #
##############################################################################
data_I
_audit_creation_method     'SHELXL-2016/4'
_journal_date_recd_electronic     2019-03-22
_journal_date_accepted     2019-04-07
_journal_name_full     'Acta Crystallographica, Section E'
_journal_year     2019
_journal_volume     75
_journal_issue      5
_journal_page_first     615
_journal_page_last     618
_journal_paper_category     GM
_journal_paper_doi     10.1107/S2056989019004730
_journal_coeditor_code     EX2019
_publ_contact_author_name     'Julia A. Rusanova'
_publ_contact_author_address
;
Department of Chemistry, Taras Shevchenko National University of
Kyiv, 64/13 Volodymyrska str., Kyiv 01601, Ukraine
;
_publ_contact_author_email     'rusanova.j@gmail.com'
_publ_contact_author_fax     ?
_publ_contact_author_phone     ?
_publ_section_title
;
Tris(\m~2~-2-methoxy-6-{[(2-sulfidoethyl)imino]methyl}phenolato)trinickel(II)
dimethylformamide monosolvate: crystal structure, spectroscopic
characterization and antibacterial activity
;
loop_
    _publ_author_name
    _publ_author_footnote
    _publ_author_address
    'Rusanova, Julia A.' .
;
Department of Chemistry, Taras Shevchenko National University of Kyiv, 64/13
Volodymyrska str., Kyiv 01601,
Ukraine
;
    'Kokozay, Vladimir N.' .
;
Department of Chemistry, Taras Shevchenko National University of Kyiv, 64/13
Volodymyrska str., Kyiv 01601,
Ukraine
;
    'Pokas, Olena V.' .
;
Institute of Epidemiology and Infectious Diseases of the Academy of Medical
Sciences of Ukraine, 5, M. Amosova str., Kyiv 03038,
Ukraine
;
_publ_section_synopsis
;
The crystal structure of a trinuclear Ni^II^ complex with a Schiff base ligand
formed <i>in situ</i> from cysteamine (2-aminoethanethiol) and
<i>o</i>-vaniline is reported as well results of its antibacterial activity
screening.
;
_chemical_name_systematic
;
Tris(\m~2~-2-methoxy-6-{[(2-sulfidoethyl)imino]methyl}phenolato)trinickel(II)
dimethylformamide monosolvate
;
_chemical_name_common     ?
_chemical_formula_moiety     'C30 H33 N3 Ni3 O6 S3, C3 H7 N O'
_chemical_formula_sum     'C33 H40 N4 Ni3 O7 S3'
_chemical_formula_iupac     '[Ni3 (C10 H11 N1 O2 S1)3], C3 H7 N O'
_chemical_formula_weight     877.00
_chemical_melting_point     ?
_space_group_crystal_system     orthorhombic
_space_group_name_H-M_alt     'P b c a'
_space_group_name_Hall     '-P 2ac 2ab'
loop_
    _space_group_symop_operation_xyz
    'x, y, z'
    '-x+1/2, -y, z+1/2'
    '-x, y+1/2, -z+1/2'
    'x+1/2, -y+1/2, -z'
    '-x, -y, -z'
    'x-1/2, y, -z-1/2'
    'x, -y-1/2, z-1/2'
    '-x-1/2, y-1/2, z'
_cell_length_a     20.396(3)
_cell_length_b     16.066(3)
_cell_length_c     21.738(3)
_cell_angle_alpha     90
_cell_angle_beta     90
_cell_angle_gamma     90
_cell_volume     7123.5(19)
_cell_formula_units_Z     8
_cell_measurement_reflns_used     1664
_cell_measurement_theta_min     2.47
_cell_measurement_theta_max     24.32
_cell_measurement_temperature     123.0(10)
_exptl_crystal_description     'plate'
_exptl_crystal_colour     'brown'
_exptl_crystal_size_max     0.470
_exptl_crystal_size_mid     0.280
_exptl_crystal_size_min     0.050
_exptl_crystal_density_diffrn     1.635
_exptl_crystal_F_000     3632
_exptl_absorpt_coefficient_mu     1.799
_exptl_absorpt_correction_type     multi-scan
_exptl_absorpt_process_details
;
(SADABS; Bruker, 2008)
;
_exptl_absorpt_correction_T_min     0.65
_exptl_absorpt_correction_T_max     0.92
_diffrn_ambient_temperature     123.0(10)
_diffrn_radiation_type     MoK\a
_diffrn_radiation_wavelength     0.71073
_diffrn_radiation_source     'sealed tube'
_diffrn_radiation_monochromator     'graphite'
_diffrn_measurement_device_type     'Bruker SMART CCD area detector'
_diffrn_measurement_method     'phi and omega scans'
_diffrn_detector_area_resol_mean     ?
_diffrn_reflns_number     49899
_diffrn_reflns_av_R_equivalents     0.1065
_diffrn_reflns_av_unetI/netI     0.0656
_diffrn_reflns_theta_min     1.866
_diffrn_reflns_theta_max     25.100
_diffrn_reflns_theta_full     25.100
_diffrn_measured_fraction_theta_max     1.000
_diffrn_measured_fraction_theta_full     1.000
_diffrn_reflns_limit_h_min     -23
_diffrn_reflns_limit_h_max     24
_diffrn_reflns_limit_k_min     -19
_diffrn_reflns_limit_k_max     19
_diffrn_reflns_limit_l_min     -25
_diffrn_reflns_limit_l_max     25
_refine_special_details     ?
_reflns_number_total     6349
_reflns_number_gt     4257
_reflns_threshold_expression     'I > 2\s(I)'
_refine_ls_structure_factor_coef     Fsqd
_refine_ls_matrix_type     full
_refine_ls_R_factor_all     0.0840
_refine_ls_R_factor_gt     0.0424
_refine_ls_wR_factor_gt     0.0956
_refine_ls_wR_factor_ref     0.1132
_refine_ls_goodness_of_fit_ref     0.996
_refine_ls_restrained_S_all     0.996
_refine_ls_number_reflns     6349
_refine_ls_number_parameters     456
_refine_ls_number_restraints     0
_refine_ls_hydrogen_treatment     constr
_refine_ls_weighting_scheme     calc
_refine_ls_weighting_details
                      'w=1/[\s^2^(Fo^2^)+(0.0573P)^2^] where P=(Fo^2^+2Fc^2^)/3'
_atom_sites_solution_hydrogens     geom
_atom_sites_solution_primary     ?
_atom_sites_solution_secondary     ?
_refine_ls_shift/su_max     0.002
_refine_ls_shift/su_mean     0.000
_refine_diff_density_max     0.566
_refine_diff_density_min     -0.502
_refine_ls_extinction_method     none
_refine_ls_extinction_coef     .
loop_
    _atom_type_symbol
    _atom_type_description
    _atom_type_scat_dispersion_real
    _atom_type_scat_dispersion_imag
    _atom_type_scat_source
    'C' 'C' 0.0033 0.0016
                         'International Tables Vol C Tables 4.2.6.8 and 6.1.1.4'
    'H' 'H' 0.0000 0.0000
                         'International Tables Vol C Tables 4.2.6.8 and 6.1.1.4'
    'N' 'N' 0.0061 0.0033
                         'International Tables Vol C Tables 4.2.6.8 and 6.1.1.4'
    'O' 'O' 0.0106 0.0060
                         'International Tables Vol C Tables 4.2.6.8 and 6.1.1.4'
    'S' 'S' 0.1246 0.1234
                         'International Tables Vol C Tables 4.2.6.8 and 6.1.1.4'
    'Ni' 'Ni' 0.3393 1.1124
                         'International Tables Vol C Tables 4.2.6.8 and 6.1.1.4'
_computing_data_collection
;
SMART (Bruker, 2008)
;
_computing_cell_refinement
;
SAINT (Bruker, 2008)
;
_computing_data_reduction
;
SAINT (Bruker, 2008)
;
_computing_structure_solution
;
SHELXT (Sheldrick, 2015a)
;
_computing_structure_refinement
;
<i>SHELXL2016/4</i> (Sheldrick, 2015b)
;
_computing_molecular_graphics
;
SHELXTL (Sheldrick, 2008)
;
_computing_publication_material
;
publCIF (Westrip, 2010)
;
loop_
    _atom_site_type_symbol
    _atom_site_label
    _atom_site_fract_x
    _atom_site_fract_y
    _atom_site_fract_z
    _atom_site_U_iso_or_equiv
    _atom_site_adp_type
    _atom_site_calc_flag
    _atom_site_occupancy
    _atom_site_disorder_assembly
    _atom_site_disorder_group
    C C1 0.1040(2) 0.6135(3) 0.4547(2) 0.0216(11) Uani d 1 . .
    N N1 0.14902(17) 0.6953(2) 0.34331(16) 0.0208(9) Uani d 1 . .
    Ni NI1 0.05923(3) 0.71688(3) 0.35642(2) 0.01757(15) Uani d 1 . .
    O O1 0.05749(14) 0.65749(18) 0.42925(13) 0.0218(7) Uani d 1 . .
    C C2 0.1675(2) 0.6052(3) 0.4303(2) 0.0245(11) Uani d 1 . .
    N N2 0.05639(17) 1.0287(2) 0.27069(15) 0.0175(8) Uani d 1 . .
    Ni NI2 -0.05261(3) 0.87936(3) 0.39576(2) 0.01647(15) Uani d 1 . .
    O O2 0.13969(15) 0.90693(18) 0.23444(14) 0.0262(8) Uani d 1 . .
    C C3 0.2145(2) 0.5541(3) 0.4609(2) 0.0314(12) Uani d 1 . .
    H H3 0.256416 0.548700 0.444523 0.038 Uiso calc 1 . .
    N N3 -0.06396(17) 0.8428(2) 0.47725(16) 0.0190(8) Uani d 1 . .
    Ni NI3 0.05724(3) 0.91137(3) 0.26828(2) 0.01665(15) Uani d 1 . .
    O O3 -0.06788(14) 0.98980(17) 0.41482(13) 0.0200(7) Uani d 1 . .
    C C4 0.1988(2) 0.5134(3) 0.5132(2) 0.0345(13) Uani d 1 . .
    H H4 0.229727 0.479712 0.532412 0.041 Uiso calc 1 . .
    N N4 0.32425(19) 0.8337(3) 0.35718(17) 0.0312(10) Uani d 1 . .
    O O4 0.02740(16) 0.58374(18) 0.53216(14) 0.0279(8) Uani d 1 . .
    S S4 -0.04576(5) 0.91131(7) 0.29655(5) 0.0179(3) Uani d 1 . .
    C C5 0.1363(2) 0.5220(3) 0.5385(2) 0.0293(12) Uani d 1 . .
    H H5 0.126244 0.494494 0.574885 0.035 Uiso calc 1 . .
    O O5 0.23866(15) 0.8613(2) 0.16848(15) 0.0331(8) Uani d 1 . .
    S S5 0.05311(5) 0.77300(7) 0.26444(5) 0.0190(3) Uani d 1 . .
    C C6 0.0894(2) 0.5703(3) 0.5106(2) 0.0260(11) Uani d 1 . .
    O O6 -0.08955(16) 1.15080(19) 0.41606(15) 0.0317(8) Uani d 1 . .
    S S6 -0.04607(5) 0.74826(7) 0.36660(5) 0.0193(3) Uani d 1 . .
    C C7 0.0112(3) 0.5505(3) 0.5913(2) 0.0361(13) Uani d 1 . .
    H H7A 0.010203 0.490812 0.589061 0.054 Uiso calc 1 . .
    H H7B -0.031052 0.570727 0.603684 0.054 Uiso calc 1 . .
    H H7C 0.043595 0.567557 0.620712 0.054 Uiso calc 1 . .
    O O7 0.35878(19) 0.6998(2) 0.34988(15) 0.0476(10) Uani d 1 . .
    C C8 0.1856(2) 0.6482(3) 0.3760(2) 0.0235(11) Uani d 1 . .
    H H8 0.228610 0.641402 0.362734 0.028 Uiso calc 1 . .
    C C9 0.1797(2) 0.7362(3) 0.28965(19) 0.0236(11) Uani d 1 . .
    H H9A 0.219139 0.706502 0.277862 0.028 Uiso calc 1 . .
    H H9B 0.191724 0.792901 0.300086 0.028 Uiso calc 1 . .
    C C10 0.1318(2) 0.7364(3) 0.2372(2) 0.0244(11) Uani d 1 . .
    H H10A 0.127330 0.680574 0.220734 0.029 Uiso calc 1 . .
    H H10B 0.147539 0.772455 0.204635 0.029 Uiso calc 1 . .
    C C11 -0.0862(2) 1.0220(3) 0.4676(2) 0.0185(10) Uani d 1 . .
    C C12 -0.0951(2) 0.9762(3) 0.5218(2) 0.0212(11) Uani d 1 . .
    C C13 -0.1154(2) 1.0165(3) 0.5762(2) 0.0300(12) Uani d 1 . .
    H H13 -0.120480 0.985565 0.612062 0.036 Uiso calc 1 . .
    C C14 -0.1277(2) 1.0989(3) 0.5774(2) 0.0335(13) Uani d 1 . .
    H H14 -0.141172 1.124339 0.613697 0.040 Uiso calc 1 . .
    C C15 -0.1201(2) 1.1460(3) 0.5236(2) 0.0295(12) Uani d 1 . .
    H H15 -0.128681 1.202832 0.524240 0.035 Uiso calc 1 . .
    C C16 -0.1002(2) 1.1087(3) 0.4703(2) 0.0231(11) Uani d 1 . .
    C C17 -0.1012(3) 1.2377(3) 0.4157(2) 0.0403(14) Uani d 1 . .
    H H17A -0.146957 1.248147 0.422307 0.060 Uiso calc 1 . .
    H H17B -0.088282 1.260377 0.376610 0.060 Uiso calc 1 . .
    H H17C -0.076086 1.263611 0.447772 0.060 Uiso calc 1 . .
    C C18 -0.0820(2) 0.8889(3) 0.5231(2) 0.0245(11) Uani d 1 . .
    H H18 -0.086870 0.862371 0.560864 0.029 Uiso calc 1 . .
    C C19 -0.0501(2) 0.7554(3) 0.4905(2) 0.0246(11) Uani d 1 . .
    H H19A -0.071544 0.739122 0.528505 0.030 Uiso calc 1 . .
    H H19B -0.003255 0.747398 0.495504 0.030 Uiso calc 1 . .
    C C20 -0.0748(2) 0.7026(3) 0.43822(19) 0.0235(11) Uani d 1 . .
    H H20A -0.122384 0.700919 0.438689 0.028 Uiso calc 1 . .
    H H20B -0.058516 0.646188 0.442237 0.028 Uiso calc 1 . .
    C C21 0.1735(2) 0.9672(3) 0.21019(19) 0.0192(10) Uani d 1 . .
    C C22 0.1582(2) 1.0516(3) 0.21515(19) 0.0196(10) Uani d 1 . .
    C C23 0.1993(2) 1.1128(3) 0.1890(2) 0.0267(11) Uani d 1 . .
    H H23 0.188237 1.168805 0.192303 0.032 Uiso calc 1 . .
    C C24 0.2553(2) 1.0900(3) 0.1587(2) 0.0269(11) Uani d 1 . .
    H H24 0.283080 1.130485 0.142680 0.032 Uiso calc 1 . .
    C C25 0.2708(2) 1.0059(3) 0.1519(2) 0.0263(11) Uani d 1 . .
    H H25 0.308818 0.990638 0.131124 0.032 Uiso calc 1 . .
    C C26 0.2306(2) 0.9456(3) 0.1756(2) 0.0211(10) Uani d 1 . .
    C C27 0.2836(2) 0.8347(3) 0.1220(2) 0.0356(13) Uani d 1 . .
    H H27A 0.274122 0.863141 0.084227 0.053 Uiso calc 1 . .
    H H27B 0.279230 0.775766 0.115968 0.053 Uiso calc 1 . .
    H H27C 0.327566 0.847268 0.134711 0.053 Uiso calc 1 . .
    C C28 0.0997(2) 1.0768(3) 0.24669(19) 0.0213(11) Uani d 1 . .
    H H28 0.092408 1.133787 0.250102 0.026 Uiso calc 1 . .
    C C29 0.0019(2) 1.0683(3) 0.3039(2) 0.0212(11) Uani d 1 . .
    H H29A -0.001822 1.126287 0.292097 0.025 Uiso calc 1 . .
    H H29B 0.009548 1.065625 0.347927 0.025 Uiso calc 1 . .
    C C30 -0.0598(2) 1.0227(3) 0.2879(2) 0.0217(10) Uani d 1 . .
    H H30A -0.072285 1.035053 0.245854 0.026 Uiso calc 1 . .
    H H30B -0.095042 1.040244 0.314861 0.026 Uiso calc 1 . .
    C C31 0.3514(2) 0.7692(4) 0.3282(2) 0.0375(13) Uani d 1 . .
    H H31 0.365864 0.777847 0.288189 0.045 Uiso calc 1 . .
    C C32 0.3015(3) 0.8257(3) 0.4199(2) 0.0446(15) Uani d 1 . .
    H H32A 0.307709 0.769365 0.433531 0.067 Uiso calc 1 . .
    H H32B 0.255822 0.839620 0.421934 0.067 Uiso calc 1 . .
    H H32C 0.326002 0.862642 0.445918 0.067 Uiso calc 1 . .
    C C33 0.3149(3) 0.9136(3) 0.3264(3) 0.0478(15) Uani d 1 . .
    H H33A 0.328520 0.909052 0.284238 0.072 Uiso calc 1 . .
    H H33B 0.340519 0.955447 0.346673 0.072 Uiso calc 1 . .
    H H33C 0.269354 0.928704 0.327920 0.072 Uiso calc 1 . .
loop_
    _atom_site_aniso_label
    _atom_site_aniso_U_11
    _atom_site_aniso_U_22
    _atom_site_aniso_U_33
    _atom_site_aniso_U_12
    _atom_site_aniso_U_13
    _atom_site_aniso_U_23
    C1 0.027(3) 0.015(2) 0.023(3) -0.001(2) -0.007(2) -0.005(2)
    N1 0.022(2) 0.018(2) 0.022(2) 0.0000(17) 0.0015(17) -0.0056(17)
    NI1 0.0168(3) 0.0146(3) 0.0214(3) 0.0005(2) 0.0007(2) -0.0002(2)
    O1 0.0237(18) 0.0193(17) 0.0224(17) 0.0022(14) 0.0009(14) 0.0045(14)
    C2 0.026(3) 0.016(3) 0.031(3) 0.002(2) -0.006(2) -0.007(2)
    N2 0.018(2) 0.0160(19) 0.019(2) -0.0005(16) 0.0003(17) 0.0000(16)
    NI2 0.0162(3) 0.0149(3) 0.0183(3) 0.0006(2) 0.0008(2) 0.0001(2)
    O2 0.0262(18) 0.0179(18) 0.035(2) 0.0023(14) 0.0125(15) 0.0070(14)
    C3 0.027(3) 0.031(3) 0.035(3) 0.011(2) -0.011(2) -0.012(2)
    N3 0.017(2) 0.020(2) 0.020(2) 0.0019(16) -0.0005(17) 0.0029(17)
    NI3 0.0178(3) 0.0135(3) 0.0186(3) 0.0000(2) 0.0020(3) 0.0009(2)
    O3 0.0264(18) 0.0172(17) 0.0164(16) 0.0006(13) 0.0012(14) -0.0031(13)
    C4 0.038(3) 0.033(3) 0.033(3) 0.015(2) -0.015(3) 0.000(2)
    N4 0.027(2) 0.039(3) 0.028(2) 0.001(2) 0.003(2) -0.006(2)
    O4 0.036(2) 0.0204(18) 0.0275(19) 0.0015(15) 0.0006(16) 0.0066(15)
    S4 0.0174(6) 0.0163(6) 0.0198(6) 0.0003(5) -0.0013(5) -0.0009(5)
    C5 0.045(3) 0.018(3) 0.025(3) -0.001(2) -0.014(3) 0.003(2)
    O5 0.029(2) 0.027(2) 0.043(2) 0.0035(16) 0.0153(17) 0.0023(16)
    S5 0.0216(6) 0.0157(6) 0.0199(6) -0.0013(5) 0.0025(5) -0.0028(5)
    C6 0.029(3) 0.018(3) 0.030(3) 0.000(2) -0.008(2) -0.004(2)
    O6 0.040(2) 0.0171(18) 0.038(2) 0.0019(16) -0.0040(17) -0.0069(15)
    S6 0.0171(6) 0.0156(6) 0.0252(6) -0.0009(5) 0.0012(5) -0.0004(5)
    C7 0.048(3) 0.033(3) 0.028(3) -0.002(3) 0.007(3) 0.006(2)
    O7 0.066(3) 0.045(3) 0.032(2) 0.018(2) 0.0031(19) -0.0013(19)
    C8 0.019(3) 0.018(3) 0.033(3) 0.002(2) 0.001(2) -0.005(2)
    C9 0.018(2) 0.020(3) 0.033(3) 0.001(2) 0.006(2) -0.005(2)
    C10 0.028(3) 0.019(3) 0.026(3) 0.002(2) 0.006(2) -0.004(2)
    C11 0.009(2) 0.022(3) 0.024(3) -0.0001(19) -0.005(2) -0.005(2)
    C12 0.014(2) 0.027(3) 0.022(3) 0.002(2) -0.001(2) -0.006(2)
    C13 0.013(2) 0.050(4) 0.027(3) 0.000(2) -0.005(2) -0.002(2)
    C14 0.025(3) 0.042(3) 0.034(3) 0.008(2) -0.002(2) -0.023(3)
    C15 0.020(3) 0.026(3) 0.043(3) 0.004(2) -0.004(2) -0.019(2)
    C16 0.020(3) 0.024(3) 0.026(3) 0.002(2) -0.006(2) -0.005(2)
    C17 0.058(4) 0.014(3) 0.049(3) 0.007(2) -0.022(3) -0.009(2)
    C18 0.014(2) 0.038(3) 0.022(3) -0.002(2) 0.002(2) 0.005(2)
    C19 0.023(3) 0.022(3) 0.029(3) 0.006(2) 0.006(2) 0.009(2)
    C20 0.017(2) 0.023(3) 0.031(3) 0.001(2) 0.005(2) 0.008(2)
    C21 0.013(2) 0.029(3) 0.016(2) -0.002(2) -0.001(2) 0.006(2)
    C22 0.020(3) 0.024(3) 0.016(2) -0.003(2) -0.002(2) 0.0027(19)
    C23 0.028(3) 0.027(3) 0.025(3) -0.008(2) 0.000(2) 0.001(2)
    C24 0.027(3) 0.028(3) 0.026(3) -0.012(2) -0.001(2) 0.001(2)
    C25 0.020(3) 0.036(3) 0.023(3) -0.002(2) -0.003(2) -0.002(2)
    C26 0.018(2) 0.021(3) 0.025(3) 0.001(2) -0.001(2) 0.004(2)
    C27 0.023(3) 0.037(3) 0.047(3) 0.004(2) 0.011(3) 0.005(3)
    C28 0.029(3) 0.015(2) 0.020(2) -0.003(2) -0.007(2) -0.0020(19)
    C29 0.026(3) 0.013(2) 0.024(3) 0.0037(19) 0.004(2) 0.000(2)
    C30 0.023(3) 0.021(3) 0.021(2) 0.007(2) -0.004(2) 0.0076(19)
    C31 0.038(3) 0.046(4) 0.029(3) 0.006(3) 0.005(3) -0.003(3)
    C32 0.038(3) 0.058(4) 0.038(3) 0.019(3) 0.002(3) -0.002(3)
    C33 0.056(4) 0.029(3) 0.058(4) 0.004(3) 0.008(3) -0.005(3)
_geom_special_details
;
 All esds (except the esd in the dihedral angle between two l.s. planes)
 are estimated using the full covariance matrix.  The cell esds are taken
 into account individually in the estimation of esds in distances, angles
 and torsion angles; correlations between esds in cell parameters are only
 used when they are defined by crystal symmetry.  An approximate (isotropic)
 treatment of cell esds is used for estimating esds involving l.s. planes.
;
loop_
    _geom_bond_atom_site_label_1
    _geom_bond_atom_site_label_2
    _geom_bond_site_symmetry_2
    _geom_bond_distance
    _geom_bond_publ_flag
    C1 O1 . 1.306(5) ?
    C1 C2 . 1.406(6) ?
    C1 C6 . 1.430(6) ?
    N1 C8 . 1.278(5) ?
    N1 C9 . 1.478(5) ?
    N1 Ni1 . 1.886(4) ?
    Ni1 O1 . 1.849(3) ?
    Ni1 S5 . 2.1970(12) ?
    Ni1 S6 . 2.2171(12) ?
    C2 C8 . 1.417(6) ?
    C2 C3 . 1.426(6) ?
    N2 C28 . 1.285(5) ?
    N2 C29 . 1.470(5) ?
    N2 Ni3 . 1.886(3) ?
    Ni2 O3 . 1.849(3) ?
    Ni2 N3 . 1.881(3) ?
    Ni2 S6 . 2.2036(13) ?
    Ni2 S4 . 2.2213(12) ?
    O2 C21 . 1.300(5) ?
    O2 Ni3 . 1.837(3) ?
    C3 C4 . 1.350(7) ?
    C3 H3 . 0.9300 ?
    N3 C18 . 1.295(5) ?
    N3 C19 . 1.461(5) ?
    Ni3 S4 . 2.1888(12) ?
    Ni3 S5 . 2.2262(13) ?
    O3 C11 . 1.313(5) ?
    C4 C5 . 1.395(7) ?
    C4 H4 . 0.9300 ?
    N4 C31 . 1.333(6) ?
    N4 C32 . 1.446(6) ?
    N4 C33 . 1.460(6) ?
    O4 C6 . 1.366(5) ?
    O4 C7 . 1.430(5) ?
    S4 C30 . 1.821(4) ?
    C5 C6 . 1.373(6) ?
    C5 H5 . 0.9300 ?
    O5 C26 . 1.372(5) ?
    O5 C27 . 1.429(5) ?
    S5 C10 . 1.808(4) ?
    O6 C16 . 1.376(5) ?
    O6 C17 . 1.417(5) ?
    S6 C20 . 1.818(4) ?
    C7 H7A . 0.9600 ?
    C7 H7B . 0.9600 ?
    C7 H7C . 0.9600 ?
    O7 C31 . 1.219(6) ?
    C8 H8 . 0.9300 ?
    C9 C10 . 1.502(6) ?
    C9 H9A . 0.9700 ?
    C9 H9B . 0.9700 ?
    C10 H10A . 0.9700 ?
    C10 H10B . 0.9700 ?
    C11 C12 . 1.400(6) ?
    C11 C16 . 1.424(6) ?
    C12 C13 . 1.413(6) ?
    C12 C18 . 1.428(6) ?
    C13 C14 . 1.347(6) ?
    C13 H13 . 0.9300 ?
    C14 C15 . 1.401(7) ?
    C14 H14 . 0.9300 ?
    C15 C16 . 1.368(6) ?
    C15 H15 . 0.9300 ?
    C17 H17A . 0.9600 ?
    C17 H17B . 0.9600 ?
    C17 H17C . 0.9600 ?
    C18 H18 . 0.9300 ?
    C19 C20 . 1.506(6) ?
    C19 H19A . 0.9700 ?
    C19 H19B . 0.9700 ?
    C20 H20A . 0.9700 ?
    C20 H20B . 0.9700 ?
    C21 C22 . 1.395(6) ?
    C21 C26 . 1.430(6) ?
    C22 C23 . 1.412(6) ?
    C22 C28 . 1.435(6) ?
    C23 C24 . 1.369(6) ?
    C23 H23 . 0.9300 ?
    C24 C25 . 1.395(6) ?
    C24 H24 . 0.9300 ?
    C25 C26 . 1.370(6) ?
    C25 H25 . 0.9300 ?
    C27 H27A . 0.9600 ?
    C27 H27B . 0.9600 ?
    C27 H27C . 0.9600 ?
    C28 H28 . 0.9300 ?
    C29 C30 . 1.496(6) ?
    C29 H29A . 0.9700 ?
    C29 H29B . 0.9700 ?
    C30 H30A . 0.9700 ?
    C30 H30B . 0.9700 ?
    C31 H31 . 0.9300 ?
    C32 H32A . 0.9600 ?
    C32 H32B . 0.9600 ?
    C32 H32C . 0.9600 ?
    C33 H33A . 0.9600 ?
    C33 H33B . 0.9600 ?
    C33 H33C . 0.9600 ?
loop_
    _geom_angle_atom_site_label_1
    _geom_angle_atom_site_label_2
    _geom_angle_atom_site_label_3
    _geom_angle_site_symmetry_1
    _geom_angle_site_symmetry_3
    _geom_angle
    _geom_angle_publ_flag
    O1 C1 C2 . . 124.1(4) ?
    O1 C1 C6 . . 118.2(4) ?
    C2 C1 C6 . . 117.7(4) ?
    C8 N1 C9 . . 117.1(4) ?
    C8 N1 Ni1 . . 126.3(3) ?
    C9 N1 Ni1 . . 116.6(3) ?
    O1 Ni1 N1 . . 93.04(14) ?
    O1 Ni1 S5 . . 171.92(10) ?
    N1 Ni1 S5 . . 89.61(11) ?
    O1 Ni1 S6 . . 90.77(10) ?
    N1 Ni1 S6 . . 176.14(12) ?
    S5 Ni1 S6 . . 86.70(4) ?
    C1 O1 Ni1 . . 129.0(3) ?
    C1 C2 C8 . . 120.5(4) ?
    C1 C2 C3 . . 119.9(4) ?
    C8 C2 C3 . . 119.6(4) ?
    C28 N2 C29 . . 117.4(4) ?
    C28 N2 Ni3 . . 125.7(3) ?
    C29 N2 Ni3 . . 116.9(3) ?
    O3 Ni2 N3 . . 93.92(14) ?
    O3 Ni2 S6 . . 172.82(9) ?
    N3 Ni2 S6 . . 88.83(11) ?
    O3 Ni2 S4 . . 90.36(9) ?
    N3 Ni2 S4 . . 173.96(11) ?
    S6 Ni2 S4 . . 86.43(4) ?
    C21 O2 Ni3 . . 128.2(3) ?
    C4 C3 C2 . . 120.8(5) ?
    C4 C3 H3 . . 119.6 ?
    C2 C3 H3 . . 119.6 ?
    C18 N3 C19 . . 116.9(4) ?
    C18 N3 Ni2 . . 125.5(3) ?
    C19 N3 Ni2 . . 117.6(3) ?
    O2 Ni3 N2 . . 93.34(14) ?
    O2 Ni3 S4 . . 172.34(10) ?
    N2 Ni3 S4 . . 89.08(11) ?
    O2 Ni3 S5 . . 88.90(10) ?
    N2 Ni3 S5 . . 177.25(11) ?
    S4 Ni3 S5 . . 88.50(4) ?
    C11 O3 Ni2 . . 128.4(3) ?
    C3 C4 C5 . . 120.0(4) ?
    C3 C4 H4 . . 120.0 ?
    C5 C4 H4 . . 120.0 ?
    C31 N4 C32 . . 120.6(4) ?
    C31 N4 C33 . . 121.4(4) ?
    C32 N4 C33 . . 118.0(4) ?
    C6 O4 C7 . . 117.6(4) ?
    C30 S4 Ni3 . . 96.96(15) ?
    C30 S4 Ni2 . . 108.50(15) ?
    Ni3 S4 Ni2 . . 109.46(5) ?
    C6 C5 C4 . . 121.3(5) ?
    C6 C5 H5 . . 119.4 ?
    C4 C5 H5 . . 119.4 ?
    C26 O5 C27 . . 116.9(3) ?
    C10 S5 Ni1 . . 96.54(15) ?
    C10 S5 Ni3 . . 107.67(15) ?
    Ni1 S5 Ni3 . . 111.94(5) ?
    O4 C6 C5 . . 125.7(4) ?
    O4 C6 C1 . . 114.0(4) ?
    C5 C6 C1 . . 120.3(5) ?
    C16 O6 C17 . . 117.6(4) ?
    C20 S6 Ni2 . . 96.86(15) ?
    C20 S6 Ni1 . . 107.85(15) ?
    Ni2 S6 Ni1 . . 107.75(5) ?
    O4 C7 H7A . . 109.5 ?
    O4 C7 H7B . . 109.5 ?
    H7A C7 H7B . . 109.5 ?
    O4 C7 H7C . . 109.5 ?
    H7A C7 H7C . . 109.5 ?
    H7B C7 H7C . . 109.5 ?
    N1 C8 C2 . . 126.9(4) ?
    N1 C8 H8 . . 116.6 ?
    C2 C8 H8 . . 116.6 ?
    N1 C9 C10 . . 108.9(3) ?
    N1 C9 H9A . . 109.9 ?
    C10 C9 H9A . . 109.9 ?
    N1 C9 H9B . . 109.9 ?
    C10 C9 H9B . . 109.9 ?
    H9A C9 H9B . . 108.3 ?
    C9 C10 S5 . . 109.3(3) ?
    C9 C10 H10A . . 109.8 ?
    S5 C10 H10A . . 109.8 ?
    C9 C10 H10B . . 109.8 ?
    S5 C10 H10B . . 109.8 ?
    H10A C10 H10B . . 108.3 ?
    O3 C11 C12 . . 124.4(4) ?
    O3 C11 C16 . . 118.5(4) ?
    C12 C11 C16 . . 117.1(4) ?
    C11 C12 C13 . . 120.1(4) ?
    C11 C12 C18 . . 120.6(4) ?
    C13 C12 C18 . . 119.2(4) ?
    C14 C13 C12 . . 121.4(5) ?
    C14 C13 H13 . . 119.3 ?
    C12 C13 H13 . . 119.3 ?
    C13 C14 C15 . . 119.6(5) ?
    C13 C14 H14 . . 120.2 ?
    C15 C14 H14 . . 120.2 ?
    C16 C15 C14 . . 120.3(5) ?
    C16 C15 H15 . . 119.9 ?
    C14 C15 H15 . . 119.9 ?
    C15 C16 O6 . . 123.9(4) ?
    C15 C16 C11 . . 121.5(4) ?
    O6 C16 C11 . . 114.5(4) ?
    O6 C17 H17A . . 109.5 ?
    O6 C17 H17B . . 109.5 ?
    H17A C17 H17B . . 109.5 ?
    O6 C17 H17C . . 109.5 ?
    H17A C17 H17C . . 109.5 ?
    H17B C17 H17C . . 109.5 ?
    N3 C18 C12 . . 126.8(4) ?
    N3 C18 H18 . . 116.6 ?
    C12 C18 H18 . . 116.6 ?
    N3 C19 C20 . . 109.1(4) ?
    N3 C19 H19A . . 109.9 ?
    C20 C19 H19A . . 109.9 ?
    N3 C19 H19B . . 109.9 ?
    C20 C19 H19B . . 109.9 ?
    H19A C19 H19B . . 108.3 ?
    C19 C20 S6 . . 108.2(3) ?
    C19 C20 H20A . . 110.1 ?
    S6 C20 H20A . . 110.1 ?
    C19 C20 H20B . . 110.1 ?
    S6 C20 H20B . . 110.1 ?
    H20A C20 H20B . . 108.4 ?
    O2 C21 C22 . . 125.0(4) ?
    O2 C21 C26 . . 117.6(4) ?
    C22 C21 C26 . . 117.3(4) ?
    C21 C22 C23 . . 120.9(4) ?
    C21 C22 C28 . . 119.8(4) ?
    C23 C22 C28 . . 119.3(4) ?
    C24 C23 C22 . . 120.2(4) ?
    C24 C23 H23 . . 119.9 ?
    C22 C23 H23 . . 119.9 ?
    C23 C24 C25 . . 120.0(4) ?
    C23 C24 H24 . . 120.0 ?
    C25 C24 H24 . . 120.0 ?
    C26 C25 C24 . . 120.6(4) ?
    C26 C25 H25 . . 119.7 ?
    C24 C25 H25 . . 119.7 ?
    C25 C26 O5 . . 125.7(4) ?
    C25 C26 C21 . . 120.9(4) ?
    O5 C26 C21 . . 113.4(4) ?
    O5 C27 H27A . . 109.5 ?
    O5 C27 H27B . . 109.5 ?
    H27A C27 H27B . . 109.5 ?
    O5 C27 H27C . . 109.5 ?
    H27A C27 H27C . . 109.5 ?
    H27B C27 H27C . . 109.5 ?
    N2 C28 C22 . . 126.6(4) ?
    N2 C28 H28 . . 116.7 ?
    C22 C28 H28 . . 116.7 ?
    N2 C29 C30 . . 108.0(4) ?
    N2 C29 H29A . . 110.1 ?
    C30 C29 H29A . . 110.1 ?
    N2 C29 H29B . . 110.1 ?
    C30 C29 H29B . . 110.1 ?
    H29A C29 H29B . . 108.4 ?
    C29 C30 S4 . . 109.0(3) ?
    C29 C30 H30A . . 109.9 ?
    S4 C30 H30A . . 109.9 ?
    C29 C30 H30B . . 109.9 ?
    S4 C30 H30B . . 109.9 ?
    H30A C30 H30B . . 108.3 ?
    O7 C31 N4 . . 125.5(5) ?
    O7 C31 H31 . . 117.3 ?
    N4 C31 H31 . . 117.3 ?
    N4 C32 H32A . . 109.5 ?
    N4 C32 H32B . . 109.5 ?
    H32A C32 H32B . . 109.5 ?
    N4 C32 H32C . . 109.5 ?
    H32A C32 H32C . . 109.5 ?
    H32B C32 H32C . . 109.5 ?
    N4 C33 H33A . . 109.5 ?
    N4 C33 H33B . . 109.5 ?
    H33A C33 H33B . . 109.5 ?
    N4 C33 H33C . . 109.5 ?
    H33A C33 H33C . . 109.5 ?
    H33B C33 H33C . . 109.5 ?
loop_
    _geom_torsion_atom_site_label_1
    _geom_torsion_atom_site_label_2
    _geom_torsion_atom_site_label_3
    _geom_torsion_atom_site_label_4
    _geom_torsion_site_symmetry_1
    _geom_torsion_site_symmetry_2
    _geom_torsion_site_symmetry_3
    _geom_torsion_site_symmetry_4
    _geom_torsion
    _geom_torsion_publ_flag
    C8 N1 Ni1 O1 . . . . 5.2(4) ?
    C9 N1 Ni1 O1 . . . . -175.5(3) ?
    C8 N1 Ni1 S5 . . . . -167.2(4) ?
    C9 N1 Ni1 S5 . . . . 12.2(3) ?
    C8 N1 Ni1 S6 . . . . 176.1(14) ?
    C9 N1 Ni1 S6 . . . . -4.5(19) ?
    C2 C1 O1 Ni1 . . . . 1.8(6) ?
    C6 C1 O1 Ni1 . . . . -177.5(3) ?
    N1 Ni1 O1 C1 . . . . -4.6(4) ?
    S5 Ni1 O1 C1 . . . . 104.4(7) ?
    S6 Ni1 O1 C1 . . . . 176.0(3) ?
    O1 C1 C2 C8 . . . . 2.4(7) ?
    C6 C1 C2 C8 . . . . -178.3(4) ?
    O1 C1 C2 C3 . . . . -178.5(4) ?
    C6 C1 C2 C3 . . . . 0.8(6) ?
    C1 C2 C3 C4 . . . . -0.1(7) ?
    C8 C2 C3 C4 . . . . 179.0(4) ?
    O3 Ni2 N3 C18 . . . . 4.9(4) ?
    S6 Ni2 N3 C18 . . . . -168.4(4) ?
    S4 Ni2 N3 C18 . . . . -130.1(10) ?
    O3 Ni2 N3 C19 . . . . -173.7(3) ?
    S6 Ni2 N3 C19 . . . . 12.9(3) ?
    S4 Ni2 N3 C19 . . . . 51.3(12) ?
    C21 O2 Ni3 N2 . . . . -12.9(4) ?
    C21 O2 Ni3 S4 . . . . 95.3(8) ?
    C21 O2 Ni3 S5 . . . . 165.5(3) ?
    C28 N2 Ni3 O2 . . . . 7.8(4) ?
    C29 N2 Ni3 O2 . . . . -171.1(3) ?
    C28 N2 Ni3 S4 . . . . -164.9(3) ?
    C29 N2 Ni3 S4 . . . . 16.2(3) ?
    C28 N2 Ni3 S5 . . . . -137(2) ?
    C29 N2 Ni3 S5 . . . . 44(2) ?
    N3 Ni2 O3 C11 . . . . -5.6(3) ?
    S6 Ni2 O3 C11 . . . . 106.8(8) ?
    S4 Ni2 O3 C11 . . . . 170.2(3) ?
    C2 C3 C4 C5 . . . . -0.8(7) ?
    O2 Ni3 S4 C30 . . . . -98.9(8) ?
    N2 Ni3 S4 C30 . . . . 9.66(17) ?
    S5 Ni3 S4 C30 . . . . -169.04(14) ?
    O2 Ni3 S4 Ni2 . . . . 148.7(7) ?
    N2 Ni3 S4 Ni2 . . . . -102.80(11) ?
    S5 Ni3 S4 Ni2 . . . . 78.49(5) ?
    O3 Ni2 S4 C30 . . . . -1.07(17) ?
    N3 Ni2 S4 C30 . . . . 134.1(11) ?
    S6 Ni2 S4 C30 . . . . 172.50(15) ?
    O3 Ni2 S4 Ni3 . . . . 103.62(10) ?
    N3 Ni2 S4 Ni3 . . . . -121.2(11) ?
    S6 Ni2 S4 Ni3 . . . . -82.81(5) ?
    C3 C4 C5 C6 . . . . 1.0(7) ?
    O1 Ni1 S5 C10 . . . . -96.8(7) ?
    N1 Ni1 S5 C10 . . . . 12.42(18) ?
    S6 Ni1 S5 C10 . . . . -168.69(15) ?
    O1 Ni1 S5 Ni3 . . . . 151.1(7) ?
    N1 Ni1 S5 Ni3 . . . . -99.64(11) ?
    S6 Ni1 S5 Ni3 . . . . 79.25(5) ?
    O2 Ni3 S5 C10 . . . . 4.21(18) ?
    N2 Ni3 S5 C10 . . . . 149(2) ?
    S4 Ni3 S5 C10 . . . . 177.01(15) ?
    O2 Ni3 S5 Ni1 . . . . 109.11(11) ?
    N2 Ni3 S5 Ni1 . . . . -106(2) ?
    S4 Ni3 S5 Ni1 . . . . -78.09(5) ?
    C7 O4 C6 C5 . . . . 5.5(6) ?
    C7 O4 C6 C1 . . . . -173.1(4) ?
    C4 C5 C6 O4 . . . . -178.8(4) ?
    C4 C5 C6 C1 . . . . -0.3(7) ?
    O1 C1 C6 O4 . . . . -2.6(6) ?
    C2 C1 C6 O4 . . . . 178.1(4) ?
    O1 C1 C6 C5 . . . . 178.7(4) ?
    C2 C1 C6 C5 . . . . -0.6(6) ?
    O3 Ni2 S6 C20 . . . . -100.3(8) ?
    N3 Ni2 S6 C20 . . . . 12.30(18) ?
    S4 Ni2 S6 C20 . . . . -163.95(15) ?
    O3 Ni2 S6 Ni1 . . . . 148.4(8) ?
    N3 Ni2 S6 Ni1 . . . . -98.96(11) ?
    S4 Ni2 S6 Ni1 . . . . 84.79(5) ?
    O1 Ni1 S6 C20 . . . . 1.12(18) ?
    N1 Ni1 S6 C20 . . . . -169.8(17) ?
    S5 Ni1 S6 C20 . . . . 173.45(16) ?
    O1 Ni1 S6 Ni2 . . . . 104.70(10) ?
    N1 Ni1 S6 Ni2 . . . . -66.3(17) ?
    S5 Ni1 S6 Ni2 . . . . -82.97(5) ?
    C9 N1 C8 C2 . . . . 177.7(4) ?
    Ni1 N1 C8 C2 . . . . -3.0(7) ?
    C1 C2 C8 N1 . . . . -1.7(7) ?
    C3 C2 C8 N1 . . . . 179.2(4) ?
    C8 N1 C9 C10 . . . . 141.1(4) ?
    Ni1 N1 C9 C10 . . . . -38.3(4) ?
    N1 C9 C10 S5 . . . . 48.1(4) ?
    Ni1 S5 C10 C9 . . . . -35.2(3) ?
    Ni3 S5 C10 C9 . . . . 80.3(3) ?
    Ni2 O3 C11 C12 . . . . 2.9(6) ?
    Ni2 O3 C11 C16 . . . . -175.0(3) ?
    O3 C11 C12 C13 . . . . -179.4(4) ?
    C16 C11 C12 C13 . . . . -1.6(6) ?
    O3 C11 C12 C18 . . . . 2.3(7) ?
    C16 C11 C12 C18 . . . . -179.8(4) ?
    C11 C12 C13 C14 . . . . 1.0(7) ?
    C18 C12 C13 C14 . . . . 179.3(4) ?
    C12 C13 C14 C15 . . . . -0.1(7) ?
    C13 C14 C15 C16 . . . . -0.2(7) ?
    C14 C15 C16 O6 . . . . -177.9(4) ?
    C14 C15 C16 C11 . . . . -0.4(7) ?
    C17 O6 C16 C15 . . . . -1.1(6) ?
    C17 O6 C16 C11 . . . . -178.7(4) ?
    O3 C11 C16 C15 . . . . 179.3(4) ?
    C12 C11 C16 C15 . . . . 1.3(6) ?
    O3 C11 C16 O6 . . . . -3.0(6) ?
    C12 C11 C16 O6 . . . . 179.0(4) ?
    C19 N3 C18 C12 . . . . 176.9(4) ?
    Ni2 N3 C18 C12 . . . . -1.8(7) ?
    C11 C12 C18 N3 . . . . -2.8(7) ?
    C13 C12 C18 N3 . . . . 178.9(4) ?
    C18 N3 C19 C20 . . . . 141.6(4) ?
    Ni2 N3 C19 C20 . . . . -39.6(4) ?
    N3 C19 C20 S6 . . . . 48.4(4) ?
    Ni2 S6 C20 C19 . . . . -35.0(3) ?
    Ni1 S6 C20 C19 . . . . 76.1(3) ?
    Ni3 O2 C21 C22 . . . . 12.5(6) ?
    Ni3 O2 C21 C26 . . . . -167.4(3) ?
    O2 C21 C22 C23 . . . . 177.7(4) ?
    C26 C21 C22 C23 . . . . -2.5(6) ?
    O2 C21 C22 C28 . . . . -2.9(7) ?
    C26 C21 C22 C28 . . . . 176.9(4) ?
    C21 C22 C23 C24 . . . . -0.6(7) ?
    C28 C22 C23 C24 . . . . 180.0(4) ?
    C22 C23 C24 C25 . . . . 2.1(7) ?
    C23 C24 C25 C26 . . . . -0.4(7) ?
    C24 C25 C26 O5 . . . . 175.7(4) ?
    C24 C25 C26 C21 . . . . -2.9(7) ?
    C27 O5 C26 C25 . . . . -14.6(6) ?
    C27 O5 C26 C21 . . . . 164.2(4) ?
    O2 C21 C26 C25 . . . . -175.9(4) ?
    C22 C21 C26 C25 . . . . 4.3(6) ?
    O2 C21 C26 O5 . . . . 5.3(6) ?
    C22 C21 C26 O5 . . . . -174.5(4) ?
    C29 N2 C28 C22 . . . . 176.7(4) ?
    Ni3 N2 C28 C22 . . . . -2.2(6) ?
    C21 C22 C28 N2 . . . . -2.2(7) ?
    C23 C22 C28 N2 . . . . 177.2(4) ?
    C28 N2 C29 C30 . . . . 138.8(4) ?
    Ni3 N2 C29 C30 . . . . -42.2(4) ?
    N2 C29 C30 S4 . . . . 48.7(4) ?
    Ni3 S4 C30 C29 . . . . -33.7(3) ?
    Ni2 S4 C30 C29 . . . . 79.5(3) ?
    C32 N4 C31 O7 . . . . 1.1(8) ?
    C33 N4 C31 O7 . . . . -177.2(5) ?
loop_
    _geom_hbond_atom_site_label_D
    _geom_hbond_atom_site_label_H
    _geom_hbond_atom_site_label_A
    _geom_hbond_site_symmetry_A
    _geom_hbond_distance_DH
    _geom_hbond_distance_HA
    _geom_hbond_distance_DA
    _geom_hbond_angle_DHA
    C18 H18 O7 4_466 0.93 2.45 3.334(6) 159
    C29 H29A S5 3 0.97 2.86 3.779(5) 159
    C25 H25 O3 6_656 0.93 2.71 3.6048(4) 163
    C3 H3 C13 4_566 0.93 2.85 3.7376(4) 160
    C5 H5 Cg3 7_576 0.93 2.99 3.625(5) 127
    C15 H15 Cg4 5_576 0.93 2.83 3.604(5) 142
_shelx_space_group_comment
;
The symmetry employed for this shelxl refinement is uniquely defined
by the following loop, which should always be used as a source of
symmetry information in preference to the above space-group names.
They are only intended as comments.
;
_shelx_estimated_absorpt_T_min     0.485
_shelx_estimated_absorpt_T_max     0.915
_shelx_hkl_file
;
   0  -1   0   -0.17    0.34
   0   1   0    0.32    0.79
   0   1   0    0.99    0.57
   0  -1   0   -0.21    0.53
   0   2   0    0.31    1.79
   0  -2   0    0.09    1.56
   0  -2   0    1.53    1.74
   0   2   0    3.40    1.87
   0   3   0   -4.16    2.67
   0  -3   0   -6.26    2.16
   0   3   0   -4.12    2.62
   0  -3   0   -4.14    2.44
   0   4   0   53.34    7.08
   0  -4   0   53.29    6.77
   0   4   0   42.62    6.46
   0  -4   0   51.07    6.76
   0  -5   0    1.75    3.70
   0   5   0   -6.45    3.22
   0   5   0   -1.48    3.76
   0  -5   0   -7.96    2.85
   0   6   0 3340.18  156.17
   0   6   0 3267.92  168.49
   0  -6   0 3591.29  169.14
   0  -7   0    2.91    4.60
   0   7   0    1.58    5.54
   0   7   0    9.18    5.52
   0   8   0 1253.48   66.93
   0   8   0 1188.86   63.17
   0   9   0    2.31    5.89
   0   9   0   -5.26    6.16
   0  10   0  334.21   26.19
   0  10   0  358.87   27.49
   0  11   0    0.90    8.32
   0  11   0   -2.82    6.82
   0  12   0  177.35   22.01
   0  12   0  131.87   18.27
   0  13   0   -4.36    7.99
   0  13   0   -5.67    8.81
   0  14   0   28.31   11.93
   0  14   0   12.39   12.82
   0  15   0   -8.63   11.05
   0  15   0   -8.19    9.49
   0  16   0  320.10   36.06
   0  16   0  339.58   33.02
   0  17   0   -6.14   11.05
   0  17   0   17.01   17.00
   0  18   0   -1.20   16.68
   0  18   0   21.96   14.80
   0 -18   0    6.56   13.55
   0  19   0   -6.90   17.56
   0  19   0   -9.08   13.80
   0 -19   0   10.86   13.65
   0 -20   0   22.55   15.81
   0  20   0   10.64   20.65
   1   0   0  -11.56    0.45
  -1   0   0  -11.08    0.36
  -1   0   0  -11.37    0.29
   1   0   0  -11.07    0.29
  -1   0   0  -10.77    0.23
  -1  -1   0   -0.35    0.76
   1   1   0   -1.31    0.56
  -1  -1   0   -0.46    0.90
   1  -1   0   -1.21    0.87
  -1   1   0   -1.47    0.69
  -1   1   0   -0.51    0.93
   1   1   0   -0.09    1.08
   1  -1   0   -0.72    0.70
  -1   2   0    1.57    1.82
  -1  -2   0    1.07    1.85
   1  -2   0   -1.06    1.52
   1  -2   0   -0.11    1.63
  -1   2   0    0.84    1.79
   1  -2   0   -1.50    1.73
  -1  -2   0   -0.20    1.68
   1   2   0   -0.62    1.77
   1   2   0    0.83    1.75
   1  -3   0   -2.78    2.72
  -1  -3   0   -3.70    2.54
   1   3   0   -5.84    2.61
   1  -3   0    0.32    2.79
  -1   3   0   -3.33    2.49
  -1  -3   0   -5.48    2.55
  -1   3   0    0.06    3.02
   1   3   0   -2.87    2.80
  -1   4   0   -0.63    4.49
   1   4   0    1.35    3.61
  -1  -4   0    4.49    3.77
  -1   4   0   -0.33    3.57
   1  -4   0    1.42    3.62
   1  -4   0    4.54    3.51
   1   4   0    2.48    4.07
  -1  -4   0    1.65    3.80
  -1   5   0   -0.94    3.92
  -1  -5   0    0.14    3.92
  -1   5   0   -4.30    3.51
   1  -5   0    2.06    3.44
   1   5   0   -0.75    3.93
  -1  -5   0    7.06    4.01
   1   5   0   -1.37    3.58
   1  -5   0   -1.05    3.29
  -1   6   0   -3.81    4.20
  -1   6   0    1.10    4.49
   1  -6   0    2.07    4.38
   1   6   0    1.89    4.97
  -1  -6   0    3.47    5.00
   1   6   0   -6.51    4.13
   1   7   0   -0.10    4.68
  -1   7   0   -1.34    4.78
   1  -7   0    3.84    4.67
  -1   7   0    5.38    5.79
   1   7   0    1.29    5.20
  -1   8   0    0.89    5.38
   1   8   0    0.12    5.97
  -1   8   0   -3.12    5.59
   1   8   0    1.30    5.82
   1   9   0   -3.33    5.31
   1   9   0    1.67    6.79
  -1   9   0    0.67    5.75
  -1   9   0   -1.41    6.83
   1  10   0    1.04    6.31
   1  10   0    1.12    7.61
  -1  10   0   -2.26    6.93
  -1  10   0  -15.39    5.15
  -1  11   0   -0.07    8.09
   1  11   0   -3.67    8.31
  -1  11   0    1.18    6.61
   1  11   0   -5.33    6.94
   1  12   0   -3.97    6.96
   1  12   0    4.13    9.49
  -1  12   0   -2.19    9.00
  -1  12   0    3.80    8.06
  -1  13   0  -11.24    7.23
  -1  13   0    1.14   10.77
   1  13   0   11.26   11.22
   1  13   0   -9.23    7.98
   1  14   0    4.96    9.31
   1  14   0    4.57   11.99
  -1  14   0    5.32    8.94
  -1  14   0   -1.16   11.52
  -1  15   0   -7.07   12.36
   1  15   0    3.93   12.80
   1  15   0   -1.98   10.05
   1 -15   0   -3.21   10.48
  -1  15   0  -16.49    9.17
   1 -16   0    3.89   12.19
   1  16   0    3.33   10.92
   1  16   0   -3.88   13.12
  -1  16   0   -8.33   12.99
  -1  16   0   -7.67   10.71
   1  17   0   -6.82   14.63
   1 -17   0   -1.93   12.87
   1  17   0   -4.53   10.60
  -1  17   0   -1.42   11.89
  -1  17   0    3.84   16.24
   1  18   0  -10.12   15.70
  -1  18   0  -16.04   14.68
   1  18   0  -15.72   11.18
   1 -18   0   -9.66   12.47
  -1  19   0   -8.20   17.36
   1  19   0    4.89   18.21
  -1 -19   0    7.65   13.57
   1 -19   0   14.48   14.97
   1  19   0   -2.09   13.51
  -1 -20   0    4.13   14.35
   1  20   0   10.20   15.61
  -1  20   0    0.71   20.73
   1  20   0  -23.27   18.53
   1 -20   0   -3.25   13.53
  -2   0   0 7482.27  332.52
   2   0   0 7425.73  360.79
  -2   0   0 7384.71  360.41
   2   0   0 7522.55  332.86
   2   1   0 1121.40   50.02
  -2  -1   0 1153.84   49.96
   2   1   0 1099.32   54.99
   2  -1   0  903.88   54.30
  -2   1   0 1205.26   50.16
  -2   1   0 1108.17   54.65
  -2  -1   0 1039.68   54.85
  -2   2   0  266.25   14.79
   2  -2   0  277.85   16.34
  -2  -2   0  282.41   16.75
   2  -2   0  295.73   15.03
  -2   2   0  293.55   16.42
  -2  -2   0  278.81   15.07
   2   2   0  286.08   16.75
   2   2   0  273.70   15.24
  -2   3   0   22.57    4.42
   2   3   0   14.55    4.17
  -2  -3   0   17.64    4.38
   2  -3   0   12.07    3.76
   2  -3   0   15.95    3.88
  -2  -3   0   17.97    4.23
   2   3   0   14.34    4.33
   2  -3   0   14.46    3.75
  -2   3   0   24.03    4.37
   2  -4   0   46.01    6.55
   2  -4   0   54.06    6.74
  -2   4   0   54.90    6.88
   2   4   0   46.78    6.98
   2   4   0   44.85    6.59
   2  -4   0   56.32    6.66
  -2  -4   0   38.05    6.66
  -2  -4   0   47.39    6.51
  -2  -5   0  592.05   33.81
  -2   5   0  575.86   31.46
   2  -5   0  568.69   33.43
  -2   5   0  582.12   33.00
   2   5   0  599.01   33.73
   2  -5   0  575.38   31.36
  -2  -5   0  606.22   31.64
   2   5   0  562.53   31.71
   2  -5   0  584.42   33.21
   2   6   0 3044.09  150.62
  -2   6   0 3013.08  138.94
   2  -6   0 3001.70  150.55
   2   6   0 2934.63  139.27
   2  -6   0 3080.61  150.26
  -2   6   0 2966.77  149.79
  -2  -6   0 3010.93  150.76
   2  -7   0   47.52    8.59
   2   7   0   60.35    9.98
   2   7   0   54.28    9.92
  -2   7   0   73.84   10.79
  -2   7   0   50.22    8.92
  -2   8   0  326.44   24.08
   2   8   0  376.37   25.58
   2   8   0  315.87   24.42
  -2   8   0  373.56   24.94
   2   9   0   93.21   13.25
  -2   9   0   63.63   11.97
   2   9   0   68.46   12.58
  -2   9   0   61.56   11.13
   2  10   0  211.85   20.95
  -2  10   0  239.45   20.50
   2  10   0  207.68   21.93
  -2  10   0  232.07   22.15
  -2  11   0    1.19    9.21
   2  11   0    7.62    7.75
  -2  11   0   12.84    8.02
   2  11   0    0.85    8.59
  -2  12   0   30.84   12.06
   2 -12   0    7.35    8.56
  -2  12   0   23.86    9.89
   2  12   0   23.74   11.79
   2  12   0   44.82   12.15
   2  13   0    3.61   11.06
   2  13   0  -14.27    7.41
  -2  13   0    2.39    8.76
  -2  13   0   -5.46    9.88
   2 -13   0    7.16    9.17
   2  14   0   27.40   12.03
  -2  14   0   24.64   13.75
   2 -14   0   34.05   13.44
   2  14   0   29.04   14.34
  -2  14   0   20.95   11.10
  -2  15   0  729.07   48.89
  -2  15   0  610.48   45.87
   2  15   0  657.50   47.58
   2 -15   0  625.55   46.61
   2  15   0  654.04   47.72
   2  16   0  112.94   20.95
   2 -16   0  103.28   20.56
   2  16   0   92.33   21.54
  -2  16   0  104.76   23.03
   2 -17   0  210.21   28.62
   2  17   0  195.12   27.39
   2  17   0  145.12   27.71
  -2  17   0  213.16   32.16
   2  18   0   42.38   20.79
   2  18   0   14.78   14.45
  -2  18   0   -5.54   16.13
   2 -18   0   12.61   15.24
  -2  19   0  -13.87   18.12
   2  19   0  -12.13   13.12
   2 -19   0    7.81   14.18
   2  19   0    6.21   18.47
   2  20   0   75.72   26.73
   2 -20   0   46.19   19.36
  -2  20   0   20.66   22.52
   2  20   0   82.00   22.40
   3   0   0   -5.95    0.68
  -3   0   0   -4.91    1.36
  -3   0   0   -3.11    1.97
   3   0   0   -3.27    1.94
   3   0   0   -3.73    3.57
  -3   0   0   -4.95    3.35
  -3   1   0   -0.90    1.77
   3  -1   0    0.61    0.67
   3   1   0    0.47    1.61
  -3   1   0    0.24    2.54
   3   1   0    2.29    2.85
   3   1   0   -3.59    1.61
   3  -1   0    3.31    2.74
  -3  -1   0   -0.36    2.94
  -3   2   0   -1.62    2.52
  -3  -2   0   -1.63    2.14
   3  -2   0    1.60    2.40
  -3   2   0    0.24    2.45
  -3  -2   0   -0.10    3.20
   3  -2   0    0.56    2.80
   3   2   0   -0.22    3.28
   3   2   0   -1.01    2.40
   3  -3   0   -3.98    2.82
  -3  -3   0   -1.36    3.45
  -3   3   0    5.88    3.75
   3   3   0    2.35    3.88
   3  -3   0   -3.96    2.82
  -3  -3   0   -1.96    2.72
  -3   3   0    0.50    3.15
   3   3   0    2.29    3.13
   3   4   0   -4.76    3.36
  -3   4   0    0.12    3.79
  -3  -4   0   -1.12    3.06
   3  -4   0   -3.82    3.39
   3  -4   0    4.19    3.53
  -3   4   0    0.94    3.46
  -3  -4   0    0.95    3.92
   3  -4   0   -2.94    3.28
   3   4   0    1.06    4.07
   3  -5   0    4.01    3.92
   3  -5   0   -0.12    3.85
  -3   5   0    1.21    4.29
   3   5   0   -1.39    4.11
  -3  -5   0   -2.82    4.09
   3  -5   0    2.59    4.05
   3   5   0    0.01    3.93
  -3   6   0    3.36    4.83
  -3  -6   0   -2.80    4.32
   3   6   0    5.52    4.94
   3   6   0    1.31    4.93
   3  -6   0    0.86    4.23
   3  -6   0   -5.36    4.17
   3  -7   0    0.07    4.83
   3   7   0    1.77    5.77
   3   7   0    6.48    5.97
  -3   7   0    1.85    5.21
   3   8   0    1.13    5.49
   3  -8   0   -2.01    5.43
  -3   8   0   -1.35    5.97
   3   8   0    8.08    6.60
  -3   9   0   -8.93    5.79
   3   9   0   -7.05    5.64
   3  -9   0   -1.72    6.08
   3   9   0  -10.64    4.97
   3  10   0    0.23    6.67
  -3  10   0    7.63    8.26
   3 -10   0   -2.82    6.76
   3  10   0    8.75    7.90
   3 -11   0   -0.55    7.25
   3  11   0    7.09    7.84
   3  11   0   -7.79    7.00
  -3  11   0    1.80    9.04
   3 -12   0  -10.87    6.72
   3  12   0    6.16    8.15
   3  12   0    0.93    8.59
  -3  12   0   15.92   11.66
  -3  13   0   -1.49   10.91
   3  13   0    9.59    9.73
   3 -13   0   -6.17    8.64
   3  13   0  -15.64    9.74
   3 -14   0   12.37   11.67
   3  14   0   -4.53   10.77
   3  14   0    2.75   10.00
  -3  14   0    4.03   12.79
   3 -15   0    5.91   11.89
   3  15   0    4.86   13.12
   3  15   0    3.93   11.27
  -3  15   0   14.75   14.22
   3  16   0  -22.34   11.72
  -3  16   0    5.85   15.60
   3 -16   0  -14.66   10.24
   3  16   0    3.12   11.49
  -3  17   0    5.21   16.24
   3 -17   0  -18.22   11.76
   3  17   0   -6.80   13.41
   3  17   0   -1.31   12.57
   3  18   0   -2.17   16.54
   3  18   0   -6.19   11.89
  -3  18   0  -26.12   14.95
   3 -18   0   -5.24   12.69
   3 -19   0   19.71   15.18
  -3  19   0    2.50   18.56
   3  19   0    9.41   15.47
   3  19   0   -6.39   16.36
  -3  20   0   -8.36   20.22
   3  20   0    8.30   16.59
   3  20   0    8.82   19.97
   3 -20   0  -17.82   13.79
   4   0   0  294.44   16.38
   4   0   0  267.21   20.46
  -4   0   0  283.82   16.18
  -4   0   0  334.47   20.72
   4   1   0  391.06   20.04
   4   1   0  388.45   20.00
   4  -1   0  399.54   23.77
  -4   1   0  400.23   23.57
  -4   1   0  396.34   19.72
  -4  -1   0  373.68   23.82
  -4  -2   0  154.24    9.92
   4  -2   0  139.58   11.64
  -4   2   0  140.44    9.72
  -4   2   0  146.36   11.54
   4   2   0   97.49   11.09
   4   2   0  147.20   10.10
  -4  -2   0  136.04   12.24
  -4   3   0  327.84   18.03
  -4   3   0  334.30   20.02
   4   3   0  297.11   20.45
  -4  -3   0  302.75   17.89
   4  -3   0  320.01   17.98
   4   3   0  283.99   18.07
   4  -3   0  312.98   20.07
  -4  -3   0  332.95   21.04
   4   4   0  105.48   11.07
  -4  -4   0  135.44   10.18
   4  -4   0  130.31   11.12
   4   4   0   76.83    8.80
  -4   4   0  121.64   10.45
   4  -4   0  122.69    9.72
  -4  -4   0   98.62   10.78
  -4   4   0  121.17    9.36
  -4   5   0   70.40    9.17
  -4   5   0  107.27   10.78
   4  -5   0   94.15   10.21
   4   5   0  103.21   11.61
   4  -5   0   91.51   10.42
  -4  -5   0   66.66   10.21
   4   5   0   92.78   10.46
   4  -5   0  104.70    9.97
   4  -6   0  177.72   15.01
   4   6   0  193.10   15.09
   4  -6   0  160.25   14.62
   4   6   0  178.50   15.90
  -4   6   0  176.26   14.53
  -4   7   0  147.96   14.68
   4  -7   0  126.96   14.08
   4   7   0  141.44   15.05
   4   7   0  124.75   14.20
   4  -8   0   11.20    6.62
   4   8   0   13.41    7.36
   4   8   0   24.83    8.29
  -4   8   0    3.04    6.56
   4   9   0 1220.17   72.05
   4  -9   0 1326.40   72.32
   4   9   0 1326.76   68.45
  -4   9   0 1316.40   67.52
   4 -10   0   82.51   14.45
   4  10   0   69.86   13.60
  -4  10   0   87.13   14.65
   4  10   0   94.28   14.86
   4  11   0   73.45   14.22
   4 -11   0   39.95   12.09
   4  11   0   54.76   14.06
  -4  11   0   64.93   14.08
  -4  12   0   15.59   10.79
   4  12   0   21.13   10.84
   4 -12   0    3.95    8.86
   4  12   0    1.83    7.99
   4 -13   0   46.92   14.09
   4  13   0   32.40   13.89
   4  13   0   71.20   15.18
  -4  13   0   47.76   14.73
   4  14   0   26.58   12.29
   4  14   0   10.70   13.23
  -4  14   0   27.32   14.36
   4 -14   0   13.51   12.56
   4  15   0 1114.98   70.73
   4 -15   0 1067.79   70.16
  -4  15   0 1175.33   69.49
   4  16   0   30.78   15.00
   4 -16   0   23.40   15.17
   4  16   0   17.29   14.39
  -4  16   0   50.96   18.72
   4  17   0  609.91   47.88
  -4  17   0  404.16   44.07
   4 -17   0  586.63   45.52
   4  17   0  500.79   44.34
   4 -18   0   29.28   15.84
   4  18   0   17.68   18.13
   4  18   0   17.13   15.18
  -4  18   0   -1.14   17.49
   4  19   0    2.89   19.09
  -4  19   0   73.12   25.41
   4  19   0   40.96   18.88
   4 -19   0   46.90   18.78
   4 -20   0   25.49   15.77
   4  20   0   -6.15   18.55
   4  20   0    1.08   17.06
  -4  20   0   -7.69   19.10
   5   0   0   -6.29    1.33
  -5   0   0   -7.13    2.36
  -5   0   0   -3.18    6.64
   5   0   0    0.94    6.13
  -5   0   0   -5.40    3.44
   5   0   0   -5.20    3.13
  -5   1   0   -3.22    0.81
  -5   1   0   -5.98    2.72
   5   1   0   -3.01    2.41
  -5  -1   0    1.47    3.05
   5   1   0   -1.75    3.03
   5   1   0    5.86    6.65
   5   1   0    3.49    3.46
  -5  -1   0    1.88    5.99
  -5   1   0    0.38    5.09
   5  -1   0   -2.76    1.30
   5  -1   0    6.08    5.96
   5  -2   0   -0.41    4.46
  -5  -2   0    3.08    5.10
   5   2   0    0.95    3.32
  -5   2   0   -3.47    2.68
   5   2   0    1.39    3.06
  -5   2   0   -5.37    3.54
   5  -2   0    1.44    1.31
   5   2   0   -3.05    4.50
  -5  -3   0   -4.33    2.70
   5  -3   0   -2.14    4.03
  -5   3   0   -0.89    3.26
  -5   3   0   -1.45    3.51
   5   3   0   -6.22    3.15
   5   3   0    0.06    4.55
  -5  -3   0   -3.14    4.00
   5  -3   0   -1.38    3.22
  -5   4   0   -3.94    3.40
   5  -4   0    2.12    3.82
  -5   4   0   -5.80    3.16
   5   4   0   -2.17    3.48
   5   4   0   -2.25    3.76
  -5  -4   0    5.01    3.65
  -5  -4   0   -2.59    4.19
   5  -4   0   -0.75    3.82
  -5   5   0   -4.78    3.40
  -5   5   0   -1.09    4.39
   5  -5   0    1.40    4.51
   5   5   0   -4.37    3.81
   5   5   0   -1.78    4.75
   5  -5   0   -3.71    3.72
  -5  -5   0   -5.31    4.14
   5  -6   0   -0.92    4.67
   5   6   0    1.52    4.55
   5   6   0   -0.44    5.68
  -5   6   0    2.62    5.19
   5   7   0   -2.46    5.19
  -5   7   0   -7.22    5.17
   5   7   0    6.84    5.89
   5  -7   0   10.71    6.31
   5   8   0   -2.55    5.56
  -5   8   0    2.05    6.39
   5  -8   0    2.81    5.91
   5   8   0   -0.88    5.66
   5   9   0    4.67    7.25
   5   9   0    3.12    6.68
   5  -9   0   -1.36    6.27
  -5   9   0    4.95    7.19
   5  10   0   -7.21    7.25
   5  10   0    3.78    7.83
   5 -10   0    3.66    7.51
  -5  10   0   -8.68    6.72
   5  11   0   -4.36    7.24
   5 -11   0  -12.87    6.32
  -5  11   0   -2.21    8.80
   5  11   0   -3.57    7.80
   5  12   0    1.65    9.19
   5  12   0   -1.62    8.59
  -5  12   0   17.61   11.25
   5 -12   0  -15.24    7.84
   5  13   0   10.28   11.40
   5  13   0   -5.41    8.61
   5 -13   0    2.34    9.51
  -5  13   0   -2.66   11.25
  -5  14   0    3.68   12.97
   5  14   0  -14.98   10.23
   5 -14   0    7.06   11.14
   5  14   0    2.68    9.96
   5  15   0    0.07   12.40
  -5  15   0   12.44   13.71
   5  15   0    7.02   11.60
   5 -15   0   14.82   13.58
   5  16   0   -9.92   12.00
   5  16   0    6.29   13.23
  -5  16   0   -2.96   14.21
   5 -16   0  -20.45   11.44
   5  17   0    5.16   14.36
  -5  17   0   10.04   16.59
   5 -17   0  -11.13   11.48
   5  17   0    6.89   15.27
   5  18   0    1.10   13.69
   5 -18   0  -10.57   13.00
  -5  18   0   14.31   18.88
   5  18   0    4.21   16.85
  -5  19   0   -1.12   19.16
   5  19   0  -22.06   12.61
   5  19   0   -0.99   19.03
   5 -19   0   25.64   16.77
  -5  20   0  -40.03   15.82
   5  20   0   15.29   21.76
   5  20   0   -0.35   16.73
   5 -20   0  -12.04   14.27
   6   0   0 4561.24  207.71
  -6   0   0 4622.36  206.95
  -6   0   0 4775.02  230.00
   6   0   0 4583.08  230.04
   6   1   0  245.55   15.37
   6   1   0  215.24   14.73
   6  -1   0  246.33   19.76
   6   1   0  229.26   20.31
  -6   1   0  261.92   15.03
  -6  -1   0  265.30   15.53
  -6   1   0  256.28   19.53
  -6  -1   0  247.13   20.48
   6   2   0   13.72    3.95
   6  -2   0    4.92    2.01
  -6  -2   0   -2.64    4.99
  -6   2   0   11.55    5.46
  -6   2   0    7.38    3.55
   6  -2   0   12.90    5.72
  -6   2   0    1.06    1.83
   6   2   0    9.79    6.17
   6   2   0   13.16    4.17
   6   3   0  477.73   26.15
  -6   3   0  484.41   25.41
   6   3   0  486.28   26.09
  -6  -3   0  418.86   29.71
   6  -3   0  472.84   29.50
   6   3   0  435.67   29.77
  -6   3   0  485.90   29.24
  -6  -3   0  472.23   25.58
  -6  -4   0   36.28    6.59
  -6   4   0   26.27    5.71
  -6  -4   0   24.76    7.49
   6   4   0   30.80    6.77
  -6   4   0   21.03    6.31
   6   4   0   30.69    8.01
   6  -4   0   25.06    7.13
   6  -4   0   39.48    6.65
   6  -5   0  807.03   46.42
  -6   5   0  783.01   41.46
   6  -5   0  817.18   41.70
   6   5   0  801.79   47.22
   6   5   0  834.57   43.14
   6  -6   0    8.51    6.13
   6   6   0   13.41    6.59
   6   6   0   27.84    8.40
  -6   6   0   17.96    6.49
   6   7   0  579.99   37.27
  -6   7   0  571.53   33.07
   6   7   0  571.19   34.31
   6  -7   0  535.01   35.66
   6  -8   0  519.62   34.35
  -6   8   0  525.19   31.90
   6   8   0  498.17   35.03
   6   8   0  499.47   32.86
   6   9   0  662.29   43.47
   6  -9   0  668.23   42.80
  -6   9   0  671.20   39.99
   6   9   0  653.73   41.20
   6 -10   0   95.95   15.19
   6  10   0   69.13   14.53
   6  10   0   73.96   14.50
  -6  10   0   99.09   15.73
   6  11   0   17.47   10.50
   6  11   0   24.58   11.02
   6 -11   0   15.50    9.11
  -6  11   0    6.77    9.59
   6 -12   0   11.80   10.06
  -6  12   0   -4.94    9.65
   6  12   0    5.68    9.30
   6  12   0   -2.79    9.56
  -6  13   0  423.46   32.18
   6  13   0  308.18   31.46
   6 -13   0  397.38   32.35
   6  13   0  283.55   31.35
  -6  14   0  136.71   23.24
   6 -14   0   76.72   18.24
   6  14   0   67.94   17.45
   6  14   0  103.86   21.59
   6  15   0  902.46   63.12
   6  15   0  957.65   64.18
   6 -15   0  960.08   63.83
  -6  15   0  964.54   61.85
   6  16   0  102.38   22.81
   6  16   0  120.18   22.27
   6 -16   0   62.22   18.80
  -6  16   0  113.98   23.98
   6  17   0  232.43   31.23
   6  17   0  188.09   30.90
   6 -17   0  291.05   34.09
  -6  17   0  253.00   34.11
   6  18   0   -5.74   15.12
  -6  18   0   -1.84   17.05
   6  18   0    6.63   14.63
   6 -18   0  -11.22   13.07
   6  19   0    8.08   18.70
   6  19   0    4.30   15.71
  -6  19   0  -15.76   17.40
   6 -19   0  -44.36   11.17
   6  20   0   15.06   18.52
   6  20   0   23.75   23.83
   6 -20   0  -22.58   15.21
  -6  20   0   30.76   24.42
   7   0   0    0.04    3.13
  -7   0   0    5.80    3.54
  -7   0   0   -2.18    4.74
   7   0   0    3.86    6.64
   7   0   0    0.92    1.93
  -7   1   0    1.87    5.60
   7  -1   0   -1.30    5.35
   7   1   0    9.90    7.14
  -7   1   0   -0.95    3.16
   7  -1   0    0.24    3.20
  -7  -1   0   -3.62    2.99
  -7   1   0   -2.24    1.68
  -7  -1   0    5.31    6.58
   7   1   0    1.57    3.83
   7  -1   0    4.26    3.06
   7   1   0    2.29    2.75
   7   2   0    0.69    3.44
   7   2   0   -0.74    4.86
   7  -2   0    2.47    2.64
  -7   2   0    3.06    5.02
  -7  -2   0   -0.36    5.74
   7   2   0   -1.11    3.25
  -7   2   0    2.75    2.48
   7  -2   0   -2.21    4.69
  -7   2   0    1.66    3.38
  -7   3   0    1.65    4.49
   7   3   0    0.74    3.96
  -7   3   0    1.98    3.62
   7   3   0   -2.38    3.30
   7  -3   0    3.13    2.12
   7   3   0    4.89    5.83
   7  -3   0   -4.12    4.19
   7  -4   0   -6.95    4.36
   7   4   0    2.92    5.62
   7  -4   0    2.92    3.86
  -7   4   0    2.50    3.93
   7   4   0   -3.35    3.95
   7  -5   0    0.59    5.64
   7   5   0   -5.54    5.14
   7   5   0   -0.08    4.70
  -7   5   0    3.08    4.65
   7  -5   0   -5.73    4.21
   7   6   0   -5.76    5.54
   7  -6   0   -1.77    5.22
  -7   6   0   -3.14    4.78
   7   6   0   -0.21    5.51
   7   7   0   -5.02    6.18
   7   7   0   -3.74    5.58
  -7   7   0    1.84    5.73
   7  -7   0   -6.19    5.10
   7   8   0    0.97    6.47
   7  -8   0    5.15    7.20
   7   8   0    1.07    7.04
  -7   8   0    0.70    6.86
   7   9   0   -5.15    7.67
  -7   9   0   -7.20    6.44
   7  -9   0   -9.01    6.21
   7   9   0   -5.66    6.38
   7  10   0   -6.19    7.70
  -7  10   0    3.02    8.68
   7 -10   0  -10.86    6.48
   7  10   0   -1.36    7.97
  -7  11   0   -5.21    8.95
   7  11   0   -6.02    8.32
   7 -11   0   -3.66    7.56
   7  11   0   -3.37    9.00
   7 -12   0    6.14    9.49
  -7  12   0   -4.99    9.15
   7  12   0   -1.89    9.33
   7  12   0  -20.01    7.49
  -7  13   0  -15.98    9.40
   7  13   0    4.25   11.32
   7 -13   0    7.06   10.53
   7  13   0    8.37   10.97
  -7  14   0  -18.57   10.30
   7 -14   0    4.03   11.04
   7  14   0   -9.45   11.10
   7  14   0   -7.42    9.26
   7  15   0    4.04   12.21
   7 -15   0    7.56   12.11
   7  15   0   -4.62   13.14
  -7  15   0   -7.23   13.11
   7 -16   0    3.46   12.83
   7  16   0   -6.90   11.97
  -7  16   0  -19.24   13.16
   7  16   0   13.16   15.28
  -7  17   0  -14.17   15.11
   7 -17   0   13.39   15.02
   7  17   0  -10.24   12.71
   7  17   0    3.72   14.34
  -7  18   0   -5.47   17.58
   7  18   0  -14.27   14.38
   7 -18   0   18.38   15.46
   7  18   0  -14.20   12.87
   7  19   0    6.99   16.65
   7 -19   0   34.45   16.69
  -7  19   0  -18.33   17.88
   7  19   0    3.41   18.56
  -7  20   0  -11.27   20.00
   7 -20   0   -8.63   15.31
   7  20   0    0.12   18.00
   7  20   0  -18.15   20.03
   8   0   0 9265.59  425.25
  -8   0   0 9997.64  424.45
   8   0   0 9373.13  468.02
  -8   1   0  140.96   10.75
   8   1   0   72.58    9.42
   8  -1   0  148.59   17.22
   8   1   0   81.76   14.39
   8  -1   0  114.79   10.29
   8  -1   0  115.49   10.13
  -8  -1   0  119.87   11.06
   8   1   0  117.62   11.18
   8   2   0  604.39   32.80
   8  -2   0  568.73   31.95
   8  -2   0  666.34   39.77
   8   2   0  613.88   33.47
   8   2   0  654.98   33.08
  -8   2   0  626.11   31.48
   8   2   0  615.01   40.38
  -8   2   0  653.33   32.13
  -8   3   0   49.09    6.19
   8   3   0   59.76    8.42
   8   3   0   49.54    7.85
   8  -3   0   48.83   10.19
  -8   3   0   42.87    6.73
   8   3   0   56.27   11.40
   8   4   0    2.32    6.78
   8  -4   0   -1.99    5.75
  -8   4   0   -3.42    3.76
   8  -4   0    1.86    3.58
   8   4   0    6.52    4.98
   8  -5   0    2.18    5.78
   8   5   0   11.26    6.09
   8   5   0    1.83    6.28
   8  -5   0    5.44    5.66
  -8   5   0    5.18    5.01
  -8   6   0  370.04   23.89
   8   6   0  380.57   25.72
   8  -6   0  385.80   28.06
   8   6   0  372.88   28.79
   8   7   0   67.31   12.23
  -8   7   0   58.76   10.64
   8  -7   0   70.15   12.74
   8   7   0   66.21   13.46
  -8   8   0  406.78   28.50
   8  -8   0  474.42   33.26
   8   8   0  485.57   32.16
   8   8   0  432.52   33.28
  -8   9   0  377.81   27.74
   8  -9   0  382.54   30.11
   8   9   0  379.75   30.91
   8   9   0  377.73   29.25
   8  10   0  126.08   19.22
   8  10   0  152.00   19.47
   8 -10   0  136.60   18.48
  -8  10   0  150.23   17.83
  -8  11   0   37.10   12.67
   8  11   0   56.02   14.89
   8 -11   0   35.59   12.69
   8  11   0   54.11   15.21
   8 -12   0   -3.99    8.67
  -8  12   0    2.31   10.74
   8  12   0   10.37   10.31
   8  12   0   21.57   11.95
   8 -13   0   -3.73   10.84
  -8  13   0   -2.56   10.96
   8  13   0    4.77   10.85
   8  13   0   -1.19   10.50
   8 -14   0   -6.29   11.78
   8  14   0   -1.68   10.90
  -8  14   0  -12.37   11.01
   8  14   0    3.30   13.64
  -8  15   0  164.66   26.27
   8  15   0  146.48   25.26
   8 -15   0  173.51   27.03
   8  15   0  177.67   28.96
   8  16   0  266.60   34.64
   8  16   0  236.46   32.13
   8 -16   0  263.27   32.53
  -8  16   0  347.37   34.86
   8  17   0   50.28   20.24
  -8  17   0   49.69   20.18
   8 -17   0   82.28   21.18
   8  17   0   59.43   20.54
   8  18   0   25.80   17.80
   8 -18   0    3.78   15.66
  -8  18   0    3.44   18.14
   8  18   0  -12.51   16.45
  -8  19   0  -33.05   14.97
   8  19   0   -0.60   16.58
   8  19   0   18.64   20.24
   8 -19   0   44.64   17.95
  -9   0   0    8.31    4.61
   9   0   0   15.50    8.64
   9   0   0   15.48    5.02
  -9   1   0    2.00    4.02
   9   1   0   -4.40    6.94
  -9  -1   0   -4.04    3.73
   9  -1   0   10.23    8.28
   9  -1   0    0.48    3.95
   9  -1   0   -1.39    3.78
   9   1   0   -0.52    2.56
  -9   1   0   -0.06    2.55
   9   1   0    0.75    4.49
   9   2   0    9.05    8.14
   9   2   0    3.59    4.67
  -9   2   0   -2.26    3.57
   9  -2   0   -2.66    4.26
   9   2   0   -3.95    3.68
   9  -2   0    4.86    7.21
   9   2   0   -2.75    3.91
  -9   2   0   -0.67    3.11
   9  -3   0   -1.91    4.10
  -9   3   0   -1.49    3.15
  -9   3   0   -1.51    3.96
   9  -3   0    0.26    6.94
   9   3   0   -0.80    4.61
   9   3   0   -6.72    6.48
   9  -4   0    5.62    6.60
  -9   4   0    0.50    4.38
   9   4   0   -2.62    4.19
   9  -4   0   -1.51    3.15
   9   4   0    0.99    6.59
  -9   5   0   -3.62    4.41
   9   5   0    4.82    5.79
   9  -5   0   -6.92    5.52
   9   5   0    4.50    7.61
   9   6   0   -1.23    7.09
  -9   6   0   -1.30    4.96
   9   6   0    4.16    6.12
   9  -6   0   -1.10    6.40
   9   7   0    2.90    7.98
   9   7   0   10.16    7.39
   9  -7   0   -4.05    6.30
  -9   7   0    1.67    5.75
   9   8   0  -10.19    6.91
   9  -8   0    8.70    8.04
   9   8   0   10.88    8.39
  -9   8   0   -2.11    5.94
   9   9   0  -11.85    6.69
   9   9   0    6.89    9.11
   9  -9   0    2.58    8.25
  -9   9   0   -3.08    7.00
   9  10   0  -12.09    7.98
   9 -10   0   -1.65    8.57
  -9  10   0   -2.13    7.73
   9  10   0    3.83    9.17
   9  11   0   -6.65    9.64
   9 -11   0   -5.06    9.01
  -9  11   0  -10.13    8.68
   9  11   0    1.69    9.82
   9 -12   0    8.08   10.80
  -9  12   0   -1.30   10.13
   9  12   0   -2.73    8.89
   9  12   0   -0.05   10.26
  -9  13   0  -16.60   10.01
   9  13   0  -10.02   10.20
   9 -13   0    4.36   11.54
   9  13   0   -8.16   10.23
   9  14   0    7.15   12.32
   9  14   0    2.99   13.06
   9 -14   0   -5.04   11.88
  -9  14   0   -9.07   11.88
   9 -15   0   13.12   14.54
  -9  15   0   14.38   14.49
   9  15   0  -17.87   11.89
   9  15   0    6.10   12.76
   9  16   0  -10.17   15.19
   9  16   0    9.92   14.45
  -9  16   0   -7.10   14.61
   9 -16   0   -7.29   12.94
  -9  17   0   22.60   17.39
   9 -17   0   -1.92   13.14
   9  17   0   -2.88   15.19
   9  17   0    0.35   15.09
   9  18   0    1.71   15.44
  -9  18   0   22.25   19.18
   9  18   0    1.59   15.75
   9 -18   0   -6.77   13.86
  -9  19   0    8.59   19.08
   9 -19   0  -26.79   12.28
   9  19   0   -5.98   18.05
   9  19   0   -4.65   15.48
  10   0   0 6280.49  312.39
  10   0   0 5451.54  278.87
 -10   0   0 6756.08  279.94
  10   0   0 6497.54  280.91
  10   1   0   26.24   11.04
  10   1   0   20.10    6.14
  10   1   0   24.81    6.10
 -10   1   0    9.66    4.38
  10  -1   0   12.24    5.53
  10   1   0    1.66    2.94
  10  -1   0   19.14   10.76
 -10   1   0   28.14    6.44
  10  -1   0   16.39    6.10
 -10  -1   0   20.73    6.36
  10   2   0  798.19   43.44
  10   2   0  808.84   52.85
  10  -2   0  866.05   42.53
 -10   2   0  824.32   41.67
  10   2   0  788.52   42.50
 -10   2   0  817.18   41.66
  10  -2   0  866.36   53.05
  10   2   0  881.91   43.16
  10   3   0  439.67   28.40
 -10   3   0  455.33   25.68
  10  -3   0  477.28   27.64
  10   3   0  485.28   28.24
 -10   3   0  453.58   26.38
  10   3   0  442.98   35.05
  10  -3   0  528.81   35.51
 -10   4   0    6.96    5.14
  10   4   0    3.46    8.22
  10  -4   0    0.31    4.37
  10   4   0   -3.36    5.11
  10  -4   0   -8.05    6.54
 -10   4   0   -0.12    3.90
  10   5   0  116.29   14.35
 -10   5   0  105.38   11.96
  10   5   0   90.98   16.42
  10  -5   0  120.70   17.18
  10   6   0 1537.98   77.24
  10   6   0 1463.40   86.07
 -10   6   0 1527.65   74.45
  10  -6   0 1533.41   85.33
  10   7   0   67.92   14.29
 -10   7   0   50.83   10.05
  10   7   0   36.30   10.32
  10  -7   0   28.12   10.97
  10   8   0  278.08   25.11
  10  -8   0  258.82   25.93
 -10   8   0  264.35   21.70
  10   8   0  285.00   28.14
  10  -9   0   42.79   12.70
  10   9   0   48.17   14.03
  10   9   0   45.23   12.76
 -10   9   0   45.20   11.30
  10  10   0  237.10   25.60
  10  10   0  252.55   27.78
 -10  10   0  309.37   23.90
  10 -10   0  231.84   25.54
  10  11   0   -3.89   10.06
  10 -11   0  -15.88    7.93
 -10  11   0    8.71    9.99
  10  11   0    1.65   10.03
  10  12   0   -2.17   10.44
 -10  12   0  -17.29    8.70
  10  12   0   -1.09   11.32
  10 -12   0   14.38   11.67
  10  13   0   -3.12   10.42
  10 -13   0   10.05   12.94
 -10  13   0   -9.03   11.00
  10  13   0    1.98   11.75
  10 -14   0   -4.10   11.88
  10  14   0    1.37   11.83
  10  14   0  -18.32   11.54
 -10  14   0   -4.73   12.49
  10  15   0   75.10   20.82
  10 -15   0   77.06   20.85
  10  15   0   82.48   22.58
 -10  15   0   77.49   19.42
  10  16   0  123.21   28.19
  10  16   0  180.23   29.36
 -10  16   0  151.06   26.63
  10 -16   0  186.38   28.80
  10  17   0   22.90   17.10
  10  17   0   13.51   19.41
  10 -17   0   39.62   17.42
 -10  17   0   14.06   18.35
 -10  18   0   35.76   21.88
  10 -18   0   45.30   19.40
  10  18   0   26.02   19.39
  10  18   0    5.31   18.50
 -10  19   0   -6.15   18.91
  10  19   0   -4.52   16.46
  10 -19   0   55.62   20.76
  10  19   0   -6.13   19.08
 -11   0   0   22.60    6.03
 -11   1   0   -1.21    4.63
  11   1   0    2.53    5.40
 -11  -1   0    0.95    4.73
  11   1   0    7.84    8.89
  11  -1   0    1.22    8.49
  11  -1   0   -5.73    4.21
  11   1   0    3.74    3.15
 -11   1   0   -0.73    3.78
  11   1   0    1.25    4.64
  11   2   0    0.89    9.00
 -11   2   0   -9.06    3.71
 -11   2   0   -2.59    4.26
  11   2   0    2.82    4.85
  11  -2   0    0.57    4.82
  11   2   0   -1.31    4.69
  11  -2   0   -5.93    7.25
  11   3   0   -6.98    4.55
  11   3   0   -8.77    7.37
  11  -3   0    9.73    8.55
 -11   3   0   -4.22    3.46
  11  -3   0   -0.86    5.29
  11   3   0   -8.02    4.50
 -11   3   0   -2.55    4.50
  11   4   0   -1.97    7.44
  11  -4   0   -5.92    7.47
  11  -4   0    3.44    5.92
  11   4   0   -2.61    5.39
 -11   4   0    2.50    3.89
 -11   4   0   -5.09    4.29
  11   5   0   12.60    7.15
  11   5   0    3.53    9.18
 -11   5   0   -4.12    4.99
  11  -5   0   10.79    8.99
  11  -6   0   -2.70    7.68
  11   6   0  -12.31    7.16
 -11   6   0    1.37    5.87
  11   6   0   -6.47    6.18
  11   7   0   -4.79    5.92
  11  -7   0    4.83    8.36
  11   7   0   -4.31    8.11
 -11   7   0   -1.78    6.58
  11   8   0    2.33    9.28
  11   8   0   -4.56    7.55
 -11   8   0   -4.49    6.52
  11  -8   0   -2.64    8.83
  11   9   0   -9.85    8.13
  11   9   0   -6.03    7.38
  11  -9   0   -0.48    8.38
 -11   9   0   -0.64    7.53
  11 -10   0    1.67    9.31
 -11  10   0    0.48    8.82
  11  10   0   -6.15    9.13
  11  10   0  -10.02    8.31
  11 -11   0   -4.08    9.55
 -11  11   0   -2.74    9.01
  11  11   0   -3.97    9.62
  11  11   0  -12.53    9.52
 -11  12   0    9.99   11.06
  11  12   0   -2.57   11.23
  11 -12   0   -4.36   10.84
  11  12   0    3.07   11.57
  11  13   0   -7.17   10.90
  11 -13   0  -11.06   10.78
  11  13   0    5.92   12.37
 -11  13   0   15.90   11.92
 -11  14   0    7.86   13.50
  11  14   0  -15.92   11.04
  11 -14   0   -8.79   12.57
  11  14   0   12.66   13.83
  11  15   0   -3.11   14.46
 -11  15   0    1.38   13.99
  11 -15   0    7.83   14.79
  11  15   0    0.77   13.68
 -11  16   0   15.21   15.58
  11  16   0   -9.48   15.31
  11  16   0    6.87   15.97
  11 -16   0    5.20   15.18
  11 -17   0  -36.83   11.55
  11  17   0    3.37   16.05
  11  17   0   -9.53   16.44
 -11  17   0   -7.51   14.79
  11 -18   0  -29.93   12.33
  11  18   0    8.78   17.13
  11  18   0  -19.17   17.19
 -11  18   0   14.55   18.69
  11  19   0   -9.31   17.49
  12   0   0 1055.71   54.69
 -12   0   0 1062.64   53.97
  12   0   0 1057.89   67.35
  12   0   0 1145.94   54.88
 -12  -1   0  142.69   13.08
  12  -1   0  140.46   21.41
 -12   1   0  169.16   13.27
  12   1   0  145.99   13.51
  12  -1   0  150.45   13.16
  12   1   0  154.16   22.32
  12   1   0  149.48   14.25
  12   2   0  244.68   18.48
 -12   2   0  239.95   16.64
 -12   2   0  219.39   16.90
  12   2   0  228.47   17.96
  12  -2   0  221.24   17.52
  12  -2   0  244.36   27.31
  12   2   0  206.96   26.15
  12  -3   0   29.95    7.49
 -12   3   0   40.08    7.09
  12  -3   0   21.12   10.71
  12   3   0   16.58   11.28
  12   3   0   18.08    8.14
 -12   3   0   32.98    7.41
  12   3   0   25.89    8.20
  12   4   0    5.50    6.49
 -12   4   0    6.70    4.33
 -12   4   0   -0.99    5.13
  12   4   0   -0.48    9.06
  12   4   0   -0.64    5.93
  12  -4   0   11.80    8.99
  12  -5   0  234.95   26.46
  12   5   0  281.60   21.98
 -12   5   0  268.83   19.52
  12   5   0  272.42   28.71
 -12   6   0  546.88   34.13
  12  -6   0  548.83   42.36
  12   6   0  536.80   36.32
  12   6   0  666.64   45.09
  12   7   0    8.06    8.43
 -12   7   0   -2.54    6.48
  12   7   0   -6.50    8.97
  12  -7   0    2.17    8.87
  12   8   0  254.08   24.94
  12   8   0  236.61   28.21
  12  -8   0  228.70   26.77
 -12   8   0  266.37   21.36
  12   9   0  653.16   49.51
  12   9   0  671.67   44.88
  12  -9   0  669.73   48.54
 -12   9   0  701.70   41.30
  12  10   0   37.70   13.50
 -12  10   0   78.92   14.86
  12 -10   0   59.28   16.53
  12  10   0   51.04   16.52
  12  11   0    1.54   11.14
 -12  11   0    9.28    9.63
  12  11   0   -3.17   10.87
  12 -11   0    3.98   11.59
 -12  12   0   64.68   15.09
  12  12   0   56.68   18.13
  12 -12   0   46.17   16.94
  12  12   0   36.32   16.12
  12 -13   0   28.88   15.37
 -12  13   0   30.81   13.76
  12  13   0    1.95   12.31
  12  13   0   -7.41   12.51
  12 -14   0   26.68   17.73
 -12  14   0   23.85   14.93
  12  14   0   19.75   15.87
  12  14   0   21.73   15.68
  12  15   0  573.49   53.71
 -12  15   0  693.60   48.57
  12 -15   0  645.44   52.66
  12  16   0    8.76   15.60
  12  16   0   -9.51   16.54
  12 -16   0   -1.67   14.67
 -12  16   0   29.35   16.58
  12 -17   0   91.54   26.19
  12  17   0   57.96   23.49
 -12  17   0   75.56   21.13
  12  18   0    6.11   17.11
  12 -18   0   -4.03   15.15
  12  18   0   12.18   19.62
 -12  18   0   29.43   18.78
 -13   0   0    7.41    5.59
  13   0   0  -10.88    8.52
  13   0   0    2.51    5.37
  13   1   0    1.99    5.51
  13   1   0   13.84   12.11
 -13   1   0   -2.75    4.79
  13  -1   0    0.06    9.68
  13   1   0   -1.45    4.90
  13   2   0   10.97    6.10
 -13   2   0   -0.71    4.97
  13   2   0   -6.96    8.48
  13   2   0    3.34    6.04
  13  -2   0   -4.65    9.15
  13  -3   0   -1.56    9.75
  13   3   0   -0.70    9.18
  13   3   0   -9.83    5.05
  13   3   0  -13.26    4.83
 -13   3   0    7.55    5.87
  13   4   0    4.23    6.58
  13   4   0  -15.72    7.62
  13  -4   0   11.80   10.85
 -13   4   0    0.60    5.08
  13   4   0   -5.33    5.67
  13  -5   0    3.09    9.09
  13   5   0   -9.23    6.85
  13   5   0   11.97    8.04
  13   5   0  -12.41    8.56
 -13   5   0   -8.31    5.39
  13  -6   0    3.45    9.56
  13   6   0  -10.21    6.05
 -13   6   0   -0.80    6.34
  13   6   0   -7.25    8.85
  13  -7   0    5.08   10.06
  13   7   0    4.88    9.90
 -13   7   0    6.96    7.50
  13   7   0    2.13    8.12
  13   8   0    1.75   10.13
 -13   8   0    1.26    7.74
  13   8   0   -4.33    8.50
  13  -8   0   -4.23   10.13
  13   9   0    0.64    8.95
  13  -9   0    0.02   10.73
 -13   9   0    6.18    8.92
  13   9   0    5.87   11.56
  13 -10   0    4.47   11.52
  13  10   0   -8.83    9.00
 -13  10   0    4.76    8.78
  13  10   0    9.94   11.97
  13  11   0   -9.92   10.64
 -13  11   0   -8.12    9.47
  13  11   0  -10.56    9.57
  13 -11   0    7.83   13.08
 -13  12   0   -4.41   10.58
  13  12   0  -15.52   10.00
  13 -12   0  -26.11   10.35
  13  12   0  -15.59   10.18
 -13  13   0    0.72   11.39
  13  13   0    1.93   14.47
  13 -13   0  -14.25   12.57
  13  13   0   12.00   13.40
  13 -14   0    2.58   14.60
  13  14   0    5.30   14.94
  13  14   0   13.41   14.96
 -13  14   0   -8.13   12.12
  13 -15   0    1.70   15.72
 -13  15   0   -2.24   13.64
  13  15   0   -0.43   14.63
  13  15   0    2.45   15.12
  13  16   0   -4.58   15.21
  13  16   0    7.07   17.68
  13 -16   0    0.62   15.50
 -13  16   0   25.64   16.72
 -13  17   0   -0.44   15.47
  13 -17   0   -3.86   16.32
  13  17   0  -17.27   16.01
  13  17   0    8.82   17.07
  13  18   0  -12.16   16.75
  13  18   0   -2.82   16.88
  13 -18   0   36.45   18.52
 -13  18   0   24.04   18.43
  14   0   0   47.99   15.68
 -14   0   0   61.11    9.68
  14   0   0   58.98   10.12
  14   1   0   17.83    7.07
  14   1   0   14.99   12.16
  14  -1   0   16.86   12.54
  14   1   0   17.00    7.45
 -14   1   0    2.83    5.85
  14   2   0    4.01    6.36
 -14   2   0    5.65    5.75
  14   2   0    4.54    6.69
  14   2   0  -10.60    9.44
  14  -2   0    9.43   11.20
  14   3   0  409.96   37.86
  14   3   0  311.44   24.49
 -14   3   0  332.83   23.24
  14   3   0  338.58   25.67
  14  -3   0  322.34   34.55
  14   4   0   79.20   19.64
 -14   4   0   84.33   11.71
  14  -4   0  120.48   22.12
  14   4   0   85.61   13.84
  14   4   0  117.47   14.79
  14   5   0  274.90   31.33
  14   5   0  199.88   22.15
 -14   5   0  225.15   19.61
  14  -5   0  233.91   29.29
  14   5   0  253.19   23.16
  14  -6   0   58.49   16.55
 -14   6   0   75.64   12.10
  14   6   0   60.42   12.75
  14   6   0   82.27   19.23
  14   6   0   56.68   12.77
  14   7   0   49.06   16.66
 -14   7   0   58.09   11.85
  14  -7   0   41.27   16.11
  14   7   0   42.82   12.20
  14   8   0  110.25   22.71
  14  -8   0  187.98   26.64
  14   8   0  109.07   18.75
 -14   8   0  140.53   17.26
  14   9   0  318.60   35.31
  14   9   0  262.91   28.72
 -14   9   0  314.30   25.40
  14 -10   0   62.82   19.18
 -14  10   0   59.41   14.43
  14  10   0   90.70   21.10
  14  10   0   63.13   16.30
 -14  11   0   10.04   10.96
  14  11   0  -13.11    9.84
  14  11   0   -7.47   11.47
  14 -11   0   -2.98   12.82
  14  12   0   67.87   18.69
  14 -12   0   53.30   18.99
 -14  12   0   61.40   15.57
  14  12   0   34.67   17.66
  14  13   0   23.87   15.89
  14  13   0   14.29   15.89
 -14  13   0   22.02   14.11
  14 -13   0   21.06   16.24
  14  14   0   72.53   21.97
 -14  14   0   71.60   19.17
  14 -14   0   60.07   21.38
  14  14   0   39.45   19.68
 -14  15   0  754.56   53.47
  14  15   0  810.14   62.02
  14 -15   0  768.45   61.22
  14 -16   0   10.06   16.31
  14  16   0  -13.68   17.41
 -14  16   0    7.02   14.82
  14  16   0   17.23   18.89
  14  17   0  160.21   34.30
  14 -17   0  272.56   37.63
 -14  17   0  198.53   30.40
  15   0   0  -10.03    9.49
 -15   0   0   -4.43    5.71
  15   0   0   -3.81    5.89
  15   1   0   -6.04    9.95
 -15   1   0    3.05    6.32
  15   1   0    0.64    6.34
  15  -1   0  -12.78    9.75
  15   1   0   -0.34    5.63
  15   2   0   -8.24    5.05
 -15   2   0   -0.67    5.89
  15   2   0    0.58    6.30
  15  -2   0   15.51   12.17
  15   2   0  -30.89    7.80
  15   3   0    3.46    6.64
  15   3   0   13.63   13.23
  15  -3   0   10.92   12.64
 -15   3   0   -0.10    6.03
  15   3   0    2.26    7.37
  15   4   0   -2.42    6.75
  15  -4   0   -8.94   10.78
  15   4   0   -0.08    7.06
  15   4   0  -10.99    8.74
 -15   4   0   -3.62    5.88
  15   5   0    3.35    8.33
  15   5   0    4.01    8.57
  15   5   0   -6.87   11.38
 -15   5   0   -7.97    5.87
  15  -5   0  -13.19   10.86
 -15   6   0    0.70    7.36
  15   6   0   -7.54   10.56
  15   6   0   -3.34    8.82
  15  -6   0   -0.72   12.45
  15   6   0  -12.56    6.60
  15   7   0   -2.43    8.54
 -15   7   0   -3.29    7.68
  15   7   0    6.92   12.92
  15   7   0    4.07    9.71
  15  -7   0   -6.47   11.72
  15  -8   0    3.78   12.70
 -15   8   0   -2.85    8.24
  15   8   0    8.33   13.60
  15   8   0   -1.32    9.78
  15  -9   0   31.88   14.81
  15   9   0   21.46   14.47
 -15   9   0   -3.41    8.93
  15   9   0   11.85   11.46
  15  10   0   -1.75   11.27
 -15  10   0    2.00   10.20
  15 -10   0   28.66   15.66
  15  10   0   -2.98   12.08
 -15  11   0   -2.23   10.48
  15 -11   0   13.60   14.55
  15  11   0   14.40   14.25
  15  11   0    3.39   13.58
 -15  12   0    0.76   11.39
  15 -12   0  -12.80   13.64
  15  12   0    8.86   13.39
  15  12   0   -3.64   13.96
  15  13   0   -6.31   12.51
  15 -13   0   -1.46   14.54
  15  13   0  -12.13   13.21
 -15  13   0    4.77   12.56
 -15  14   0    1.75   13.70
  15  14   0   13.84   17.04
  15  14   0  -18.57   13.18
  15 -14   0   -2.30   16.23
  15 -15   0   -4.72   13.68
  15  15   0    8.67   17.22
 -15  15   0   11.55   15.50
  15  15   0    8.59   17.55
  15  16   0   -6.14   15.79
  15 -16   0   14.05   17.70
 -15  16   0   23.59   16.73
  15  16   0  -23.51   15.91
  15 -17   0  -20.15   15.91
  15  17   0    6.32   19.20
  15  17   0  -23.77   16.92
  16   0   0 1612.87   77.69
  16   0   0 1593.74   78.94
 -16   0   0 1497.03   76.88
  16   1   0    9.33   12.14
  16  -1   0   -3.45   11.60
 -16   1   0   -4.09    6.20
  16   1   0    2.63    6.58
  16   1   0    5.61    6.97
  16  -2   0   92.71   21.22
 -16   2   0  129.30   13.83
  16   2   0  139.44   15.53
  16   2   0  132.59   16.42
  16   2   0  115.93   24.85
  16  -3   0   97.11   22.48
  16   3   0   78.16   13.93
 -16   3   0   75.66   11.58
  16   3   0   74.52   12.96
  16   3   0   60.37   18.60
  16   4   0    7.45    8.52
  16   4   0  -14.41   10.53
  16  -4   0   -2.25   12.32
 -16   4   0    7.62    7.72
  16   4   0    2.37    8.62
  16   5   0   -7.44    8.10
  16  -5   0    0.95   12.90
  16   5   0    7.06    8.11
  16   5   0  -14.40   11.08
 -16   5   0   -1.48    6.71
 -16   6   0   78.02   12.85
  16   6   0   72.15   20.79
  16  -6   0   85.08   21.57
  16   6   0   74.04   15.60
  16   6   0   68.33   15.51
  16  -7   0   67.04   21.49
 -16   7   0   82.78   13.83
  16   7   0   51.66   14.56
  16   7   0   90.20   17.28
  16   7   0   58.37   20.17
  16   8   0  118.53   24.95
  16   8   0   91.67   18.86
  16   8   0   89.86   18.41
  16  -8   0   53.87   19.68
 -16   8   0  106.25   16.16
  16   9   0   61.93   16.70
 -16   9   0   72.52   14.82
  16   9   0   65.04   21.26
  16  -9   0   51.22   18.96
 -16  10   0  120.75   18.87
  16 -10   0  135.17   27.61
  16  10   0   78.15   19.72
  16  10   0  115.59   25.66
  16 -11   0   20.26   18.61
  16  11   0    9.27   15.54
 -16  11   0   37.11   13.95
  16  11   0   35.71   18.37
  16 -12   0   38.15   19.56
  16  12   0  -24.41   11.66
  16  12   0    1.26   14.62
 -16  12   0    1.08   11.88
  16  13   0   99.89   25.89
 -16  13   0   64.39   17.85
  16 -13   0   72.27   23.99
  16  13   0   76.56   22.94
  16  14   0   60.52   22.83
  16 -14   0   47.69   22.41
  16  14   0   54.38   21.14
 -16  14   0  106.57   21.08
  16 -15   0  145.15   30.39
  16  15   0  120.68   28.67
  16  15   0  131.31   29.71
  16 -16   0  178.77   32.92
  16  16   0  174.35   35.76
  16  16   0  203.01   36.26
  17   0   0   46.27   10.49
  17   0   0   26.04    8.43
  17   0   0   64.74   19.23
 -17   1   0   -2.81    6.29
  17   1   0    9.59   13.32
  17   1   0    3.65    6.86
  17   1   0   -8.02    6.74
  17  -1   0   -2.63   12.59
 -17   2   0   -3.19    6.46
  17   2   0   14.82    8.31
  17   2   0    9.21    7.62
  17   2   0   -7.17   11.49
  17  -2   0   -8.39   13.16
  17  -3   0   -0.50   13.29
  17   3   0    1.57    8.41
 -17   3   0   -0.60    6.33
  17   3   0    7.84   14.20
  17   3   0   -4.76    7.52
  17   4   0  -10.11   11.11
  17  -4   0  -21.38   10.97
  17   4   0   -7.02    7.58
 -17   4   0    4.57    7.14
  17   4   0   -2.68    8.56
  17   5   0   -2.29    9.10
  17  -5   0   14.01   15.48
  17   5   0    0.77    9.09
  17   5   0  -15.21   11.51
 -17   5   0   -3.60    7.20
 -17   6   0   -2.75    7.94
  17   6   0    2.19    9.67
  17  -6   0  -32.01   11.46
  17   6   0   -3.01   11.89
  17   6   0   -5.03    8.79
 -17   7   0    4.04    8.87
  17   7   0  -13.73    8.73
  17  -7   0    2.40   14.75
  17   7   0   -5.77    9.55
  17   7   0  -17.75   12.03
  17   8   0   -7.39   13.03
  17   8   0  -12.24   10.57
  17  -8   0  -16.55   12.74
 -17   8   0   -1.59    9.23
  17   8   0    1.29   11.14
  17  -9   0   -7.93   14.21
 -17   9   0   16.05   10.99
  17   9   0  -16.58   12.86
  17   9   0    0.84   12.05
  17   9   0  -10.21   10.31
  17  10   0  -13.52   13.19
  17 -10   0   10.41   17.80
  17  10   0    1.56   11.46
 -17  10   0   11.11   11.56
  17  11   0  -19.50   11.40
  17 -11   0  -13.62   15.81
 -17  11   0    6.53   11.49
  17  11   0    6.97   15.57
  17  12   0   10.57   14.96
  17  12   0  -41.63   10.82
  17 -12   0  -23.59   15.61
  17  13   0   -7.36   14.96
  17  13   0   -7.50   15.32
  17 -13   0  -31.24   16.04
  17  14   0   16.31   18.49
  17  14   0  -17.39   14.57
  17 -14   0    5.37   18.13
  17  15   0   -5.48   17.82
  17  15   0  -25.67   16.13
  17 -15   0   69.81   22.89
  17  16   0    7.66   19.52
  17 -16   0   20.23   18.72
  18   0   0 1943.87  120.03
  18   0   0 2062.13   98.38
  18   1   0  313.61   24.79
  18  -1   0  304.83   37.11
  18   1   0  320.60   24.16
  18   1   0  299.39   37.23
 -18   1   0  318.80   22.52
  18   2   0   29.21   17.48
  18  -2   0   61.80   20.35
 -18   2   0   64.45   11.15
  18   2   0   45.89   12.01
  18   2   0   51.49   11.43
  18   3   0   20.15   10.26
  18   3   0   17.97   15.46
  18  -3   0   15.99   16.38
  18   3   0    4.33    9.47
 -18   3   0   25.48    9.23
  18  -4   0    8.50   15.97
 -18   4   0   -1.65    7.14
  18   4   0   -0.04   13.49
  18   4   0   -1.87    8.76
  18   4   0   -7.72    7.89
  18   5   0  130.05   18.69
  18   5   0  115.30   19.73
 -18   5   0  110.35   15.14
  18   5   0  122.62   27.06
  18  -5   0  123.25   25.90
 -18   6   0  343.72   26.32
  18  -6   0  289.50   40.04
  18   6   0  274.89   29.83
  18   6   0  329.73   30.27
  18   6   0  410.85   44.89
  18   7   0  174.22   24.15
  18   7   0  169.15   22.63
  18  -7   0  207.02   34.62
 -18   7   0  192.81   20.00
  18   7   0   95.54   26.45
  18  -8   0   92.15   24.91
  18   8   0   79.22   18.40
  18   8   0  106.79   21.11
  18   8   0   48.93   22.01
  18   9   0   13.47   16.84
  18   9   0    3.70   13.42
  18   9   0   -3.60   12.54
  18  -9   0   19.66   19.41
  18  10   0   10.15   15.17
  18  10   0   13.16   17.66
  18 -10   0   23.05   19.62
  18  10   0    0.15   13.57
  18  11   0   14.96   15.46
  18  11   0   12.55   15.73
  18 -11   0    8.54   18.29
  18  11   0  -20.45   13.92
  18 -12   0   15.51   20.11
  18  12   0   11.36   16.24
  18  12   0   -9.07   15.20
  18  13   0   -1.94   16.89
  18 -13   0   34.24   22.28
  18  13   0   -7.77   16.01
  18 -14   0   -7.55   18.92
  18  14   0   23.87   20.52
  18  14   0    6.08   18.60
  18  15   0  -28.73   14.64
  18 -15   0   -6.74   17.70
  18  15   0  -16.63   17.77
  19  -1   0   17.41   15.46
  19   1   0  -13.41   12.49
  19  -1   0    9.75    8.05
  19   1   0    8.36    8.83
  19   1   0   20.73    9.16
  19   2   0   17.24    9.88
 -19   2   0    3.90    7.33
  19  -2   0   -7.51   13.92
  19   2   0  -18.53   11.58
  19   2   0  -10.34    7.72
  19  -3   0  -16.91   13.15
  19   3   0   -6.43    8.27
 -19   3   0   -7.38    6.84
  19   3   0   -5.61    7.91
  19   3   0    6.03   15.88
  19  -4   0   -9.60   15.16
  19   4   0   -7.48    9.54
  19   4   0   -4.41    9.15
  19   4   0   13.94   16.56
  19  -5   0    6.30   15.80
  19   5   0   -6.23   13.77
  19   5   0   -2.59    9.67
  19   5   0   -6.59    9.74
  19   6   0  -11.92   13.15
  19   6   0   -2.28   10.35
  19   6   0   -6.91    9.63
  19  -6   0   22.86   18.33
  19   7   0    6.13   12.58
  19  -7   0  -35.66   13.89
  19   7   0    0.79   11.17
  19   7   0  -12.41   14.05
  19   8   0  -14.26   10.59
  19  -8   0   25.46   19.02
  19   8   0  -17.15   13.85
  19   8   0    0.28   12.62
  19  -9   0   13.77   19.36
  19   9   0  -10.82   15.23
  19   9   0   -1.08   11.87
  19   9   0    2.32   14.05
  19  10   0    4.44   16.82
  19  10   0  -32.63   11.12
  19 -10   0    0.27   18.93
  19  10   0   -2.97   13.45
  19  11   0   -1.67   16.89
  19  11   0  -15.76   14.59
  19  11   0  -20.06   12.25
  19 -11   0   17.18   21.59
  19  12   0   -2.92   16.67
  19  12   0    2.97   16.02
  19  12   0   -4.56   14.63
  19 -12   0    4.91   21.28
  19  13   0   -1.56   16.40
  19  13   0   -4.18   15.89
  19  13   0    1.48   17.53
  19 -13   0   -3.07   20.33
  19 -14   0   -5.89   19.32
  19  14   0  -21.13   16.76
  19  14   0  -22.66   16.28
  19  14   0  -17.40   15.28
  20   0   0 1292.81   91.00
  20   0   0 1413.71   71.11
  20   1   0  168.09   18.45
  20  -1   0  158.71   30.82
  20   1   0  116.09   27.22
  20   1   0  159.44   19.82
  20  -2   0   43.26   21.14
  20   2   0   64.01   13.66
  20   2   0   34.10   19.35
  20   2   0   61.73   14.52
  20  -3   0   15.35   17.17
  20   3   0   29.19   11.88
  20   3   0   18.48   18.58
  20   3   0   40.92   13.37
  20   4   0   34.57   20.51
  20   4   0   38.79   14.13
  20  -4   0   32.84   20.82
  20   4   0   13.05   11.90
  20   5   0  201.62   35.49
  20  -5   0  232.41   37.97
  20   5   0  181.85   24.89
  20   5   0  191.00   23.59
  20   6   0  611.17   42.35
  20  -6   0  401.39   49.74
  20   6   0  400.64   36.89
  20   6   0  541.14   54.99
  20   7   0   78.01   18.75
  20   7   0   81.15   26.17
  20  -7   0  127.31   31.48
  20   7   0   77.56   20.10
  20   8   0  119.58   23.24
  20  -8   0   67.53   26.66
  20   8   0  124.47   22.62
  20   8   0   83.35   26.12
  20  -9   0  161.26   34.98
  20   9   0  199.81   29.92
  20   9   0  117.18   23.83
  20   9   0   56.97   24.87
  20  10   0   32.90   17.82
  20  10   0   51.10   23.52
  20 -10   0   62.10   26.86
  20  10   0   38.95   18.57
  20  11   0   17.78   20.22
  20  11   0   16.12   17.90
  20  11   0   14.23   16.89
  20 -11   0   -7.05   21.10
  20  12   0  -18.56   15.55
  20  12   0    6.73   17.17
  20 -12   0  -21.74   20.35
  20  12   0  -21.40   14.59
  20  13   0    5.92   19.20
  20  13   0  -27.60   14.94
  20 -13   0  -20.27   20.87
  20  13   0  -10.12   18.12
  21   0   0   51.24   21.19
  21   1   0   -2.83   14.16
  21  -1   0   41.17   19.73
  21   2   0   -0.60   14.64
  21   2   0   -0.64    9.70
  21  -2   0    6.28   17.37
  21   3   0   -7.19    9.32
  21  -3   0  -20.78   14.37
  21   3   0    3.21   15.43
  21   4   0   27.54   19.05
  21  -4   0  -34.30   12.84
  21   4   0  -10.68   10.34
  21   5   0    2.01   12.73
  21   5   0   14.62   19.26
  21  -5   0    2.58   18.20
  21   5   0  -15.07   10.40
  21   6   0    1.60   12.00
  21   6   0    3.86   17.58
  21  -6   0    9.67   20.23
  21   6   0    7.62   13.21
  21  -7   0  -11.63   19.98
  21   7   0    6.43   13.35
  21   7   0  -19.76   11.77
  21   7   0    1.49   16.86
  21   8   0   -1.50   18.31
  21  -8   0  -17.87   18.98
  21   8   0   -3.99   13.26
  21   8   0    0.87   15.54
  21  -9   0   36.88   26.18
  21   9   0   -2.44   13.73
  21   9   0   -7.08   14.38
  21   9   0   -1.37   17.26
  21  10   0   -4.96   19.01
  21  10   0   -0.13   15.69
  21 -10   0   33.55   25.44
  21  10   0   19.47   16.87
  21  11   0  -10.23   15.03
  21  11   0  -10.16   18.66
  21 -11   0    1.32   25.02
  21  11   0  -10.53   16.63
  21  12   0  -24.03   14.11
  21 -12   0  -30.85   19.96
  21  12   0   -3.16   19.61
  21  12   0   10.10   18.93
  22   0   0  394.59   47.65
  22  -1   0  150.62   31.53
  22   1   0  132.24   30.02
  22  -2   0   -1.64   16.84
  22   2   0    5.91   17.42
  22   3   0   38.23   20.60
  22   3   0   75.16   16.92
  22  -3   0   34.72   22.17
  22  -4   0    6.32   18.87
  22   4   0    3.70   12.06
  22   4   0   30.96   19.68
  22  -5   0   27.81   23.36
  22   5   0   10.53   18.74
  22   5   0   30.83   15.12
  22   6   0  131.63   31.43
  22   6   0  200.55   27.72
  22  -6   0  137.89   33.47
  22  -7   0   -3.72   19.78
  22   7   0  -11.11   13.36
  22   7   0    6.13   18.30
  22   8   0  124.15   25.71
  22   8   0   61.80   26.41
  22  -8   0   87.55   32.67
  22  -9   0  177.00   40.07
  22   9   0  158.27   35.92
  22   9   0  200.53   32.75
  22 -10   0   29.53   28.19
  22  10   0   54.70   22.96
  22  10   0   38.01   24.04
  22  11   0   -3.96   20.89
  22  11   0    7.18   19.16
  22 -11   0   19.16   25.67
  23   0   0  -15.38   15.80
  23   1   0   -3.12   18.55
  23  -1   0   25.56   20.35
  23  -2   0   15.75   18.57
  23   2   0   17.54   19.04
  23   3   0   11.73   18.92
  23  -3   0    9.71   19.79
  23  -4   0   -2.82   18.79
  23   4   0   15.96   18.80
  23  -5   0   -0.44   22.15
  23   5   0   -6.82   17.68
  23   6   0    1.47   14.78
  23  -6   0  -27.92   17.93
  23   6   0   -3.91   18.08
  23   7   0   -3.72   15.50
  23  -7   0   15.03   25.48
  23   7   0   17.04   21.42
  23   8   0   -1.57   16.51
  23   8   0    3.68   19.68
  23  -8   0  -13.31   24.31
  23   9   0   -8.58   20.19
  23  -9   0   -5.00   25.28
  23   9   0    3.38   18.32
  23 -10   0  -26.24   23.42
  23  10   0   -7.17   18.28
  23  10   0   -9.84   20.08
  24   0   0  175.02   34.91
  24  -1   0  -50.14   14.50
  24   1   0  -23.70   16.05
  24  -2   0    6.84   19.59
  24   2   0    7.95   18.13
  24   3   0   45.00   22.18
  24  -3   0   20.92   22.30
  24  -4   0  -22.78   19.11
  24   4   0   20.42   21.21
  24  -5   0   21.23   24.80
  24   5   0   95.94   30.63
  24  -6   0    5.91   21.22
  24   6   0    3.67   20.08
  24   7   0   28.19   23.37
  24  -7   0   21.04   27.32
  24  -8   0   -7.48   26.71
  24   8   0   14.42   22.91
  24  -9   0   72.31   35.23
  24   9   0   43.81   28.02
  25   0   0   21.72   20.44
  25  -1   0  -33.19   15.71
  25   1   0   -5.09   19.84
  25   2   0    2.85   18.64
  25  -2   0    8.10   21.74
  25   3   0   29.22   22.57
  25  -3   0   -5.09   19.35
  25  -4   0    2.36   22.78
  25   4   0   -1.54   20.12
  25  -5   0   -8.26   23.74
  25   5   0   -9.58   21.31
  25   6   0  -15.50   18.99
  25  -6   0    5.89   25.25
  25  -7   0  -40.47   20.83
  25   7   0  -13.10   19.98
  26   0   0  419.60   54.87
  26  -1   0   68.34   27.20
  26   1   0   71.02   27.13
  26  -2   0  -68.32   15.84
  26   2   0   18.23   21.07
  26  -3   0    8.74   22.65
  26   3   0    5.28   19.47
  26   4   0   21.70   23.90
  26  -4   0   -8.97   22.11
   0   0  -1   -1.01    0.13
   0   0   1   -0.65    0.37
   0   1  -1   -0.44    0.68
   0   1   1    0.44    0.84
   0   1   1    0.42    1.13
   0  -1  -1   -0.14    0.85
   0   1  -1    0.04    0.73
   0  -1  -1   -0.54    0.70
   0  -1   1    0.84    1.04
   0  -1   1   -0.89    0.34
   0   2  -1 1627.54   78.83
   0  -2  -1 1623.50   72.75
   0  -2  -1 1614.25   79.33
   0   2  -1 1604.21   73.03
   0  -2   1 1630.96   73.00
   0  -2   1 1582.37   78.71
   0   2   1 1549.63   72.71
   0   3  -1   -3.74    2.96
   0  -3  -1   -4.36    2.49
   0  -3   1   -6.16    2.59
   0  -3   1   -5.77    2.25
   0   3  -1   -5.32    2.21
   0  -3  -1   -3.88    2.66
   0   3   1   -5.44    2.56
   0   3   1   -5.10    2.66
   0   4   1 1884.18   88.18
   0  -4   1 1961.92   88.54
   0   4  -1 1977.59   94.99
   0   4   1 1795.11   95.44
   0   4  -1 1869.76   88.32
   0  -4  -1 1898.58   88.00
   0  -4  -1 1902.33   95.67
   0  -4   1 1944.69   94.95
   0   5   1    0.42    4.07
   0   5  -1    0.76    4.25
   0  -5  -1   -2.06    3.42
   0   5  -1    3.71    4.03
   0  -5   1   -1.33    3.34
   0  -5   1    0.08    3.58
   0  -5  -1   -0.60    3.34
   0   5   1   -4.44    3.44
   0  -6   1 1683.57   85.32
   0   6  -1 1656.96   80.12
   0   6   1 1655.15   79.82
   0   6   1 1626.27   85.90
   0   6  -1 1620.47   84.93
   0  -6  -1 1719.72   86.25
   0   7  -1   -9.08    4.08
   0   7  -1   -0.98    5.00
   0  -7   1   -0.07    4.76
   0   7   1    4.99    5.61
   0   7   1   -0.03    4.88
   0   8   1  426.79   27.12
   0   8   1  403.14   27.70
   0   8  -1  363.71   26.26
   0   8  -1  422.44   27.25
   0   9  -1   -3.59    5.53
   0   9  -1    1.19    6.80
   0   9   1    1.21    6.42
   0   9   1   -2.61    5.34
   0  10   1  296.85   23.31
   0  10  -1  243.39   21.29
   0  10   1  264.35   22.66
   0  10  -1  237.06   22.81
   0  11   1   -4.54    6.84
   0  11  -1    0.73    6.74
   0  11  -1   10.91    9.35
   0  11   1   -2.56    7.50
   0  12  -1  117.25   16.55
   0  12   1   98.45   17.79
   0  12  -1  135.07   19.94
   0  12   1  110.33   16.95
   0  13   1    3.05   10.54
   0  13  -1   -3.66    9.47
   0  13  -1    9.77    8.79
   0  13   1   -3.91    8.33
   0  14   1  280.63   29.57
   0  14  -1  257.10   25.91
   0  14   1  216.27   25.38
   0  14  -1  217.21   27.43
   0  15  -1    7.52   14.05
   0  15   1  -11.28    9.51
   0  15  -1  -10.11    9.23
   0  15   1    7.09   13.07
   0  16  -1   -9.42   13.25
   0  16  -1    4.42   11.77
   0  16   1  -11.43   12.95
   0  16   1   12.16   12.89
   0  17  -1    3.46   12.65
   0  17   1  -19.19   13.72
   0  17   1  -21.70   10.01
   0  17  -1   -7.18   14.31
   0  18  -1  -15.49   13.79
   0  18  -1   -2.33   12.33
   0  18   1    5.84   13.53
   0 -18   1   -2.55   12.06
   0  18   1   14.48   18.37
   0 -18  -1  -18.83   11.85
   0 -19   1   -4.96   12.68
   0  19   1   -8.60   18.03
   0  19   1  -20.81   12.08
   0  19  -1  -13.62   16.73
   0 -19  -1   15.47   14.51
   0  19  -1  -13.32   12.52
   0 -20  -1  233.36   33.08
   0  20  -1  227.03   38.07
   0 -20   1  218.48   30.72
   1   0   1   -0.09    0.59
   1   0   1   -1.26    0.63
  -1   0   1   -0.28    0.47
   1   0   1    0.83    0.65
  -1   0  -1   -0.56    0.64
  -1   0  -1    0.18    0.76
  -1   0  -1    0.56    0.72
   1   0  -1    1.28    0.98
  -1  -1  -1  514.01   23.51
  -1   1  -1  502.24   23.54
   1   1   1  505.67   25.74
   1  -1  -1  505.39   25.66
   1   1  -1  502.47   25.48
  -1   1   1  487.79   23.01
  -1   1  -1  496.71   25.10
   1   1   1  505.74   23.52
   1  -1   1  462.63   23.43
  -1  -1   1  495.70   23.24
  -1  -2  -1  329.36   17.23
   1  -2   1  342.46   17.44
  -1   2  -1  342.78   17.51
  -1   2   1  344.38   16.97
   1   2   1  340.48   18.93
   1   2  -1  322.02   17.27
  -1  -2   1  338.86   17.31
  -1  -2   1  359.15   18.44
  -1   2   1  332.57   18.65
   1   2   1  325.73   17.26
   1  -2  -1  335.52   18.83
   1  -2  -1  340.50   16.89
   1  -2   1  322.85   17.79
   1  -2  -1  329.88   18.63
   1   2  -1  334.90   18.31
   1  -3  -1   -0.12    2.35
   1   3   1    0.60    2.97
  -1  -3  -1   -0.77    2.57
   1  -3  -1    5.77    3.06
  -1  -3   1    2.28    2.91
   1   3   1    4.34    3.35
  -1   3   1    0.34    2.88
  -1  -3   1   -0.05    2.76
   1   3  -1    6.21    3.27
  -1   3  -1   -0.28    2.40
   1  -3   1   -0.42    2.29
   1   3  -1   -2.70    2.63
  -1   3   1   -4.04    2.57
   1  -3   1    4.55    3.01
  -1   3  -1    4.43    3.43
  -1  -3  -1    3.91    3.22
  -1  -4   1   34.98    5.65
  -1  -4   1   30.70    5.60
   1  -4   1   38.45    6.10
  -1  -4  -1   35.40    5.88
  -1   4   1   32.02    5.88
   1   4   1   33.69    6.23
   1  -4   1   33.27    5.36
  -1  -4  -1   27.07    5.74
   1   4  -1   26.42    5.20
  -1   4  -1   31.14    5.25
   1   4   1   20.42    5.53
   1   4  -1   31.29    6.18
  -1   4   1   25.51    5.61
  -1   4  -1   37.13    6.50
   1  -4  -1   35.95    6.06
   1  -4  -1   33.63    5.56
  -1   5   1  486.45   28.24
   1   5  -1  465.74   27.34
   1  -5   1  455.06   27.12
  -1  -5  -1  477.39   28.38
  -1   5   1  481.38   26.46
   1   5  -1  442.31   26.56
  -1   5  -1  480.80   27.21
   1  -5   1  512.73   27.03
   1   5   1  461.08   26.44
  -1  -5   1  493.59   26.84
   1  -5  -1  467.11   26.09
  -1   5  -1  438.76   26.41
  -1  -5   1  503.56   27.99
   1   5   1  430.79   27.84
  -1  -5  -1  475.71   26.41
   1  -5  -1  468.75   28.05
  -1   6  -1   17.42    5.69
   1   6  -1   22.15    6.82
  -1  -6  -1   13.66    5.96
   1   6  -1   13.92    5.80
  -1  -6   1   17.43    5.92
   1   6   1   26.72    6.77
   1  -6   1   14.68    5.44
  -1   6  -1   16.26    6.28
   1   6   1   10.18    5.86
  -1   6   1   18.70    6.17
  -1   6   1    0.36    5.18
   1  -6  -1   27.80    6.57
   1   7   1 1450.01   70.66
  -1   7  -1 1414.65   74.44
   1  -7   1 1408.59   74.57
  -1  -7   1 1468.16   75.22
   1   7  -1 1425.36   70.83
  -1   7   1 1384.05   75.30
  -1   7   1 1382.42   70.11
  -1   7  -1 1424.85   70.59
   1   7   1 1377.90   75.42
   1   7  -1 1448.32   74.90
  -1   8  -1   -0.43    5.63
   1   8  -1    8.56    6.19
  -1   8   1   11.99    7.25
   1   8   1    1.13    6.16
  -1   8  -1   -6.26    6.04
   1   8   1   -5.94    4.93
  -1   8   1    9.45    6.81
   1   8  -1    5.19    6.44
  -1   9   1  115.57   14.25
  -1   9   1  117.36   14.55
  -1   9  -1  118.86   14.78
  -1   9  -1   96.57   13.11
   1   9   1  117.80   14.92
   1   9  -1  101.70   14.28
   1   9  -1   98.18   13.20
   1   9   1  123.80   14.56
   1  10  -1   87.69   13.82
   1  10  -1  130.23   16.32
  -1  10  -1  100.04   13.79
  -1  10   1  114.36   15.48
   1  10   1   74.47   13.36
  -1  10  -1   62.65   13.22
   1  10   1  101.84   15.37
  -1  10   1   84.78   14.74
  -1  11  -1   17.34   10.13
  -1  11   1    6.00    8.94
   1  11   1    7.55    7.86
   1  11  -1    9.45    7.78
   1  11   1    5.54    8.56
  -1  11   1    9.04    8.29
  -1  11  -1    8.64    7.79
   1  11  -1   30.14   10.61
   1  12  -1   -1.06    9.07
  -1  12   1    0.89    7.63
   1  12   1   -2.47    7.43
  -1  12  -1    5.87   10.11
   1  12  -1   -7.69    6.20
   1  12   1   -2.74    8.66
  -1  12  -1    1.83    7.10
  -1  12   1   -5.57    8.77
  -1  13   1   46.40   13.39
   1  13   1   53.17   14.48
   1  13   1  138.53   21.18
  -1  13   1   88.17   17.76
   1  13  -1   97.36   16.61
   1  13  -1   40.60   14.59
  -1  13  -1   72.86   14.47
  -1  13  -1   64.48   16.58
   1  14  -1   15.00   10.49
  -1  14   1   21.83   11.74
   1  14   1   11.68   12.79
  -1  14  -1   31.08   14.26
   1  14  -1   46.75   15.85
   1  14   1   12.18   11.39
  -1  14  -1    7.01    9.61
  -1  14   1   37.05   14.79
  -1  15  -1    7.22   10.54
   1  15  -1    3.28   13.45
   1  15   1   -5.77   10.11
   1  15  -1   -0.32   10.55
   1 -15   1    0.41   10.56
   1  15   1   -6.95   11.08
  -1  15  -1   -1.92   12.56
  -1  15   1    3.60   12.97
  -1  15   1    3.11   11.01
   1  16   1  -17.35   10.32
   1  16   1    6.75   14.38
  -1  16  -1    6.44   14.96
  -1  16   1    5.33   14.60
  -1  16  -1   -2.41   10.64
   1  16  -1   -0.83   10.83
  -1  16   1   -3.45   11.21
   1 -16   1  -12.46   10.10
   1 -16  -1    7.51   12.58
   1  16  -1   11.37   14.73
  -1  17  -1   12.85   16.71
   1  17  -1   14.84   13.70
   1  17   1   25.07   17.67
   1  17   1   43.21   16.41
   1 -17   1   45.66   15.43
  -1  17  -1   45.41   16.55
   1  17  -1   73.45   21.89
  -1  17   1   25.84   18.62
  -1  17   1   13.29   14.11
   1 -17  -1   41.04   16.93
   1 -18  -1  -19.93   11.87
   1 -18   1   -3.67   11.77
   1  18   1   26.94   16.14
  -1  18   1  -18.18   16.28
   1  18  -1  -20.85   13.38
   1  18   1  -10.50   15.59
  -1  18   1   13.30   13.70
   1  18  -1    1.38   12.63
  -1  18  -1  -11.78   14.76
   1 -19   1   -5.76   12.74
   1  19   1   43.28   18.28
  -1 -19   1   24.25   15.42
  -1  19  -1   30.21   21.49
   1  19  -1   68.15   24.26
  -1  19   1    7.24   19.40
   1 -19  -1   39.34   17.39
   1  19   1   44.66   22.11
   1  19  -1   36.26   16.99
  -1 -20  -1   23.22   16.26
   1 -20  -1   -3.86   14.46
   1  20   1   21.67   21.93
   1  20  -1   35.66   18.13
   1 -20   1   17.62   15.50
  -1  20   1   50.20   24.64
   1  20  -1   43.23   23.42
  -1  20  -1    8.08   21.04
   1  20   1   23.28   18.01
  -1 -20   1   38.68   15.74
   2   0  -1   -1.38    1.98
   2   0   1   -1.69    1.27
  -2   0  -1   -2.43    1.20
  -2   0  -1   -0.72    1.94
  -2   0   1   -2.38    1.69
   2   0   1    0.35    1.56
   2   0   1    0.37    2.21
   2   1   1   87.44    6.89
  -2  -1   1   91.14    7.39
  -2  -1  -1   93.29    6.27
  -2   1   1   91.89    6.77
  -2   1  -1   91.95    6.54
  -2   1   1   83.28    4.92
   2   1  -1   80.68    5.38
  -2  -1  -1   94.20    7.01
   2  -1  -1   97.83    6.76
  -2  -1   1   90.59    5.46
   2  -1   1   87.98    6.30
   2   1  -1   85.43    7.24
   2  -1  -1   85.20    4.85
   2   1   1  102.56    6.33
  -2   1  -1   92.22    6.21
   2  -1   1   89.32    6.47
   2   2   1  441.43   25.32
  -2   2  -1  498.66   23.58
  -2  -2  -1  467.57   23.30
   2  -2  -1  503.89   25.65
   2   2  -1  433.30   22.93
   2   2  -1  449.96   25.11
  -2  -2   1  460.25   22.98
  -2   2  -1  480.24   24.58
  -2   2   1  484.98   25.46
   2  -2   1  471.44   23.40
   2  -2   1  445.97   24.52
  -2   2   1  451.71   22.47
   2   2   1  438.45   23.22
  -2  -2   1  441.34   25.05
  -2  -3  -1  876.57   42.99
  -2  -3   1  919.88   43.11
   2   3  -1  882.40   46.57
   2   3   1  901.94   47.11
   2  -3  -1  897.50   46.62
   2  -3  -1  918.33   42.55
  -2   3   1  864.15   42.43
   2  -3  -1  853.97   46.72
   2  -3   1  899.65   45.82
  -2   3  -1  962.61   46.18
  -2  -3  -1  913.63   47.25
   2   3  -1  886.06   43.12
  -2   3  -1  913.68   43.31
   2  -3   1  897.90   43.16
   2  -3   1  899.26   46.08
  -2  -3   1  861.03   46.52
   2   3   1  887.34   43.26
   2  -4  -1  834.65   44.15
  -2   4   1  860.87   43.78
  -2   4   1  816.83   40.25
  -2  -4  -1  751.07   43.83
   2   4  -1  760.34   40.64
   2  -4  -1  791.31   43.50
   2  -4   1  835.77   43.23
   2   4  -1  816.36   43.45
  -2  -4   1  895.62   41.09
   2  -4   1  804.01   42.80
   2   4   1  821.88   44.18
   2  -4   1  776.09   40.45
  -2  -4  -1  835.59   40.71
  -2   4  -1  816.38   40.95
   2  -4  -1  786.53   39.96
   2   4   1  790.48   40.77
  -2  -4   1  834.26   43.76
  -2  -5   1  484.72   27.22
  -2  -5  -1  485.20   29.18
   2   5  -1  481.35   28.35
  -2  -5  -1  479.15   26.99
  -2   5   1  500.31   26.93
  -2   5   1  458.56   28.24
  -2  -5   1  460.34   28.38
   2  -5  -1  476.66   28.57
   2   5   1  489.46   29.18
  -2   5  -1  499.41   27.84
   2  -5  -1  494.24   29.28
   2  -5   1  488.03   27.85
  -2   5  -1  488.78   27.46
   2   5   1  456.08   27.13
   2  -5  -1  480.36   26.53
   2  -5   1  506.86   27.40
   2  -5   1  491.14   28.21
   2   5  -1  416.25   26.81
  -2   6   1  716.52   37.72
   2   6   1  690.31   38.00
   2  -6   1  694.81   39.60
  -2  -6   1  722.19   40.25
   2   6   1  722.38   40.65
  -2   6  -1  670.36   38.74
   2  -6   1  730.90   39.43
  -2   6   1  675.98   39.72
   2   6  -1  654.49   37.89
  -2   6  -1  718.45   38.24
  -2  -6  -1  668.34   40.37
   2  -6  -1  731.12   40.29
   2   6  -1  687.81   39.62
  -2  -7   1  214.69   17.73
   2   7   1  243.26   18.72
  -2   7  -1  200.78   16.81
   2  -7   1  228.63   17.29
   2   7  -1  205.05   17.24
   2   7   1  221.89   17.82
  -2   7   1  225.15   18.09
  -2   7  -1  190.84   17.64
  -2   7   1  221.54   17.89
   2   7  -1  226.12   18.36
   2   8   1  925.53   53.48
  -2   8  -1  996.56   55.45
  -2   8  -1 1028.85   54.33
   2   8  -1  914.46   53.68
   2   8  -1  955.82   55.92
  -2   8   1 1022.18   56.67
   2   8   1 1096.19   57.87
  -2   8   1 1104.44   54.51
   2   9  -1   77.86   12.09
  -2   9   1   79.03   13.30
   2   9   1   64.04   12.11
   2   9   1   84.10   13.44
  -2   9  -1   69.79   12.82
  -2   9   1   76.17   12.31
  -2   9  -1   79.76   11.78
   2   9  -1   52.47   11.60
   2  10   1   39.81   10.75
   2  10  -1   45.34   10.70
   2  10   1   66.56   13.21
  -2  10   1   53.28   11.20
  -2  10   1   60.92   12.48
  -2  10  -1   78.63   13.95
  -2  10  -1   62.61   11.70
   2  10  -1   26.28   10.08
  -2  11   1  203.21   20.55
  -2  11  -1  187.51   22.22
  -2  11   1  180.82   21.46
   2 -11   1  138.76   18.84
  -2  11  -1  173.18   18.40
   2  11  -1  156.75   21.27
   2  11   1  167.69   19.93
   2  11   1  186.65   22.41
   2  11  -1  184.11   19.61
   2  12  -1  147.64   18.34
   2 -12   1  150.76   18.69
  -2  12   1  105.77   17.78
  -2  12  -1  120.48   16.90
   2  12  -1   93.90   17.69
   2  12   1  103.38   17.48
  -2  12  -1  135.46   19.51
   2 -12  -1  106.36   17.39
   2  12   1  127.96   19.46
  -2  12   1  115.05   17.05
   2  13   1    3.01   10.55
   2 -13  -1   -0.42    8.70
   2  13   1    2.90    9.02
   2  13  -1    5.36    8.73
  -2  13  -1   -2.02   11.35
  -2  13   1    6.95    9.19
   2  13  -1   -1.43   10.15
   2 -13   1   -3.76    8.35
  -2  13   1    8.25   10.94
  -2  13  -1    2.14    8.02
  -2  14  -1   77.26   15.99
   2  14  -1   60.20   17.42
   2  14  -1   72.28   16.09
   2 -14  -1   77.13   16.77
  -2  14  -1   56.66   17.24
   2 -14   1   90.24   17.85
   2  14   1   73.00   18.10
  -2  14   1   80.42   19.02
   2  14   1   73.88   16.89
  -2  14   1   76.03   16.03
   2  15   1    6.23   11.18
   2  15  -1   20.53   12.58
   2  15  -1   -0.17   11.88
   2 -15  -1  -10.99   10.37
  -2  15   1    6.51   11.22
   2 -15   1   15.14   12.02
   2  15   1    3.44   12.81
  -2  15   1    2.72   12.43
  -2  15  -1   21.85   14.96
   2 -16   1    1.02   11.19
  -2  16  -1   -7.87   13.84
  -2  16   1   -4.14   13.79
   2  16  -1    2.95   14.70
   2  16  -1   -1.83   10.90
   2  16   1    7.07   14.11
   2 -16  -1   12.08   13.25
   2  16   1    5.29   12.82
   2 -17   1   19.86   13.83
  -2  17   1   52.75   20.25
   2  17  -1   57.52   17.94
  -2  17  -1   40.68   20.32
   2  17  -1   68.00   22.19
   2  17   1   50.77   16.73
   2  17   1   39.94   18.56
   2 -17  -1   62.75   18.77
   2  18  -1   -7.11   12.35
  -2  18   1   -0.16   17.65
   2 -18  -1   11.74   14.70
   2 -18   1   16.82   13.93
   2  18   1    9.52   17.45
   2  18  -1  -16.21   15.53
   2  18   1   15.45   14.87
  -2  18  -1    1.92   17.86
   2  19   1   19.01   15.62
   2 -19  -1    8.53   14.22
   2  19  -1   12.75   18.18
  -2  19  -1   15.08   18.74
   2 -19   1   10.61   14.75
  -2  19   1   18.87   19.21
   2  19  -1   24.89   15.89
   2  19   1  -11.90   17.53
   2  20   1  110.49   25.17
   2 -20  -1  119.30   25.39
  -2  20   1   54.50   25.53
   2  20  -1  103.18   24.44
   2  20  -1   93.49   27.73
  -2  20  -1  105.93   29.20
   2 -20   1   81.86   20.67
   2  20   1   72.61   26.44
   3   0   1    1.61    3.12
  -3   0  -1    0.94    2.03
  -3   0  -1    2.93    3.29
   3   0   1    3.47    2.41
   3   0   1    2.99    2.39
  -3   0   1    0.80    1.27
   3   0  -1   -1.12    2.98
  -3   0  -1   -0.19    2.34
   3   0  -1   -0.54    1.24
  -3   0   1   -0.96    2.90
   3   1   1  459.99   25.56
   3  -1   1  467.35   22.92
  -3   1  -1  478.54   25.44
  -3   1   1  451.92   21.35
  -3  -1  -1  449.31   25.52
   3   1  -1  467.68   26.27
   3   1   1  446.02   22.89
  -3  -1   1  441.47   21.67
  -3  -1  -1  457.74   22.99
  -3   1   1  463.27   25.19
   3  -1  -1  412.78   25.07
  -3   1  -1  459.70   22.74
   3  -1   1  454.71   25.52
   3   1   1  441.73   23.13
   3  -1  -1  468.37   21.39
  -3  -1   1  462.88   26.33
   3   1  -1  458.85   21.86
   3   2  -1  762.09   37.16
   3   2   1  781.22   37.72
   3  -2  -1  837.64   41.59
   3  -2   1  831.87   37.81
  -3   2  -1  769.84   40.50
  -3  -2   1  812.23   41.78
  -3   2   1  769.45   36.44
   3   2   1  762.30   41.45
  -3  -2   1  786.18   37.09
  -3   2  -1  796.38   37.59
  -3   2   1  774.70   41.16
   3  -2   1  747.74   40.60
  -3  -2  -1  796.79   37.66
   3   2   1  769.32   37.61
  -3  -2  -1  743.98   41.50
   3   2  -1  800.19   41.60
  -3  -3  -1    8.53    3.85
   3  -3   1   15.55    4.71
  -3   3  -1   13.33    4.17
  -3  -3   1    9.97    4.75
   3   3   1    4.40    4.59
   3   3   1    3.87    3.76
  -3   3   1   10.87    3.86
  -3   3   1    4.47    4.03
  -3  -3   1   11.47    4.06
  -3  -3  -1   13.42    4.65
  -3   3  -1    6.27    4.31
   3  -3  -1   11.69    3.82
   3  -3  -1    4.03    4.02
   3   3  -1    6.91    4.29
   3   3  -1   15.39    4.19
   3  -3   1    5.99    3.63
  -3   4  -1    2.00    4.08
  -3   4   1    0.22    3.52
  -3  -4  -1   -2.27    3.10
   3   4  -1    6.70    4.39
  -3  -4  -1    0.10    3.84
   3  -4   1   -1.67    3.09
  -3   4  -1   -3.62    2.84
   3  -4  -1   -4.70    3.16
   3  -4   1    1.07    3.25
  -3  -4   1   -1.36    3.65
  -3  -4   1   -2.81    2.74
   3  -4   1    5.12    3.70
   3   4   1   -3.05    3.34
   3  -4  -1   -1.66    2.89
   3   4   1   -1.93    3.86
   3   4  -1    6.75    3.89
  -3   4   1    0.41    3.56
   3  -4  -1    1.04    3.66
  -3  -5  -1   77.21   10.15
   3  -5  -1  103.04   10.54
  -3   5   1  101.17    9.20
   3  -5  -1   92.64   10.44
   3   5  -1  111.30   10.98
   3  -5   1  100.18    9.44
  -3  -5   1  129.79   11.57
   3  -5   1  105.74   10.00
  -3  -5   1  123.40   10.23
   3   5  -1   99.35    9.71
  -3   5  -1   89.55    9.21
   3   5   1  120.32   10.51
   3  -5  -1  144.47    9.98
   3   5   1  106.70   11.48
   3  -5   1  108.89   10.29
   3  -6  -1   33.71    7.67
   3   6  -1   28.47    7.15
   3   6   1   23.32    7.10
   3   6   1   12.27    5.93
  -3  -6   1   28.37    7.40
  -3   6  -1   28.56    7.43
  -3   6   1   35.45    7.04
   3  -6   1   36.11    7.25
   3  -6  -1   33.87    7.60
   3  -6   1   29.88    6.76
   3   6  -1   31.64    7.25
   3   7  -1  169.18   15.28
   3  -7   1  101.85   12.23
   3  -7   1  136.75   13.78
   3   7   1  146.44   15.44
  -3   7   1  110.87   13.52
  -3   7  -1  138.41   15.12
   3   7  -1  122.00   14.68
   3  -7  -1  145.74   15.38
   3   7   1  137.20   14.94
   3   8  -1  252.05   20.24
   3   8   1  244.66   20.27
  -3   8   1  279.29   20.18
   3  -8  -1  228.32   20.48
   3   8   1  268.98   21.52
   3   8  -1  250.82   20.31
  -3   8  -1  259.59   20.73
   3  -8   1  232.60   19.58
  -3   9   1   20.15    8.40
   3   9  -1   18.36    8.10
   3   9   1   15.93    8.46
   3  -9  -1   15.33    8.02
   3   9  -1   24.36    8.79
   3  -9   1    1.30    6.95
  -3   9  -1   21.96    9.30
   3   9   1   12.04    7.95
  -3  10   1  130.66   16.79
   3 -10   1  157.90   17.41
   3  10  -1  129.31   16.51
   3  10   1  110.10   16.56
   3  10   1  144.83   17.82
  -3  10   1  138.35   16.85
   3  10  -1  136.59   18.01
   3 -10  -1  129.25   17.61
  -3  10  -1  150.56   17.91
   3  11   1   -1.40    7.71
   3 -11   1    0.61    7.94
  -3  11   1    5.95    8.61
  -3  11  -1    9.84    9.68
   3  11  -1    6.33    8.82
   3 -11  -1    6.39    8.54
   3  11   1    9.44    8.93
   3  11  -1    2.18    6.99
   3 -12   1   32.83   11.57
   3  12  -1   19.11   11.39
   3 -12  -1   26.43   10.86
   3  12  -1   26.98   11.11
   3  12   1   15.03    9.69
  -3  12   1   29.14   12.74
  -3  12  -1   20.00   11.84
   3  12   1   26.54   12.14
   3  13  -1   35.16   14.70
   3  13   1   37.52   13.96
   3  13  -1   55.14   13.76
  -3  13  -1   49.72   15.53
   3 -13  -1   50.75   13.73
   3 -13   1   56.20   14.28
  -3  13   1   53.48   15.68
   3  13   1   86.12   17.19
   3  14   1   23.50   12.52
   3  14  -1   14.86   13.04
   3  14   1   20.33   13.22
   3 -14   1    8.23   10.94
  -3  14   1   -1.07   11.45
  -3  14  -1    2.33   12.71
   3 -14  -1   25.81   12.39
   3  14  -1   13.81   11.16
  -3  15  -1   16.08   14.44
   3  15   1   -7.15   10.15
   3 -15  -1   -0.37   10.88
  -3  15   1    8.54   13.95
   3  15  -1   14.47   13.54
   3  15   1    3.24   11.90
   3  15  -1    3.81   11.63
   3 -15   1  -15.33    9.03
   3 -16  -1   18.70   13.81
   3  16   1  -10.71   11.78
  -3  16  -1  -11.63   13.37
   3  16  -1    7.01   12.46
   3  16  -1   13.47   15.95
  -3  16   1   13.05   15.93
   3 -16   1  -15.75   10.60
   3  16   1   -8.48   12.51
   3  17   1   18.89   16.62
   3  17  -1   32.83   15.84
  -3  17   1   25.58   17.37
   3  17  -1    7.66   16.62
   3 -17  -1   14.11   15.15
  -3  17  -1    7.30   16.75
   3 -17   1    5.53   13.46
   3  17   1   42.84   16.95
   3  18   1   13.91   18.23
   3 -18   1   25.94   14.65
  -3  18  -1   -7.42   16.57
   3  18  -1   26.05   15.53
   3  18  -1   -1.08   15.56
  -3  18   1  -10.50   16.41
   3 -18  -1  -11.81   12.78
   3  18   1   16.46   15.17
   3  19   1  -17.24   16.32
   3  19   1    1.65   14.69
   3  19  -1    4.63   18.22
   3 -19  -1    9.15   14.63
   3  19  -1  -10.68   12.62
  -3  19  -1    2.51   17.48
   3 -19   1  -40.47    9.84
  -3  19   1    1.95   18.85
  -3  20   1   35.64   24.14
   3  20   1   52.69   21.49
  -3  20  -1   72.65   27.35
   3  20  -1   80.68   23.79
   3  20   1   54.70   23.89
   3 -20  -1   80.79   21.64
   3  20  -1   85.98   27.90
   3 -20   1   40.32   19.59
   4   0  -1    0.96    2.07
   4   0  -1   -3.93    1.72
  -4   0   1   -1.45    1.85
   4   0   1    0.85    4.62
  -4   0  -1   -4.06    2.65
   4   0   1    2.34    3.01
  -4   0  -1   -2.25    4.55
   4   0   1   -1.67    2.53
  -4   0   1   -6.56    3.68
  -4   0  -1    1.51    2.61
   4   0  -1    5.90    4.42
  -4   1  -1    7.01    4.50
  -4   1   1    4.83    2.10
  -4  -1   1    4.80    2.33
  -4  -1   1   12.77    5.56
  -4   1   1    5.57    3.95
   4  -1   1    6.07    3.23
  -4   1  -1   10.24    3.63
   4  -1  -1    5.16    4.19
   4   1  -1    4.37    2.43
   4   1  -1   14.09    5.73
   4   1   1    8.93    3.72
  -4   1  -1    5.74    2.49
  -4   1   1    9.97    2.05
  -4  -1  -1   10.63    3.47
   4  -1   1    5.80    4.60
   4  -1  -1    7.93    2.34
   4   1   1    8.13    4.52
  -4  -1  -1    6.56    4.43
   4   1   1    1.67    2.91
   4  -2  -1  362.39   18.60
   4  -2   1  383.14   22.53
   4   2   1  376.00   23.08
   4  -2   1  396.71   20.43
   4   2  -1  376.58   19.61
  -4  -2   1  392.95   23.79
  -4   2  -1  368.54   21.96
   4   2   1  360.38   19.97
  -4   2  -1  379.40   20.04
  -4  -2  -1  366.17   23.09
  -4   2   1  383.27   18.76
   4   2  -1  361.96   23.20
  -4  -2   1  352.95   19.16
  -4   2   1  341.73   22.12
   4  -2  -1  366.84   22.58
   4   2   1  375.86   20.27
   4  -3   1   -0.30    3.68
  -4  -3  -1   -0.40    3.24
  -4   3  -1   -4.18    3.00
   4   3  -1    2.30    3.66
   4   3   1    2.85    3.68
   4  -3   1   -8.73    3.07
  -4  -3   1    2.90    3.19
   4   3   1    1.91    4.56
   4  -3  -1    3.91    3.96
  -4  -3  -1    8.45    5.00
  -4   3   1    7.88    3.66
   4   3  -1   -1.39    3.93
  -4   3  -1    4.18    4.02
  -4  -3   1   -1.66    4.17
   4  -3  -1    0.00    1.78
  -4   3   1    2.28    3.68
   4  -4  -1  100.95    8.57
   4   4   1   88.42   10.44
   4   4   1   67.91    8.77
   4   4  -1   76.74    8.71
   4  -4   1   85.38    8.86
  -4   4   1   88.00    9.66
   4  -4   1   78.56    8.93
  -4  -4  -1   75.70    8.58
   4  -4  -1   69.38    9.15
  -4  -4   1   71.54    9.39
  -4   4  -1   86.40    9.15
  -4   4   1   71.13    7.71
   4   4  -1   84.90    9.92
  -4  -4   1   85.29    8.68
  -4   4  -1   79.26    8.53
  -4  -4  -1   89.18   10.51
  -4   5   1   44.08    8.02
  -4   5  -1   44.71    7.36
  -4   5  -1   43.43    7.67
   4   5   1   36.02    7.50
   4  -5  -1   39.47    7.71
   4   5  -1   62.94    8.67
   4   5   1   54.74    9.24
   4   5  -1   39.68    8.06
   4  -5  -1   50.47    8.49
   4  -5   1   56.25    7.88
   4  -5  -1   61.40    7.72
   4  -5   1   41.16    7.31
  -4   5   1   46.99    7.29
   4  -5   1   60.49    8.46
  -4  -5  -1   53.55    9.09
  -4  -5   1   50.68    8.93
   4  -6  -1   -0.67    4.59
  -4   6  -1    6.56    5.44
   4  -6   1    6.65    4.90
   4   6   1   11.76    6.30
   4   6  -1    0.66    5.33
   4   6   1    7.81    5.38
  -4   6   1    6.43    5.21
   4  -6   1    8.28    5.49
   4   6  -1   14.01    5.81
  -4  -6   1   18.82    6.45
  -4   7  -1  299.06   20.97
   4   7  -1  230.17   19.19
   4   7   1  255.36   20.88
   4  -7  -1  280.29   20.85
   4  -7   1  273.00   20.11
  -4   7   1  258.14   19.04
   4   7   1  171.19   18.52
   4   7  -1  238.07   19.82
   4   8   1   -0.53    6.15
  -4   8  -1   -5.14    6.02
   4  -8   1    2.36    5.44
   4   8  -1   -3.30    5.59
   4  -8  -1   -2.34    5.75
   4   8  -1    3.08    6.09
  -4   8   1    8.60    6.50
   4   8   1   -5.19    5.23
   4   9   1  108.34   15.60
   4  -9   1  133.51   15.77
   4   9  -1  135.82   16.05
  -4   9   1  114.75   14.94
  -4   9  -1  137.37   16.59
   4  -9  -1  120.18   15.67
   4   9  -1  113.29   15.84
   4   9   1   99.91   15.13
   4  10   1  -10.04    6.60
  -4  10  -1   -5.39    7.59
  -4  10   1   -3.18    7.66
   4  10   1   -2.42    6.71
   4 -10  -1    6.52    7.79
   4 -10   1   -9.88    5.91
   4  10  -1    5.30    7.85
   4  10  -1    1.99    6.62
   4 -11   1  288.30   24.10
  -4  11  -1  223.68   23.97
  -4  11   1  207.41   22.52
   4  11   1  211.49   23.99
   4  11  -1  203.15   22.07
   4 -11  -1  267.51   25.09
   4  11  -1  233.05   24.76
   4  11   1  220.46   23.42
  -4  12   1   12.07   11.66
   4  12   1   16.77   10.22
   4  12  -1    8.15    8.89
  -4  12  -1   15.76   11.27
   4  12   1   26.66   11.63
   4 -12   1    4.55    9.26
   4  12  -1   -6.58    8.45
   4 -12  -1    3.20    9.13
   4  13  -1  264.11   27.45
   4 -13   1  328.47   28.38
  -4  13   1  228.47   26.84
   4  13   1  265.82   29.09
   4 -13  -1  268.42   27.96
  -4  13  -1  368.65   31.48
   4  13   1  341.41   29.59
   4  13  -1  378.15   33.03
   4  14  -1   17.30   11.75
   4 -14  -1   23.09   11.89
  -4  14  -1    8.28   12.80
   4  14   1   -1.71   11.28
   4 -14   1    6.20   10.52
  -4  14   1   14.13   13.33
   4  14   1    7.17   10.97
   4  14  -1  -13.30    9.41
   4 -15   1  128.77   22.15
  -4  15  -1  118.33   23.00
   4  15  -1  117.65   20.92
   4  15   1  105.40   20.93
   4 -15  -1  135.22   22.64
  -4  15   1  112.92   21.74
   4  15   1   65.35   18.97
   4  15  -1   71.60   19.34
   4  16  -1   -7.64   10.56
   4 -16  -1    1.77   12.46
  -4  16   1  -10.61   13.24
   4  16   1   16.11   13.76
   4  16   1   -9.89   12.58
  -4  16  -1   -8.49   14.33
   4  16  -1   16.88   14.59
   4 -16   1   15.75   12.91
  -4  17  -1   42.28   19.45
   4 -17  -1   40.28   17.43
  -4  17   1  -12.59   14.75
   4  17  -1   34.02   16.04
   4  17   1   34.69   18.32
   4  17   1   18.84   15.46
   4  17  -1   -4.73   16.05
   4 -17   1   24.21   14.94
   4  18  -1    4.10   17.29
   4  18  -1  -13.46   12.62
   4 -18   1   18.06   13.56
   4  18   1   -2.94   15.10
   4  18   1    7.30   14.62
   4 -18  -1   15.66   15.09
  -4  18   1  -16.17   15.75
  -4  18  -1  -14.00   16.29
   4  19  -1   86.81   26.09
   4  19   1   77.16   24.78
  -4  19   1  131.28   29.42
   4  19   1  104.78   24.70
  -4  19  -1  125.59   29.74
   4  19  -1   96.01   23.89
   4 -19  -1  126.55   24.94
  -4  20   1  -15.18   18.66
   4  20  -1    4.56   21.30
  -4  20  -1   -4.00   19.87
   4  20   1   -2.40   16.64
   4  20  -1    9.68   17.02
   4 -20  -1   17.45   16.88
   4 -20   1   28.42   17.79
   4  20   1   13.55   20.14
   5   0  -1   -8.05    2.23
  -5   0  -1    3.33    6.69
  -5   0  -1   -2.52    3.64
   5   0   1   -2.25    3.34
  -5   0   1   -1.82    2.50
  -5   0   1   -8.71    5.62
   5   0  -1    5.99    7.26
   5   0  -1   -4.54    2.54
  -5   0  -1   -7.19    2.55
   5   0   1   -0.36    5.81
   5   0   1   -6.25    3.34
  -5  -1  -1 2135.84   98.57
  -5  -1  -1 2169.08  109.08
   5   1  -1 2128.15   96.98
   5  -1  -1 2177.20   96.67
  -5   1  -1 1993.62   97.52
   5  -1   1 2115.86  109.58
   5   1   1 2224.82   98.63
   5  -1   1 2151.63   98.26
  -5   1  -1 2131.31   98.05
   5   1   1 2198.76  109.51
  -5   1  -1 2183.76  109.14
  -5   1   1 2126.27   96.64
   5   1   1 2096.55   99.03
   5   1  -1 2142.91  109.98
  -5   1   1 2183.88   96.86
  -5  -1   1 2149.19  110.30
  -5   1   1 2234.07  109.00
   5   2   1 2179.97   98.97
   5  -2  -1 2139.75   97.11
  -5   2   1 2287.68  108.89
   5  -2  -1 2110.84  108.80
  -5   2  -1 2325.06  108.75
  -5  -2  -1 2079.84  109.18
   5  -2   1 2297.41   98.99
   5   2  -1 2054.43  109.57
   5   2  -1 2126.60   97.97
  -5  -2   1 2163.75  109.78
  -5   2   1 2080.86   96.97
  -5  -2   1 2197.54   97.76
   5  -2   1 2066.73  108.59
  -5   2  -1 2117.82   98.28
   5   2   1 2129.86   98.72
   5   2   1 2122.87  109.35
   5   3   1   -2.10    4.15
   5  -3   1   -1.72    3.28
   5  -3   1   -1.45    3.40
   5   3  -1    0.48    3.39
   5   3   1    3.99    3.45
  -5  -3   1   -3.79    2.77
  -5   3  -1    5.41    3.66
  -5  -3  -1   -6.19    3.78
  -5   3   1    3.17    4.02
  -5   3   1    2.07    3.07
   5   3  -1    3.61    4.74
  -5  -3  -1    3.29    3.39
   5   3   1   -3.95    3.01
   5  -3  -1    1.05    4.19
  -5  -3   1    0.80    4.54
  -5   3  -1    0.80    3.55
   5  -3  -1   -4.17    1.16
  -5  -4   1   11.82    4.56
   5  -4   1    6.32    4.51
   5  -4  -1    7.63    3.78
  -5  -4   1    2.49    4.82
  -5  -4  -1    6.55    4.23
   5  -4   1   13.64    5.01
   5   4   1    9.06    4.73
  -5   4   1    7.07    4.63
  -5   4  -1    9.23    4.58
   5   4  -1    7.88    5.34
  -5  -4  -1    9.95    5.39
  -5   4  -1   12.55    4.84
  -5   4   1    6.11    4.08
   5   4   1   12.81    5.84
   5   4  -1   11.60    4.66
   5  -4  -1    3.97    4.72
   5  -5  -1    9.44    4.53
   5   5   1    4.77    4.80
  -5   5   1    3.99    4.45
  -5   5  -1   -0.93    4.37
  -5   5  -1    6.86    4.68
   5   5   1    0.09    5.20
   5  -5   1    8.75    4.99
  -5  -5   1    7.78    5.40
  -5   5   1    1.85    4.75
   5  -5  -1    1.96    4.47
   5   5  -1    7.75    4.72
   5  -5   1    2.34    4.54
   5   5  -1    3.85    5.45
   5  -6   1  143.16   13.55
  -5   6  -1  136.26   13.70
  -5   6  -1  172.55   14.86
   5   6  -1  166.57   15.79
   5  -6   1  144.10   14.26
   5   6   1  145.38   15.70
   5   6  -1  128.78   14.07
  -5   6   1  150.13   13.56
   5  -6  -1  124.76   14.29
   5   6   1  114.92   13.75
   5   7   1  291.82   23.03
   5   7  -1  271.46   20.88
   5  -7   1  289.27   21.45
   5   7   1  267.45   20.98
  -5   7   1  287.03   20.54
  -5   7  -1  299.70   21.47
   5  -7  -1  263.78   21.75
   5   7  -1  278.08   22.16
   5   8   1   27.14    9.01
   5  -8  -1   39.72    9.93
   5   8   1   21.78    9.30
   5  -8   1   31.16    8.63
  -5   8   1   25.50    8.42
   5   8  -1   31.75    9.14
  -5   8  -1   22.33    8.54
   5   8  -1   30.32    8.93
   5   9  -1   -1.10    6.98
   5   9   1  -11.70    5.63
   5   9   1    2.20    7.20
  -5   9   1    1.42    6.93
   5  -9   1   -4.66    5.75
   5   9  -1    3.59    6.79
  -5   9  -1  -11.11    6.23
   5  -9  -1   -2.38    6.52
  -5  10  -1  189.50   21.26
   5  10  -1  189.74   22.10
   5 -10  -1  206.16   22.04
   5  10  -1  188.02   20.88
   5  10   1  240.67   23.76
   5 -10   1  221.57   21.67
  -5  10   1  219.23   21.28
   5  10   1  235.91   23.22
   5 -11   1    3.69    7.94
   5  11  -1   -2.29    8.02
  -5  11  -1   -3.36    8.53
   5  11  -1    0.88    7.49
   5 -11  -1    0.23    8.45
   5  11   1    4.19    8.79
  -5  11   1    0.12    8.64
   5  11   1  -12.91    7.15
   5 -12   1   87.07   16.58
   5 -12  -1   81.16   17.41
   5  12   1   76.88   17.09
  -5  12   1  113.20   18.41
   5  12   1  117.60   19.04
   5  12  -1   81.01   16.31
  -5  12  -1   68.83   15.89
   5  12  -1  106.15   18.48
  -5  13  -1   17.89   12.89
   5  13   1    7.56   10.34
   5  13   1   -0.84   10.89
  -5  13   1   22.68   12.68
   5 -13   1    1.56   10.33
   5  13  -1    7.63   11.60
   5  13  -1  -10.00    8.57
   5  14  -1   17.78   13.47
   5 -14  -1   13.85   12.17
  -5  14   1   13.91   13.08
  -5  14  -1   13.15   13.12
   5 -14   1   17.25   12.63
   5  14  -1    8.48   11.08
   5  14   1    7.37   11.83
   5  14   1   17.56   12.21
   5 -15  -1   20.83   14.32
   5  15  -1    5.27   12.10
   5 -15   1   26.67   13.75
  -5  15  -1   28.52   15.91
  -5  15   1   29.71   16.24
   5  15   1   26.45   15.55
   5  15   1   35.56   14.98
   5  15  -1   25.34   15.01
   5  16  -1   23.51   13.86
   5  16   1    7.66   13.21
   5 -16   1   19.12   14.16
  -5  16  -1   21.48   16.75
   5 -16  -1   31.20   16.17
   5  16   1   21.66   16.14
  -5  16   1   14.37   15.56
   5  16  -1   33.15   17.32
   5 -17  -1   -4.68   14.02
  -5  17  -1  -20.43   14.79
  -5  17   1  -10.77   14.96
   5  17  -1   -6.41   12.34
   5 -17   1    8.30   13.46
   5  17  -1   19.64   17.59
   5  17   1    7.45   14.29
   5  17   1  -11.81   13.75
   5  18   1   14.45   17.48
  -5  18  -1   -2.74   16.93
   5  18   1    8.82   14.92
  -5  18   1  -13.07   16.30
   5  18  -1    1.83   13.87
   5 -18  -1   12.68   15.01
   5  18  -1   20.93   18.76
   5 -18   1    7.23   13.03
   5  19  -1   -0.64   15.91
   5  19  -1  -35.10   12.83
   5  19   1   -5.58   14.63
   5 -19   1  -14.60   12.43
  -5  19   1   19.20   20.72
   5 -19  -1   -7.38   14.58
   5  19   1  -20.92   16.20
  -5  19  -1    5.97   19.41
   5 -20  -1   44.11   20.22
   5  20  -1   81.23   27.82
  -5  20   1   86.18   27.50
   5  20   1   73.40   23.66
   5  20  -1   74.59   23.03
   5  20   1   38.07   23.73
  -5  20  -1   86.87   28.85
   6   0  -1   -1.88    2.67
  -6   0  -1    3.32    3.30
   6   0   1    4.53    3.76
   6   0   1   -0.94    3.32
   6   0   1   -2.96    4.67
  -6   0   1   -0.75    2.47
  -6   0  -1    0.47    3.48
  -6   0   1   -4.79    5.26
   6   0  -1   -2.21    2.52
   6   0  -1    4.04    6.30
  -6   0  -1   -0.23    5.59
  -6   1   1  421.27   21.17
  -6   1  -1  423.22   22.40
   6   1   1  387.90   27.43
  -6  -1  -1  396.10   27.75
  -6   1  -1  429.21   23.11
  -6  -1  -1  416.98   23.66
   6   1  -1  407.67   21.51
   6  -1  -1  415.92   21.31
  -6  -1   1  386.93   28.48
   6  -1   1  420.95   23.23
   6  -1  -1  418.09   27.20
   6   1  -1  391.63   28.32
  -6   1   1  431.04   27.43
   6   1   1  458.48   23.93
  -6   1   1  424.14   21.29
   6  -1   1  362.36   27.41
  -6   1  -1  406.90   27.28
   6   1   1  382.00   23.21
   6  -2  -1   76.52    6.58
   6   2  -1   62.24    6.85
  -6   2   1   76.45    9.68
  -6   2  -1   68.76    9.53
   6  -2  -1   66.47   10.03
  -6   2   1   67.13    6.19
   6   2   1   63.65    8.58
   6   2   1   75.23    8.32
   6   2   1   58.31    9.81
  -6   2  -1   71.76    7.78
   6   2   1   61.97    7.86
  -6   2   1   68.42    5.62
  -6  -2   1   63.54    6.67
  -6  -2  -1   74.74   10.53
  -6   2  -1   67.75    6.88
   6   2  -1   57.56   10.16
   6  -2   1   72.70   10.17
   6  -2   1   71.05    7.84
  -6  -2   1   64.33   10.45
   6   2  -1   76.54    7.42
   6   3   1  156.79   12.35
  -6  -3   1  162.62   15.67
  -6  -3  -1  173.12   15.85
   6  -3   1  169.00   14.57
   6  -3   1  194.25   13.27
   6   3  -1  164.19   12.33
   6  -3  -1  173.31   15.02
   6   3   1  162.90   12.74
   6   3   1  124.36   14.24
  -6   3  -1  167.79   14.14
   6  -3  -1  184.41   11.54
  -6   3  -1  148.02   12.04
  -6   3   1  158.07   11.02
  -6   3   1  185.63   14.94
  -6  -3   1  172.68   11.97
   6   3  -1  187.43   16.08
  -6   4  -1   63.73    9.35
  -6   4   1   53.98    8.95
  -6   4   1   64.59    8.10
   6   4  -1   71.89    9.31
  -6  -4   1   68.64    8.60
   6  -4   1   69.67    9.89
   6   4   1   43.93    8.89
  -6   4  -1   64.44    9.19
   6  -4  -1   56.47    9.50
  -6  -4   1   75.26   11.13
   6   4  -1   55.55    9.94
   6   4   1   38.88    7.46
   6  -4   1   69.74    9.21
   6   5  -1   12.68    6.72
   6   5  -1    4.42    4.83
   6  -5  -1    9.91    4.69
   6  -5   1   12.54    5.91
  -6   5   1   11.38    5.09
   6   5   1    8.41    6.42
  -6   5  -1   13.54    5.47
   6  -5  -1   19.58    6.78
   6   5   1   14.95    6.03
   6  -5   1    8.13    5.60
  -6   5  -1   10.44    5.18
   6   6  -1  198.98   16.37
   6   6   1  152.62   17.50
   6   6   1  171.16   16.26
   6  -6  -1  235.58   18.56
   6  -6   1  219.53   17.77
   6   6  -1  214.70   18.44
  -6   6  -1  211.46   16.06
  -6   6   1  204.27   15.43
   6   7   1  109.52   14.85
  -6   7  -1   97.45   13.41
   6   7   1  112.44   15.24
   6  -7   1  112.31   13.95
   6  -7  -1  105.99   14.58
  -6   7   1  121.70   13.27
   6   7  -1  129.62   15.65
   6   7  -1  140.61   15.39
   6   8   1   54.71   11.33
   6   8  -1   33.06   10.09
  -6   8  -1   57.88   10.89
  -6   8   1   58.00   10.46
   6   8   1   50.41   11.73
   6  -8  -1   71.46   12.30
   6   8  -1   51.80   11.04
   6  -8   1   24.83    8.62
   6   9  -1   51.76   12.17
   6   9  -1   38.25   11.05
   6  -9  -1   48.44   11.28
   6   9   1   60.58   12.94
   6   9   1   75.76   13.80
  -6   9  -1   45.97   11.46
  -6   9   1   40.09   10.41
   6  -9   1   56.59   11.62
   6  10   1   55.39   13.09
   6  10   1   30.65   11.06
   6 -10   1   29.56    9.52
  -6  10  -1   45.50   12.27
  -6  10   1   45.92   11.78
   6  10  -1   46.55   12.08
   6  10  -1   50.66   13.04
   6 -10  -1   54.52   12.41
   6  11   1    1.09    8.07
  -6  11  -1    1.96    9.46
   6 -11   1    7.80    8.00
   6  11  -1   -4.03    7.24
   6  11  -1    0.41    8.12
   6  11   1   -4.78    8.56
   6 -11  -1   12.13    9.13
  -6  11   1    1.33    8.17
   6  12   1    8.06   10.61
   6  12  -1    8.06    9.12
   6  12  -1    9.10   10.26
  -6  12  -1   -1.16    9.91
   6  12   1   12.11   10.07
   6 -12  -1    2.87    8.73
  -6  12   1   -8.40    9.23
   6 -12   1   -2.27    8.81
   6  13  -1   30.08   14.01
   6 -13   1   41.56   13.90
   6 -13  -1   46.75   14.61
  -6  13  -1   47.40   15.28
   6  13   1   20.98   12.95
   6  13  -1   18.20   11.69
   6  13   1   31.79   13.21
  -6  13   1   40.83   14.31
  -6  14   1   18.29   13.62
   6  14   1   -4.98   10.55
   6  14   1    0.57   10.71
   6 -14   1   20.76   13.00
  -6  14  -1   10.11   13.65
   6  14  -1    2.11   12.85
   6 -14  -1    8.48   12.68
   6  14  -1    4.78   10.93
   6 -15   1   96.87   20.50
   6  15  -1   43.48   15.84
   6  15  -1   55.20   18.94
   6  15   1   68.99   19.02
  -6  15  -1   86.22   20.93
   6 -15  -1   82.20   19.49
   6  15   1   98.04   20.46
  -6  15   1   65.56   20.01
   6  16  -1    9.07   13.14
   6 -16  -1    8.57   14.66
  -6  16  -1   -3.36   13.82
   6  16  -1   10.64   14.36
   6 -16   1  -11.85   10.89
  -6  16   1  -14.82   13.29
   6  16   1    8.76   15.46
   6  16   1   11.16   14.46
   6  17   1   -7.19   14.40
   6  17  -1    1.28   13.36
  -6  17  -1    9.96   16.73
   6 -17  -1  -11.53   13.30
  -6  17   1  -31.52   13.52
   6 -17   1   14.40   14.66
   6  17   1   -6.16   12.79
   6  17  -1   15.09   15.85
   6  18  -1   21.11   19.10
   6  18  -1   34.88   18.29
   6 -18   1  -14.24   13.45
  -6  18  -1   24.25   20.90
   6  18   1   17.96   17.39
   6  18   1    3.26   15.73
   6 -18  -1   40.96   18.89
  -6  18   1   27.01   19.96
  -6  19   1   24.23   22.08
   6  19  -1   85.38   26.24
   6  19   1   28.89   20.44
   6 -19   1    4.66   16.00
   6  19  -1   30.29   18.49
   6  19   1   65.48   21.71
  -6  19  -1   53.09   23.85
   6 -19  -1    9.87   17.32
   6  20   1   36.89   23.41
   6 -20   1   -7.81   16.87
   6  20  -1   42.29   20.94
  -6  20  -1   21.60   22.93
   6  20  -1    4.44   21.34
   6 -20  -1  -21.36   14.54
  -6  20   1  -22.99   19.18
   6  20   1   10.44   18.78
   7   0   1    1.13    3.64
   7   0  -1   -4.26    5.91
  -7   0  -1   -1.09    6.19
  -7   0   1   -4.82    2.60
   7   0  -1   -1.39    2.88
  -7   0  -1    2.87    3.54
   7   0   1    3.43    6.54
  -7   0   1   -3.76    5.93
   7   0   1   -2.48    3.64
  -7   0  -1    0.01    3.68
   7   0  -1   -0.32    3.04
  -7   1  -1  417.21   23.66
   7   1   1  472.89   25.38
  -7  -1   1  443.92   30.93
  -7   1   1  449.82   22.75
  -7   1   1  403.74   22.32
   7   1   1  432.87   29.93
  -7   1  -1  437.62   24.33
   7  -1  -1  425.17   29.28
  -7  -1  -1  435.68   24.74
  -7   1  -1  449.38   29.67
   7   1  -1  434.15   30.59
   7  -1   1  446.14   30.61
  -7   1   1  388.27   28.69
   7  -1   1  413.36   24.23
   7  -1  -1  448.84   22.75
   7   1   1  426.37   24.84
   7  -1  -1  439.45   22.57
   7   1  -1  394.22   23.29
   7   1  -1  439.69   22.94
  -7   2   1  873.43   41.80
  -7   2  -1  982.52   51.10
   7   2  -1  928.80   43.65
   7  -2   1  924.74   51.49
  -7   2   1  877.28   42.29
   7  -2  -1  850.50   50.63
   7   2   1  926.26   44.88
  -7   2   1  910.53   50.62
   7   2   1  821.19   51.01
  -7  -2  -1  925.75   51.68
   7  -2  -1  950.24   42.87
  -7   2  -1  932.26   44.23
  -7   2  -1  752.03   42.59
  -7  -2   1  922.94   52.59
   7   2  -1  857.72   51.78
   7   2   1  836.60   44.97
   7  -2   1  915.06   44.63
   7   2  -1  742.24   42.67
   7   2   1  958.17   45.09
   7  -3   1   89.01   12.18
  -7   3  -1   72.41   10.85
   7   3   1   66.00   11.37
   7   3  -1   90.70    9.85
   7   3   1   95.20   10.81
   7   3  -1  109.87   13.89
   7   3   1   84.28   10.54
  -7   3   1   94.52    8.65
  -7   3  -1   87.50    9.88
  -7  -3   1   91.28    9.42
   7  -3  -1  100.23   12.89
   7  -3   1  101.18   10.76
   7  -3  -1   97.24    8.89
   7  -4  -1    0.57    2.67
  -7   4   1    4.68    3.90
  -7  -4   1    1.54    3.98
   7  -4   1    2.81    4.50
   7   4   1    5.97    6.10
   7   4   1    2.10    4.49
   7   4  -1    3.12    5.95
   7  -4  -1    2.71    5.41
   7  -4   1    2.07    5.14
  -7   4  -1    2.18    4.28
  -7   4  -1    7.66    5.08
   7   4  -1    2.05    4.24
   7  -5  -1  202.03   15.29
  -7   5   1  231.82   15.68
   7   5   1  221.04   19.65
   7   5  -1  227.81   17.06
   7   5   1  207.40   17.01
   7   5  -1  215.36   19.83
  -7   5  -1  192.90   16.04
   7  -5   1  243.48   18.86
   7  -5  -1  167.50   17.95
   7  -6   1   50.17    9.99
  -7   6   1   44.13    8.51
   7   6   1   67.97   12.08
   7   6   1   68.23   10.93
   7   6  -1   70.69   11.20
   7   6  -1   82.68   12.97
  -7   6  -1   65.18   10.07
   7  -6  -1   66.32   11.62
   7   7  -1  536.34   36.57
   7  -7   1  571.83   36.08
  -7   7  -1  530.60   32.56
   7   7   1  554.32   34.41
   7   7  -1  585.64   34.42
  -7   7   1  545.66   31.99
   7   7   1  546.93   37.24
   7  -7  -1  528.73   36.11
   7  -8  -1   38.26   10.66
   7   8   1   50.64   12.24
  -7   8   1   64.17   11.20
   7   8   1   60.20   12.63
   7   8  -1   61.23   12.03
  -7   8  -1   54.05   10.82
   7  -8   1   62.11   12.20
   7   8  -1   30.50   10.18
   7   9   1   57.76   12.66
  -7   9   1   45.92   10.75
   7   9  -1   18.70    9.55
  -7   9  -1   42.90   11.16
   7   9   1   48.32   12.87
   7  -9  -1   31.19   10.67
   7  -9   1   25.88    9.95
   7   9  -1   45.55   11.76
   7 -10  -1  188.03   20.87
   7  10   1  175.65   21.61
   7  10  -1  163.43   20.46
  -7  10   1  152.05   18.30
   7  10  -1  165.04   20.72
   7 -10   1  132.84   18.04
   7  10   1  155.60   20.39
  -7  10  -1  147.99   18.97
  -7  11   1   22.70   11.53
   7  11  -1   30.47   11.62
  -7  11  -1   52.71   13.32
   7  11   1   57.23   14.13
   7 -11   1   29.33   11.01
   7  11   1   37.67   12.90
   7 -11  -1   39.98   12.49
   7  11  -1   31.61   12.69
   7  12  -1  -21.98    7.79
   7 -12   1    0.78    9.96
  -7  12   1    0.70    9.95
   7  12  -1   -9.05    8.08
  -7  12  -1   -0.54   10.24
   7 -12  -1    4.48    9.02
   7  12   1    1.35    8.98
   7  12   1   -4.77   10.14
   7  13  -1   33.11   13.97
   7  13  -1   24.16   14.14
   7  13   1   40.89   14.46
  -7  13  -1   19.00   13.42
  -7  13   1   60.87   16.03
   7 -13   1   38.08   13.51
   7  13   1   36.62   14.74
   7 -13  -1   55.54   15.33
  -7  14  -1   11.15   13.89
   7  14  -1    2.93   11.53
   7 -14   1   -6.30   10.06
   7  14   1   -0.08   12.40
   7  14   1    2.09   11.65
   7 -14  -1    4.02   12.83
  -7  14   1  -14.65   11.82
   7  14  -1   -5.02   11.27
  -7  15   1   23.40   15.38
   7 -15   1   20.24   13.38
   7  15   1   15.55   14.24
   7  15   1   22.80   14.27
  -7  15  -1  -14.81   13.15
   7 -15  -1   10.72   14.05
   7  15  -1   -3.80   11.30
   7  15  -1  -12.08   11.53
   7  16  -1    9.57   14.63
   7  16  -1  -21.42   11.37
   7  16   1    2.61   13.66
   7  16   1   -9.83   13.87
  -7  16   1  -25.14   12.96
   7 -16  -1    5.66   13.56
   7 -16   1    1.32   12.33
  -7  16  -1   17.66   15.88
   7 -17   1   56.11   17.11
   7  17   1   -0.99   15.21
   7  17  -1   18.40   15.76
   7  17  -1   24.26   18.00
   7 -17  -1   15.84   16.17
  -7  17  -1   27.15   18.88
  -7  17   1  -11.82   14.82
   7  17   1   21.51   16.97
   7 -18   1   29.80   16.82
   7  18  -1   -0.05   18.83
   7  18   1  -21.57   14.17
   7  18  -1   -6.94   14.13
   7  18   1  -13.81   14.07
  -7  18  -1   -3.79   16.01
   7 -18  -1   27.42   16.51
  -7  18   1   -8.98   17.56
   7  19  -1   17.40   21.53
   7 -19  -1   33.50   19.11
   7  19   1   32.76   20.09
   7  19   1   20.45   18.96
  -7  19  -1   84.29   26.64
   7 -19   1   56.10   18.65
  -7  19   1   19.33   20.13
   7  19  -1   50.55   21.05
   7  20  -1    1.89   17.90
   7  20  -1  -41.65   15.99
   7 -20   1   26.02   17.43
   7 -20  -1   57.16   19.80
  -7  20  -1   12.30   22.24
  -7  20   1   10.27   21.75
   7  20   1   28.85   22.98
   7  20   1    3.34   18.75
   8   0   1    2.60    7.47
   8   0  -1   -0.66    3.20
   8   0   1    1.37    4.03
  -8   0  -1    5.73    4.63
  -8   0  -1    1.96    4.24
   8   0   1   -4.33    3.26
   8   0  -1   12.37    8.12
   8   0  -1    5.50    4.07
  -8   0   1    8.29    3.80
  -8   1   1    6.97    3.76
   8  -1  -1    4.26    3.78
   8   1  -1    9.58    4.48
   8   1  -1    1.75    3.26
   8   1  -1   12.04    4.05
   8   1  -1   16.68    7.76
  -8   1  -1    3.39    3.77
   8  -1   1    5.57    4.07
   8  -1  -1    0.20    3.11
   8  -1   1    5.89    7.33
  -8   1   1    3.80    3.46
   8   1   1    2.06    4.54
   8   1   1    9.71    5.09
   8   1   1    1.61    6.74
  -8  -1  -1    3.57    4.41
   8  -1  -1   10.29    7.64
  -8   1  -1   10.10    4.75
   8   2  -1  739.81   36.57
   8   2   1  707.07   38.23
   8  -2  -1  766.02   35.91
   8   2   1  673.62   44.21
   8   2   1  786.49   38.76
   8   2  -1  740.89   45.30
   8  -2  -1  706.18   43.80
   8  -2   1  640.66   43.60
  -8   2   1  758.45   35.50
  -8   2   1  718.51   34.87
  -8   2  -1  561.43   35.18
   8   2   1  741.06   37.92
  -8   2  -1  738.03   37.23
   8  -2   1  623.97   36.91
   8   3   1  102.76   14.71
   8  -3  -1  125.74   10.00
  -8   3   1  129.23    8.87
   8  -3  -1  103.45   13.95
  -8   3  -1  112.64   10.50
   8   3  -1  114.48   10.16
   8  -3   1  139.16   11.65
   8   3  -1  148.04   16.86
   8   3  -1  131.32   11.38
  -8   3   1  124.20    9.60
   8  -3   1  124.77   14.70
   8   3   1  124.78   11.95
  -8   3  -1   94.25    9.20
   8   4   1  572.85   38.56
   8   4  -1  625.68   39.24
   8  -4   1  555.01   37.18
   8  -4   1  627.64   33.45
   8  -4  -1  636.99   31.82
  -8   4  -1  575.09   32.14
  -8   4   1  580.80   30.85
   8   4  -1  607.75   32.95
   8   4   1  599.70   33.54
   8  -4  -1  603.44   38.09
   8   5   1   78.67   13.35
  -8   5   1   76.77    8.89
   8   5  -1   79.48   13.50
   8   5  -1   71.74   10.14
   8  -5   1   63.75   11.61
   8  -5  -1   78.05   12.56
  -8   5  -1   76.19    9.81
   8   5   1   74.29   10.68
  -8   6  -1  283.66   20.30
   8  -6   1  262.48   22.10
  -8   6   1  250.70   18.75
   8   6   1  270.62   21.26
   8  -6  -1  281.71   23.16
   8   6   1  247.11   23.96
   8   6  -1  298.85   24.08
   8   6  -1  260.27   20.84
   8  -7  -1   -3.39    5.98
   8   7  -1   -1.38    6.29
   8   7  -1   -9.90    5.55
   8   7   1    1.76    7.33
   8  -7   1    1.31    6.41
  -8   7  -1    2.83    6.27
  -8   7   1   -3.04    5.36
   8   7   1   -2.15    6.20
   8   8   1  463.25   33.03
   8   8  -1  476.47   34.62
   8  -8  -1  465.39   34.70
   8   8   1  476.17   35.21
   8   8  -1  475.16   32.77
  -8   8  -1  432.06   30.87
   8  -8   1  480.18   33.84
  -8   8   1  461.97   30.58
   8   9   1   19.29    9.40
   8  -9   1    0.93    7.81
  -8   9  -1   21.15    9.41
   8   9  -1   39.41   11.65
   8   9   1   27.58   10.93
  -8   9   1   17.32    8.91
   8   9  -1    9.64    8.47
   8  -9  -1   16.24    9.35
   8  10   1  229.95   25.97
  -8  10  -1  304.43   24.07
   8  10  -1  306.85   26.75
   8 -10   1  294.53   24.98
  -8  10   1  279.37   23.11
   8  10   1  248.08   24.76
   8 -10  -1  226.67   24.64
   8  10  -1  288.28   25.95
   8 -11   1    5.74    9.06
  -8  11   1    5.42    9.37
   8  11  -1    8.70   10.24
   8  11  -1    1.01    8.72
   8 -11  -1  -13.92    7.99
   8  11   1   -8.97    8.30
   8  11   1   11.02   10.26
  -8  11  -1    1.33    9.47
  -8  12  -1   73.47   16.35
   8  12  -1   61.65   15.65
   8  12  -1   77.10   17.27
   8  12   1   95.03   18.57
   8  12   1   47.37   15.60
   8 -12   1   74.26   16.69
  -8  12   1   95.98   17.01
   8 -12  -1   97.81   19.01
   8 -13  -1   18.51   12.64
   8 -13   1    0.88   10.73
  -8  13  -1   19.56   13.06
   8  13  -1   32.99   13.79
   8  13  -1   28.62   14.32
   8  13   1   19.38   13.29
   8  13   1   30.10   13.36
  -8  13   1   12.65   12.22
   8 -14  -1  103.38   20.73
   8 -14   1  136.83   22.43
   8  14  -1  102.00   20.91
   8  14   1  111.62   21.61
   8  14  -1  121.95   23.37
  -8  14  -1  119.13   22.08
  -8  14   1   90.22   19.38
   8  14   1  120.60   23.45
   8  15  -1    5.94   12.91
   8 -15   1   30.25   14.55
   8  15   1   46.71   17.84
  -8  15  -1   25.71   14.49
   8  15   1    6.09   14.27
   8  15  -1   14.64   14.94
   8 -15  -1   12.35   13.60
  -8  15   1   16.99   15.44
   8  16  -1   11.02   13.71
   8  16  -1    6.20   14.63
  -8  16  -1   -2.18   14.30
   8  16   1   -1.28   13.40
   8 -16   1    9.28   12.61
   8  16   1    1.04   16.21
  -8  16   1    7.49   15.26
   8 -16  -1   -8.03   12.60
  -8  17   1   -2.84   14.59
   8  17  -1   -7.81   14.24
   8 -17   1  -12.42   10.91
   8  17  -1    2.16   15.59
   8 -17  -1   10.11   15.95
   8  17   1  -17.08   14.63
   8  17   1   -3.39   13.96
  -8  17  -1   14.93   16.66
   8  18   1   28.45   18.96
  -8  18  -1   23.46   20.32
   8 -18   1   55.42   18.83
   8  18   1   33.04   21.02
   8  18  -1   21.85   17.43
   8  18  -1   70.99   23.42
   8 -18  -1   56.22   19.26
  -8  18   1   40.31   20.85
   8  19  -1    2.40   16.31
   8  19  -1  -41.21   13.99
  -8  19  -1  -22.76   16.68
  -8  19   1    9.66   20.28
   8 -19  -1   28.68   17.90
   8  19   1    5.23   17.22
   8  19   1  -19.32   16.42
  -9   0   1    2.82    3.59
   9   0  -1    9.24    4.25
  -9   0  -1   -0.28    3.71
   9   0   1    7.11    4.62
   9   0  -1    5.52    8.36
   9   0   1   -0.34    7.89
   9   0  -1    1.96    3.89
  -9   0  -1   -6.13    3.68
   9   0   1   -0.16    4.04
   9   1   1   32.97    7.14
  -9  -1  -1   27.71    6.71
   9   1  -1   40.20    7.01
   9   1   1   28.70    7.19
   9   1  -1   33.92   11.28
   9   1  -1   36.22    6.53
   9   1  -1   53.42    6.92
  -9   1  -1   49.05    7.50
   9  -1  -1   39.36    5.99
   9  -1   1   53.73   12.47
   9   1   1   20.52    9.00
   9  -1  -1   45.92    6.44
  -9   1  -1   27.89    6.53
   9  -1   1   22.54    5.54
   9  -1  -1   37.27   10.93
  -9   1   1   35.48    5.87
   9   2   1   42.16    8.24
  -9   2  -1   39.05    7.02
   9   2  -1   60.23    7.62
   9   2   1   64.85    8.85
   9   2  -1   78.48   13.83
   9  -2  -1   57.31   11.83
   9  -2  -1   57.47    6.96
   9  -2   1   68.67   13.28
  -9   2  -1   23.02    5.46
  -9   2   1   34.37    5.67
   9   2   1   45.41    7.97
  -9   2   1   27.73    5.27
   9  -2   1   20.09    5.55
   9   2   1   64.75   12.53
  -9   3   1   87.70    9.75
   9   3  -1   85.41   11.81
   9   3   1   97.97   12.65
   9   3  -1   55.17   12.59
   9  -3  -1  101.32   15.52
   9  -3   1   76.56   13.53
   9   3   1   87.85   12.62
   9  -3   1  100.59   12.23
  -9   3   1   86.33    8.32
   9  -3  -1  105.25   10.67
   9   3   1   70.39   13.94
   9   3  -1  108.51   11.76
  -9   3  -1   83.32   11.65
   9   4   1   11.14    6.18
   9  -4   1    8.53    7.22
   9  -4   1   18.44    6.91
   9   4  -1   16.72    8.74
   9  -4  -1    7.54    5.34
  -9   4   1   10.89    4.85
   9   4   1   19.48    9.31
  -9   4  -1    0.64    4.75
   9   4  -1   13.87    6.28
   9  -4  -1    1.80    6.76
   9   5   1  789.25   41.55
  -9   5  -1  724.54   39.38
   9   5  -1  674.81   39.86
   9   5  -1  727.81   46.28
   9  -5  -1  650.97   44.84
   9   5   1  711.99   45.82
   9  -5   1  694.31   44.78
  -9   5   1  711.66   37.86
   9   6   1   15.24    8.38
  -9   6   1    0.43    5.23
   9  -6   1    7.43    7.05
  -9   6  -1    0.81    5.29
   9  -6  -1   -8.82    5.89
   9   6   1    5.16    6.47
   9   6  -1   -0.18    7.20
   9   6  -1    3.38    6.26
   9  -7   1  145.50   18.25
   9   7  -1  145.05   19.04
  -9   7  -1  111.54   15.97
   9   7   1   87.21   14.21
   9   7   1   96.90   16.61
   9  -7  -1  110.71   17.16
  -9   7   1  117.14   14.94
   9   7  -1  133.08   17.77
   9   8   1   -1.38    7.71
   9  -8  -1    1.72    7.97
  -9   8  -1    3.82    7.14
   9   8  -1   -0.03    8.17
   9   8  -1   11.32    8.32
  -9   8   1    1.39    6.15
   9   8   1   -0.33    8.18
   9  -8   1   18.64    9.32
  -9   9  -1  -10.21    6.08
   9   9   1    1.81    8.72
   9  -9   1    4.11    8.22
   9   9  -1   -3.26    7.41
   9   9  -1  -10.12    7.21
   9  -9  -1   -7.57    7.49
  -9   9   1    2.68    7.65
   9   9   1    0.33    7.85
   9  10   1    3.21    9.46
   9  10  -1    2.95    8.70
   9 -10   1    1.44    9.32
  -9  10  -1    1.58    8.70
  -9  10   1   11.87    8.92
   9  10  -1   16.60   10.48
   9 -10  -1   13.94    9.90
   9  10   1    5.84    9.42
  -9  11  -1    2.38    9.41
   9 -11  -1   10.14   10.65
   9  11   1    6.34   10.44
   9  11  -1   14.30   10.82
   9  11   1    0.07    8.85
  -9  11   1   -1.63    9.20
   9  11  -1  -13.05    8.23
   9 -11   1   15.16   11.17
   9 -12   1   35.31   13.84
   9  12   1   15.52   11.58
   9  12  -1    7.49   10.88
  -9  12   1   11.77   11.15
  -9  12  -1   27.88   12.42
   9  12   1   -5.42   10.83
   9 -12  -1    0.70   10.60
   9  12  -1   11.25   12.01
  -9  13  -1  149.07   22.58
   9  13  -1  120.17   22.42
   9 -13   1  178.74   23.90
   9  13  -1  104.05   20.36
   9  13   1  122.99   22.40
   9 -13  -1  148.53   24.22
  -9  13   1  129.46   20.33
   9  13   1  150.99   24.85
  -9  14  -1    0.95   12.84
   9  14  -1    1.78   11.09
  -9  14   1   -1.08   12.24
   9  14   1    8.07   12.67
   9  14   1   12.80   14.55
   9 -14  -1   -6.84   11.46
   9  14  -1  -14.79   11.64
   9 -14   1   -8.66   11.41
  -9  15   1   16.77   15.13
   9  15   1   16.34   14.60
   9  15  -1    9.50   12.88
   9 -15  -1   19.48   14.98
   9  15  -1   33.96   16.97
  -9  15  -1   19.38   15.85
   9 -15   1   25.29   15.35
   9  15   1   22.67   15.47
  -9  16  -1  -12.94   13.95
   9  16  -1   -3.60   12.01
   9 -16  -1   26.32   17.00
   9  16  -1   10.20   15.80
   9 -16   1    0.94   13.05
   9  16   1    0.44   15.89
   9  16   1   -3.77   13.66
  -9  16   1   34.02   17.33
   9  17   1   72.88   24.35
   9  17  -1   52.31   21.36
   9  17   1   68.18   22.14
   9 -17  -1   74.15   22.36
   9 -17   1   97.06   22.33
   9  17  -1   71.65   21.35
  -9  17  -1   39.32   19.48
  -9  17   1   80.18   23.08
   9  18  -1   -5.69   15.00
   9  18   1    3.77   18.27
  -9  18   1  -19.65   16.18
   9 -18   1  -20.84   12.62
   9 -18  -1   -3.55   13.56
   9  18  -1   24.69   19.43
   9  18   1    2.92   16.34
  -9  18  -1    2.45   17.44
  -9  19   1   30.38   21.40
   9  19   1    7.66   17.68
  -9  19  -1   43.11   23.01
   9  19   1   16.88   20.97
   9  19  -1   21.65   21.69
   9  19  -1   -6.59   17.17
   9 -19  -1   24.77   18.63
   9 -19   1  -19.53   15.52
  10   0   1    7.63    5.11
  10   0  -1    6.08    4.54
 -10   0   1    3.70    4.17
  10   0  -1    5.91    4.71
  10   0   1   10.86    9.42
 -10   0  -1    4.34    4.92
  10   0  -1   14.27    9.77
  10   0   1    3.90    4.81
 -10   1  -1   27.99    6.76
  10   1   1   13.58    6.38
 -10  -1  -1   32.96    7.37
  10  -1   1   12.35    4.70
  10   1  -1   23.33    6.36
 -10   1   1   25.64    5.57
  10   1   1   18.38    9.69
  10   1  -1   22.80   10.72
  10  -1  -1   22.11   10.57
  10   1  -1   22.69    6.23
  10   1  -1   31.53    6.26
  10  -1   1   36.44   11.97
  10  -1  -1   21.63    5.95
  10  -1  -1   16.83    5.29
 -10   1  -1   21.57    6.58
  10   1   1   23.01    7.15
  10  -2   1 1516.61   83.61
 -10   2   1 1418.01   68.68
  10   2  -1 1437.32   83.18
  10   2  -1 1480.32   70.06
  10   2  -1 1423.72   70.86
 -10   2  -1 1391.60   70.18
  10   2   1 1519.02   71.69
 -10   2   1 1543.49   69.08
  10  -2  -1 1470.50   69.30
  10   2   1 1417.85   72.05
  10  -2  -1 1449.57   82.95
  10   3   1   53.17   13.19
 -10   3  -1   82.98    9.37
  10  -3  -1   86.21    8.76
 -10   3   1   90.72    8.24
  10  -3   1   87.18   14.91
  10  -3  -1   75.41   13.75
  10   3  -1   76.44    9.52
  10   3  -1   86.13   16.17
  10   3   1   67.62    9.96
  10  -3   1   51.19    8.93
 -10   3   1   92.87    8.03
  10   3   1   82.48   11.29
  10  -4   1  890.98   55.63
  10   4   1  853.26   48.84
 -10   4  -1  929.96   47.21
  10   4  -1  888.90   47.84
  10   4   1  900.46   56.87
  10   4  -1  984.01   57.91
  10  -4  -1  926.89   56.14
  10   4   1  900.88   48.75
 -10   4   1  934.72   45.72
  10  -4  -1  945.22   46.61
 -10   4   1  908.81   44.64
  10  -5  -1   77.49   10.18
  10  -5  -1   55.98   12.98
 -10   5  -1   63.42   10.22
  10   5  -1   67.24   14.77
  10   5  -1   67.29   11.39
  10   5   1   77.55   12.08
  10  -5   1   91.66   14.94
 -10   5   1   70.38    9.40
  10   5   1   47.77   13.09
  10  -6   1  997.27   57.58
  10   6   1  905.26   58.13
  10   6  -1  930.16   58.35
  10   6   1  954.67   52.06
 -10   6  -1  924.37   49.40
  10  -6  -1  884.35   56.99
 -10   6   1  895.11   47.94
  10   6  -1 1007.01   51.79
  10   7  -1   23.62    9.26
 -10   7   1   20.93    7.99
  10   7  -1   26.23   10.96
  10   7   1   22.80   10.98
 -10   7  -1   20.88    8.13
  10  -7  -1   23.31    9.94
  10   7   1   33.82   10.42
  10  -7   1   31.47   10.72
  10   8   1  624.27   38.96
  10   8   1  566.81   41.62
  10   8  -1  567.75   37.56
  10  -8   1  546.44   39.80
  10  -8  -1  521.38   40.00
  10   8  -1  616.34   42.43
 -10   8   1  559.95   34.36
 -10   8  -1  538.51   35.23
  10   9   1    0.43    8.50
  10  -9   1   15.29    9.76
  10  -9  -1    8.32    9.34
 -10   9   1    2.36    7.54
  10   9  -1    8.90    9.53
 -10   9  -1   15.00    8.50
  10   9   1    3.96    9.56
  10   9  -1    8.45    9.28
  10 -10  -1   23.72   12.04
  10  10   1   27.25   12.67
  10  10   1   13.58   10.47
 -10  10  -1   14.65   10.23
  10  10  -1   46.50   13.73
  10  10  -1   11.24   10.47
 -10  10   1   20.77   10.05
  10 -10   1   29.86   11.90
 -10  11   1   55.65   14.12
  10  11   1   80.51   17.83
 -10  11  -1   87.08   16.41
  10  11   1   83.32   18.56
  10  11  -1   86.37   18.04
  10 -11  -1  109.96   19.44
  10 -11   1   45.82   14.58
  10  11  -1  103.60   19.03
  10  12   1  -11.59    9.96
  10 -12   1   12.25   11.77
  10  12  -1   -0.85   10.04
  10  12   1   -4.95   10.54
  10 -12  -1  -14.88    9.51
 -10  12   1   13.85   11.59
  10  12  -1    5.16   11.35
 -10  12  -1   -4.80    9.72
  10  13  -1   -4.21   10.69
  10  13   1   20.21   13.62
 -10  13  -1   18.32   13.10
 -10  13   1    2.66   11.04
  10  13  -1   -2.32   11.27
  10 -13  -1    6.74   12.49
  10 -13   1  -10.87   10.57
  10  13   1   12.22   13.31
  10  14   1  160.21   26.02
  10 -14  -1  152.81   26.09
 -10  14  -1  130.28   23.33
  10  14  -1  125.43   23.49
 -10  14   1  137.09   22.55
  10  14   1  151.92   26.60
  10 -14   1  116.92   22.54
  10  14  -1  105.06   23.97
  10  15  -1  -14.34   13.85
  10  15  -1    9.68   13.65
 -10  15   1   21.15   14.89
  10 -15  -1   15.23   14.77
  10  15   1  -25.12   10.87
  10 -15   1   46.85   16.48
  10  15   1    5.80   13.33
 -10  15  -1   10.34   14.70
 -10  16  -1   17.52   17.16
  10 -16  -1  -16.25   14.07
  10  16   1    1.01   14.09
  10  16   1    2.04   15.76
 -10  16   1    6.85   14.95
  10  16  -1   -0.51   14.02
  10 -16   1   10.84   15.16
  10  16  -1  -23.80   13.38
  10  17   1   22.77   17.61
  10  17   1    2.19   17.14
 -10  17  -1   10.00   17.82
 -10  17   1  -13.04   14.71
  10  17  -1  -18.72   13.12
  10  17  -1  -10.49   14.63
  10 -17  -1   17.67   16.57
  10 -17   1   -0.68   15.04
  10 -18   1    0.42   15.22
 -10  18  -1   13.44   18.29
 -10  18   1   19.67   19.10
  10  18  -1   19.46   18.52
  10  18   1  -19.77   17.07
  10 -18  -1   48.18   20.23
  10  18   1   17.95   17.95
  10  18  -1   35.01   19.39
  10  19  -1   11.69   20.22
  10 -19   1   23.00   19.56
  10  19   1   12.34   18.47
  10  19  -1   -5.13   17.55
  10 -19  -1   50.75   21.63
 -10  19   1   25.33   20.66
  10  19   1   17.07   21.80
 -10  19  -1   25.61   21.10
  11   0   1   -9.27    4.53
 -11   0  -1   -3.75    4.57
  11   0  -1    1.34    8.88
  11   0   1   -3.41    7.64
  11   0  -1    9.73    4.73
 -11   0   1   -5.18    3.71
  11   0  -1   -0.56    4.31
  11   1  -1   79.13    9.14
  11   1  -1   68.60    9.61
  11   1   1   83.82   15.86
 -11  -1  -1   83.43   10.84
  11  -1   1   83.97   16.40
 -11   1   1   69.18    8.42
  11   1  -1   86.84   17.23
  11  -1  -1   57.84   14.54
  11  -1  -1   58.87    8.38
 -11   1  -1   65.76    9.65
  11   1   1   71.25   10.72
  11   1  -1   71.40    9.27
  11  -2  -1  222.11   25.73
  11   2   1  237.94   26.24
  11   2  -1  235.23   25.84
  11   2  -1  246.28   17.80
  11   2  -1  231.77   18.39
  11  -2   1  222.52   25.20
  11   2   1  277.81   19.67
 -11   2   1  306.80   17.61
  11   2   1  250.66   19.78
 -11   2  -1  263.38   18.56
 -11   2   1  265.73   16.87
  11  -2  -1  290.19   18.00
  11   3   1  109.48   13.27
 -11   3   1   90.93    9.42
  11   3  -1  103.12   12.69
  11  -3  -1  118.01   11.36
 -11   3  -1  116.01   12.22
  11  -3   1   98.39   17.45
  11   3  -1  116.61   12.38
  11   3   1   72.87   11.78
  11   3  -1   69.92   16.41
  11   3   1  118.11   18.61
  11  -3  -1  119.34   18.34
 -11   3   1  101.87   10.23
  11  -4   1  254.49   23.66
 -11   4   1  196.81   13.39
 -11   4   1  214.82   14.15
 -11   4  -1  208.75   15.40
  11   4   1  245.20   18.38
  11   4   1  159.89   21.42
  11   4  -1  226.47   16.68
  11   4   1  209.34   16.95
  11  -4  -1  206.82   15.06
  11   4  -1  178.98   21.77
  11  -4  -1  203.91   22.08
 -11   5   1  314.53   20.73
  11   5   1  317.66   24.05
  11  -5   1  314.49   28.79
  11  -5  -1  336.56   28.55
 -11   5   1  310.68   19.42
  11   5  -1  351.57   23.56
  11   5  -1  324.10   30.30
 -11   5  -1  296.73   21.96
  11   5   1  307.15   29.72
  11  -5  -1  351.12   22.33
  11   6  -1   24.63   11.47
  11   6   1   26.32   11.55
  11  -6  -1   14.21   10.51
  11  -6   1   34.28   11.49
  11   6  -1   39.01   10.14
 -11   6   1   18.78    7.25
 -11   6  -1   30.96    8.92
  11   6   1   28.02    9.74
 -11   7  -1   26.95    9.40
 -11   7   1   30.48    8.61
  11   7  -1   33.83   12.43
  11   7  -1   38.21   10.48
  11   7   1   42.76   11.42
  11  -7   1   36.04   12.26
  11  -7  -1   29.63   11.56
  11   7   1   28.36   11.92
  11  -8   1   20.29   10.46
 -11   8   1   22.28    8.12
  11   8  -1   17.52    9.55
  11   8   1    1.17    9.03
  11   8  -1    7.81    9.43
 -11   8  -1   22.51    9.29
  11   8   1   10.85   10.42
  11  -8  -1  -11.73    7.45
 -11   9   1   23.25    9.28
  11  -9   1   14.01   10.39
  11  -9  -1   22.74   11.63
  11   9   1   28.81   13.09
 -11   9  -1   17.43    9.25
  11   9  -1   17.41   11.51
  11   9   1   14.95   10.85
  11   9  -1   13.17    9.79
  11  10   1  181.84   25.85
  11  10  -1  161.47   23.90
  11  10   1  193.38   25.93
 -11  10  -1  182.53   21.79
  11 -10  -1  253.62   27.91
 -11  10   1  170.59   20.27
  11  10  -1  138.58   21.85
  11 -10   1  230.35   26.24
  11 -11   1   41.16   14.32
 -11  11   1   10.30    9.76
  11  11  -1   28.26   13.65
  11  11   1   13.06   12.78
 -11  11  -1   23.77   11.80
  11  11   1   -6.42    9.34
  11 -11  -1   29.69   13.53
  11  11  -1   22.27   12.28
  11  12   1   -4.93   11.52
 -11  12   1   -3.08   10.24
  11 -12  -1  -27.50    9.02
  11  12  -1    9.02   11.93
  11  12   1    9.11   12.18
 -11  12  -1   -2.10   10.30
  11  12  -1   12.99   12.21
  11 -12   1    5.63   11.62
 -11  13   1   34.42   14.40
 -11  13  -1   15.03   12.42
  11  13   1   49.86   17.69
  11  13   1   32.65   15.96
  11  13  -1   16.54   13.88
  11  13  -1   48.46   16.63
  11 -13  -1   23.31   14.87
  11 -13   1   28.79   15.44
 -11  14   1  -20.76   10.82
  11 -14  -1   24.07   15.77
  11  14   1   -5.50   12.31
  11  14  -1    6.64   13.79
  11  14   1   26.37   15.43
 -11  14  -1   -7.92   11.87
  11 -14   1   -0.28   11.90
  11  14  -1   -4.12   12.98
  11 -15  -1  -25.73   11.46
 -11  15   1   -1.80   13.12
  11  15   1    0.64   13.70
  11  15   1   -3.01   14.02
  11  15  -1   19.87   15.05
  11 -15   1   10.39   14.56
  11  15  -1    0.50   15.26
 -11  15  -1   10.22   14.42
  11  16  -1   26.19   16.28
  11 -16   1  -45.09   10.41
 -11  16  -1    9.32   14.90
  11  16   1   -5.82   15.71
 -11  16   1   -7.03   14.21
  11 -16  -1   -2.42   15.79
  11  16   1    3.94   14.88
  11  16  -1   -0.08   16.95
  11 -17  -1   81.09   21.63
  11  17   1   37.33   19.56
  11  17  -1    9.68   17.55
  11  17   1   -4.26   16.51
  11 -17   1   19.58   17.68
 -11  17  -1   29.95   17.50
  11  17  -1   33.73   18.85
 -11  17   1   14.39   17.46
 -11  18   1    7.14   17.54
  11  18   1   -9.14   15.08
  11  18  -1  -37.83   15.14
 -11  18  -1    7.57   16.59
  11 -18  -1  -37.02   15.16
  11  18  -1    7.24   17.08
  11  18   1  -24.18   15.66
  11  19   1    2.92   18.63
  11  19  -1   -7.89   17.55
 -12   0   1    0.88    4.44
  12   0  -1   10.60   10.09
  12   0   1   -2.55    8.66
  12   0   1   -4.55    5.00
  12   0  -1   -7.99    4.29
  12   0  -1   -6.92    3.81
 -12   0  -1   -5.46    4.71
  12  -1  -1   13.51   11.31
  12   1  -1   15.87    6.49
 -12   1   1   10.10    5.60
  12   1   1   23.65   11.19
 -12  -1  -1   14.75    6.85
  12   1   1    8.94    5.93
  12  -1   1    9.43    9.55
  12   1  -1   25.92    6.35
  12   1  -1   15.68   11.61
  12   1  -1    6.64    5.56
  12  -1  -1   16.70    5.45
 -12   1  -1    8.67    6.12
  12   2   1  595.67   34.57
  12   2   1  510.33   42.66
 -12   2   1  568.65   31.59
  12   2  -1  617.28   33.31
  12  -2   1  651.69   44.92
  12  -2  -1  599.27   32.31
 -12   2  -1  585.91   33.53
  12   2  -1  607.01   34.23
  12   2   1  620.64   35.43
  12   2  -1  629.68   44.90
 -12   2   1  594.54   31.82
 -12   3   1    1.60    4.57
  12   3   1   -1.76    5.65
  12   3   1   -5.93    8.55
  12   3   1   10.23    6.90
  12  -3  -1   11.44    5.27
  12  -3  -1   16.82   10.05
 -12   3   1  -14.59    2.86
  12  -3   1   16.01   10.87
  12   3  -1    1.22    5.80
  12   3  -1   -4.17    9.00
 -12   3  -1    6.58    5.82
  12   3  -1   14.77    6.55
  12   4   1  224.15   19.31
 -12   4   1  236.28   16.14
  12   4   1  234.55   26.00
  12   4  -1  232.07   26.62
  12  -4  -1  192.10   23.59
  12  -4   1  180.87   23.18
  12  -4  -1  221.09   16.83
  12   4  -1  204.67   18.01
 -12   4   1  225.77   14.99
  12   4   1  204.34   19.60
 -12   4  -1  192.95   16.81
  12   5  -1  238.51   28.47
  12   5  -1  326.30   23.55
 -12   5   1  338.09   19.78
  12  -5   1  343.90   29.42
  12   5   1  353.58   32.49
 -12   5   1  325.46   20.65
  12   5   1  360.45   25.07
 -12   5  -1  333.68   22.37
  12   5   1  329.37   24.34
  12  -5  -1  332.73   30.56
 -12   6  -1   62.06   11.35
  12   6   1   80.60   14.00
  12   6   1   65.27   16.45
  12   6  -1   62.45   12.40
  12  -6   1   49.85   14.05
  12  -6  -1  100.23   17.80
 -12   6   1   75.48   10.83
  12   6  -1   81.59   17.64
  12   7  -1   20.05    9.74
  12   7   1   30.24   10.70
  12   7  -1   77.47   17.29
  12  -7  -1   38.11   13.37
 -12   7  -1   66.67   12.09
  12  -7   1   32.83   12.55
  12   7   1   51.22   14.93
 -12   7   1   44.41    9.94
 -12   8  -1  351.05   28.11
  12   8  -1  392.69   34.23
  12   8  -1  336.71   30.40
  12   8   1  356.80   34.88
  12  -8  -1  392.22   35.35
  12  -8   1  369.50   32.90
  12   8   1  298.30   30.47
 -12   8   1  396.56   27.48
 -12   9  -1   77.21   14.81
  12   9  -1   68.62   16.94
  12  -9   1   94.35   18.34
  12   9   1   91.63   18.87
 -12   9   1   88.81   14.01
  12   9  -1  104.12   17.45
  12  -9  -1   74.05   17.57
  12   9   1   74.80   16.33
  12  10  -1   13.42   11.73
  12  10   1   42.93   15.66
  12 -10   1   21.72   11.87
  12  10  -1   34.68   14.37
  12 -10  -1   36.59   14.27
  12  10   1   19.92   11.88
 -12  10  -1   41.91   13.04
 -12  10   1   28.65   10.88
  12  11   1  107.13   22.09
  12  11  -1   79.44   18.45
  12 -11  -1   92.02   19.94
  12  11   1   78.68   18.01
 -12  11  -1   93.96   16.75
  12 -11   1   88.21   20.27
 -12  11   1  115.73   17.43
  12  11  -1   90.42   20.04
  12 -12  -1   15.67   13.46
 -12  12  -1   25.33   12.04
 -12  12   1   -3.32   10.09
  12  12  -1    8.62   12.55
  12  12  -1    1.45   11.56
  12  12   1   24.39   14.80
  12 -12   1  -17.82   10.91
  12  12   1    9.77   12.56
 -12  13  -1   60.30   16.75
  12  13  -1   66.56   18.29
  12  13  -1   48.07   17.46
  12  13   1   -0.96   13.65
  12  13   1   60.53   18.71
 -12  13   1   48.41   15.04
  12 -13  -1   92.40   20.83
  12 -13   1   40.80   16.81
  12  14   1   39.31   17.44
  12 -14   1   75.06   20.10
 -12  14   1   78.48   18.85
 -12  14  -1   83.23   19.26
  12  14   1   79.73   22.38
  12  14  -1   38.75   18.08
  12 -14  -1   75.91   21.17
  12  14  -1   45.81   18.01
  12 -15  -1   60.67   21.11
 -12  15  -1   96.74   21.33
  12  15   1  113.48   25.02
  12  15  -1  101.33   24.79
  12  15   1  119.64   26.00
 -12  15   1   77.02   19.54
  12  15  -1   86.42   22.66
  12 -15   1   95.35   22.04
  12  16  -1  -21.66   13.98
  12  16  -1    2.50   14.57
 -12  16   1   -2.97   13.78
  12  16   1    4.36   14.10
  12  16   1  -15.76   15.11
 -12  16  -1    5.54   14.60
  12 -16   1  -29.43   12.63
  12 -16  -1  -12.97   15.58
  12  17  -1   28.41   18.99
 -12  17  -1   62.24   20.73
  12  17   1   25.77   20.93
  12  17  -1   19.37   19.99
  12 -17   1   47.22   18.85
  12  17   1    2.11   16.20
  12 -17  -1   -1.68   16.77
 -12  17   1    6.26   15.39
  12  18   1  -11.78   16.04
 -12  18   1    6.66   16.50
  12  18  -1    0.80   17.68
  12  18  -1  -26.10   17.20
  12  18   1  -36.23   13.50
 -12  18  -1    0.80   16.66
  12 -18  -1  -12.73   16.00
  12 -18   1    9.98   16.49
 -13   0   1   -2.64    4.59
  13   0  -1    9.75    9.88
  13   0  -1   -3.01    4.61
  13   0   1   -2.90    5.15
  13   0   1   -9.92    6.73
  13   0  -1    4.16    4.54
 -13   0  -1   -3.60    5.29
  13   0  -1   -6.29    4.56
 -13  -1  -1   -0.20    5.52
 -13   1   1   -1.19    4.56
  13  -1  -1   23.57   11.86
  13   1  -1   13.48    5.63
  13   1   1    4.22   10.03
  13   1  -1   -0.74    4.87
  13   1   1    0.92    5.70
  13  -1   1   18.39   11.33
  13  -1  -1    8.32    4.65
  13   1  -1  -21.66    7.41
 -13   1  -1   -3.44    5.30
  13   2   1  252.20   18.72
  13   2  -1  192.09   15.66
  13   2  -1  244.47   17.47
  13   2  -1  164.77   23.41
 -13   2  -1  207.86   15.72
  13   2   1  239.63   17.79
  13   2   1  190.46   25.20
 -13   2   1  250.08   15.16
  13  -2  -1  218.69   25.97
  13  -2  -1  238.58   15.47
  13  -2   1  262.27   27.48
 -13   3   1   26.91    6.98
  13   3  -1   14.97   12.10
  13   3   1   10.90   11.25
  13  -3  -1   24.91    7.21
  13  -3  -1   11.46   10.28
  13   3   1   45.74   10.55
 -13   3  -1   12.63    6.87
  13   3  -1   29.01    8.53
  13  -3   1   44.99   15.02
  13   3  -1   24.95    7.49
  13   3   1   32.71    9.16
 -13   3   1   17.84    5.99
  13   4   1  189.05   18.44
 -13   4   1  190.24   13.88
  13  -4  -1  202.62   15.89
  13   4  -1  195.32   25.45
 -13   4   1  161.76   13.90
  13   4  -1  162.95   17.23
  13   4   1  152.13   23.14
  13   4   1  150.30   17.84
  13   4  -1  189.49   17.22
 -13   4  -1  175.73   15.91
  13  -4  -1  181.44   24.37
  13  -4   1  188.07   25.08
  13  -5  -1    8.93   10.00
 -13   5  -1    7.29    6.98
  13   5  -1    3.80   10.27
 -13   5   1   18.60    5.88
  13   5  -1   32.00    9.73
 -13   5   1    8.82    6.17
  13   5   1   16.09    8.90
  13   5   1   12.50    8.27
  13  -5   1   15.48   11.12
  13   5   1    4.50   10.22
 -13   6  -1    3.44    6.96
  13   6   1   -4.08    7.22
 -13   6   1   -9.10    5.68
  13   6  -1  -10.12    6.09
  13   6   1    8.01    8.35
  13   6  -1    9.31   11.09
  13  -6   1   -4.20    9.76
  13   6   1   -0.20   10.63
  13  -6  -1   24.45   11.90
  13   7  -1   67.42   17.43
  13  -7  -1   26.59   12.88
  13  -7   1   81.77   17.40
  13   7  -1   44.68   12.08
  13   7   1   29.57   13.97
 -13   7  -1   59.07   11.93
 -13   7   1   36.50    9.63
  13   7   1   37.73   11.55
 -13   8   1   -2.39    7.35
  13   8   1  -10.94    7.10
  13   8  -1    5.60    8.62
  13  -8   1   -1.15   10.43
  13  -8  -1   -7.64    9.51
  13   8  -1   -6.36   10.20
  13   8   1    2.05   10.79
 -13   8  -1    3.61    8.56
  13   9  -1   -0.33   10.85
  13   9  -1    8.76   11.82
  13   9   1   -1.24   11.18
  13  -9  -1   32.64   14.34
 -13   9  -1    3.47    9.09
  13   9   1    5.89   11.03
 -13   9   1   22.12   10.17
  13  -9   1   20.27   12.84
  13  10   1  149.57   23.20
 -13  10  -1  206.16   22.44
 -13  10   1  178.34   20.60
  13  10  -1  185.93   26.95
  13 -10   1  153.48   24.95
  13  10   1  197.49   28.44
  13 -10  -1  193.88   27.27
  13  10  -1  162.34   23.70
  13 -11  -1   44.11   16.17
  13  11   1   30.44   15.64
 -13  11   1   45.31   12.82
  13  11  -1   12.36   13.45
  13  11  -1   43.55   15.76
  13  11   1   -7.08   10.91
  13 -11   1   43.97   16.12
 -13  11  -1   26.66   12.44
  13  12   1    0.15   11.79
  13 -12   1    2.68   13.40
  13 -12  -1   13.70   14.12
 -13  12  -1  -11.69   10.11
 -13  12   1   -3.20   10.43
  13  12  -1    6.11   12.56
  13  12   1   -3.24   12.39
  13  12  -1   17.93   14.60
  13  13  -1    8.64   13.46
 -13  13  -1    5.38   12.99
  13  13   1   13.29   14.04
  13  13  -1    3.89   14.29
  13 -13   1   24.64   15.29
 -13  13   1   25.95   13.62
  13 -13  -1   35.74   18.12
  13  13   1   15.20   15.74
 -13  14   1   11.81   13.11
  13 -14   1   12.66   14.68
  13  14   1   -2.80   13.54
  13  14   1   -7.04   13.43
  13  14  -1  -24.42   10.60
 -13  14  -1    8.62   12.64
  13 -14  -1   21.86   17.17
  13  14  -1  -16.79   12.42
 -13  15   1   20.75   15.59
 -13  15  -1   -8.35   13.55
  13 -15   1   -9.47   13.04
  13  15   1   -4.05   15.81
  13  15  -1   -7.97   14.17
  13  15  -1   -9.88   15.45
  13 -15  -1   21.05   18.00
  13  15   1   -5.19   13.77
  13  16   1   -4.83   15.36
  13 -16  -1   27.17   18.49
 -13  16   1   14.75   15.59
 -13  16  -1   12.97   15.71
  13 -16   1    7.61   15.10
  13  16  -1  -17.82   14.19
  13  16   1  -20.99   14.97
  13  16  -1   -7.22   14.35
 -13  17   1   -2.74   15.27
  13  17   1  -26.22   17.80
 -13  17  -1   -0.61   15.49
  13  17  -1    5.25   17.83
  13 -17   1   15.98   15.88
  13 -17  -1   35.00   17.83
  13  17  -1  -11.77   15.11
  13  17   1   10.50   18.27
 -13  18   1    9.69   16.66
  13  18   1  -12.06   18.80
  13 -18  -1  -48.33   13.04
 -13  18  -1   -7.26   17.17
  13  18   1   -2.67   17.83
  13  18  -1  -27.96   16.37
  13  18  -1   -1.35   17.91
  13 -18   1   31.46   19.33
 -14   0  -1    8.41    6.20
  14   0  -1   -2.52    4.31
  14   0  -1   -8.89    4.55
  14   0   1    9.27   11.48
  14   0   1    3.02    6.17
  14   0  -1   10.88   11.48
  14   1  -1    6.92    6.00
 -14   1  -1   -5.27    5.19
 -14   1   1   -0.15    4.75
  14   1   1   10.16   10.64
  14   1   1    4.54    6.26
 -14  -1  -1    2.87    6.35
  14   1  -1    9.42    5.86
  14  -1  -1   -7.08    4.25
  14  -1   1    7.62   10.73
  14   1  -1    6.45   11.03
  14  -1  -1   20.34   13.09
  14   1   1   -2.66    5.75
  14   2   1   13.20    7.57
 -14   2   1   21.44    6.51
  14  -2   1   11.83   11.36
  14   2  -1   16.85    7.35
  14  -2  -1   12.26   11.86
  14   2   1   12.17    7.66
  14   2   1    3.67   11.18
  14  -2  -1    4.00    5.31
 -14   2  -1   22.13    7.63
  14   2  -1   24.00   14.11
  14   2  -1   25.40    7.31
 -14   3  -1   66.55   10.80
  14   3  -1   64.53   11.06
  14   3  -1   54.52   11.08
  14   3   1   57.13   11.57
  14  -3   1   66.15   17.38
  14  -3  -1   69.42   10.23
 -14   3   1   47.22    8.35
  14  -3  -1   38.63   15.22
  14   3   1   31.98   14.08
  14   3   1   61.63   12.01
  14   3  -1   50.62   16.47
 -14   3   1   55.47    8.81
  14   4   1   32.19   10.11
  14   4  -1   32.16    9.56
  14   4   1   32.70   10.16
  14   4  -1   37.75   10.14
  14   4  -1   49.20   16.00
  14  -4   1   34.40   14.45
 -14   4  -1   44.80    9.72
 -14   4   1   28.97    7.32
  14  -4  -1   50.87   15.47
 -14   4   1   31.04    7.88
  14   4   1   44.36   15.28
  14  -5  -1   27.57   13.01
  14   5   1    9.05    8.34
 -14   5   1    8.57    6.74
  14   5   1   -3.36   10.54
  14   5   1   12.46    8.47
  14  -5   1   13.05   11.89
  14   5  -1    8.79   11.48
  14   5  -1   15.71    8.82
  14   5  -1   22.76    9.58
 -14   5  -1   12.15    7.66
 -14   6   1   90.63   12.34
  14   6   1   79.94   19.74
  14   6   1   70.04   14.87
  14  -6   1  102.37   20.68
  14   6  -1   71.23   14.17
 -14   6  -1   77.81   12.90
  14   6   1  100.19   16.38
  14  -6  -1   64.75   17.65
  14   6  -1   90.08   19.81
 -14   7   1   15.98    8.49
  14  -7  -1   37.63   14.79
  14   7   1   10.56   12.75
  14   7   1   12.87   10.28
  14  -7   1   13.69   13.53
  14   7  -1   14.47   12.76
  14   7   1    8.28    9.53
  14   7  -1    4.07    8.75
 -14   7  -1   29.23   10.40
 -14   8  -1    2.93    8.38
 -14   8   1    5.69    8.40
  14   8   1   -1.37    8.83
  14  -8  -1    5.80   11.99
  14  -8   1   -4.06   10.69
  14   8  -1   -7.93   10.85
  14   8  -1   -9.94    8.49
  14   8   1   -8.26   10.88
 -14   9   1   -9.34    7.15
  14   9  -1   -4.06   11.51
  14   9  -1  -33.22    6.67
  14  -9  -1    0.72   12.44
  14   9   1   12.50   11.19
 -14   9  -1    9.95    9.70
  14  -9   1   22.69   13.81
  14   9   1   16.76   14.02
  14 -10  -1   16.26   13.73
 -14  10  -1   28.67   12.02
  14 -10   1   47.45   16.48
  14  10   1   34.44   15.84
  14  10  -1   -8.70    8.94
  14  10  -1   23.52   14.63
  14  10   1    9.31   12.62
 -14  10   1   15.04    9.68
 -14  11   1  188.20   23.67
 -14  11  -1  178.84   24.08
  14 -11  -1  233.34   31.69
  14  11   1  175.02   26.46
  14  11  -1  206.61   29.21
  14  11   1  146.15   26.66
  14 -11   1  194.21   29.93
  14  11  -1  196.20   30.73
 -14  12   1    0.26   10.76
  14  12   1   -8.05   12.51
  14 -12  -1   -2.72   14.61
  14 -12   1   12.70   15.03
  14  12   1   13.77   13.39
  14  12  -1  -26.87   10.03
 -14  12  -1    6.56   11.64
  14  12  -1    1.80   13.23
  14  13  -1   58.61   19.95
  14  13  -1   77.09   20.64
  14  13   1   40.34   19.29
 -14  13  -1   87.58   18.59
 -14  13   1   81.76   17.63
  14 -13  -1   24.70   18.81
  14 -13   1   32.33   18.58
  14  13   1   53.48   18.76
  14 -14   1   34.69   17.78
 -14  14  -1   15.50   13.90
  14  14   1   25.09   16.80
  14  14   1   28.78   16.93
  14 -14  -1  -11.65   15.73
 -14  14   1   20.58   14.33
  14  14  -1   36.59   18.29
  14  14  -1   18.75   16.89
  14 -15  -1  115.93   25.82
 -14  15  -1  133.46   25.18
  14 -15   1  110.04   24.68
  14  15   1   60.20   21.90
  14  15  -1   81.32   24.17
 -14  15   1   55.07   18.46
  14  15   1   50.35   20.67
  14  15  -1   79.06   23.73
 -14  16   1   20.59   16.53
  14  16   1    3.96   16.85
  14 -16  -1   14.12   17.43
 -14  16  -1   50.75   19.67
  14 -16   1   48.37   19.02
  14  16  -1    0.07   16.88
  14  16   1   16.90   18.51
  14  16  -1   16.97   17.34
  14 -17  -1   51.47   21.21
  14 -17   1   44.77   19.66
  14  17   1   -0.74   20.35
  14  17  -1   12.88   17.69
 -14  17   1   29.24   17.34
  14  17  -1    2.08   19.03
 -14  17  -1   20.37   17.52
  14  17   1   13.34   18.28
 -15   0  -1    2.80    6.20
  15   0  -1   -7.44    4.51
  15   0   1   -1.85    6.08
  15   0   1    2.24   11.37
  15   0  -1    4.50   11.77
  15   0  -1    2.34    5.51
 -15   1   1    5.73    5.59
 -15  -1  -1   13.45    7.31
  15   1   1    2.45    6.67
  15  -1   1   -9.14    9.78
  15   1  -1   -3.00   11.26
 -15   1  -1    6.51    6.57
  15   1  -1   -1.34    5.64
  15  -1  -1   18.08   12.81
  15   1   1   -0.94   10.36
  15   1  -1   -0.06    6.28
  15   1   1   20.61    7.93
  15  -2   1   85.14   20.07
  15   2  -1   64.43   10.60
  15   2  -1   58.41   17.93
 -15   2   1   68.43    9.70
  15   2   1   70.37   13.09
  15  -2  -1   77.84   19.29
 -15   2  -1   64.50   10.96
  15   2  -1   93.12   13.17
  15   2   1   55.92   17.64
  15   2   1   72.07   12.14
  15  -3  -1  -12.04    9.50
  15   3  -1   -2.19   10.77
  15   3  -1    3.37    6.40
 -15   3  -1   -8.62    5.47
  15   3   1   -5.24    6.51
 -15   3   1    4.62    5.76
  15   3   1   -4.26    6.79
  15  -3   1   -3.04   11.61
  15   3   1    1.51   11.23
  15   3  -1    5.89    6.98
  15   4  -1   57.32   12.32
  15   4   1   77.08   19.25
  15   4  -1   68.09   19.23
  15  -4  -1   44.54   16.62
 -15   4  -1   81.70   12.19
  15   4   1   49.04   11.75
 -15   4   1   58.02    9.69
  15   4  -1   41.68   10.84
  15  -4   1   47.83   17.38
  15   4   1   64.11   13.73
  15   5  -1  254.53   24.27
  15   5  -1  271.22   33.04
 -15   5  -1  258.29   22.90
  15   5  -1  258.59   25.01
  15  -5   1  210.96   30.77
  15   5   1  255.19   25.76
  15   5   1  303.42   35.03
 -15   5   1  241.73   20.53
  15  -5  -1  237.13   31.94
  15   5   1  226.53   24.20
  15   6   1   57.20   13.85
  15  -6   1   31.66   16.26
  15   6   1   56.49   17.60
  15  -6  -1   61.21   18.05
 -15   6  -1   67.20   12.67
 -15   6   1   68.91   11.77
  15   6  -1   74.75   14.27
  15   6   1   87.03   16.33
  15   6  -1   41.60   16.78
  15   6  -1   69.56   14.07
  15   7  -1   14.08   10.17
  15   7   1   20.73   11.01
 -15   7  -1   21.18   10.17
  15   7  -1    7.92   12.80
 -15   7   1   18.90    8.74
  15   7   1    2.63   11.90
  15  -7   1   12.57   13.21
  15  -7  -1  -17.15   10.16
  15   7   1    7.01   10.02
  15   8   1   22.49   11.51
  15   8  -1    3.85   10.75
  15   8  -1   16.69   14.18
  15   8   1   -0.25   12.74
  15  -8   1   12.05   13.53
 -15   8   1   15.47    9.14
  15   8   1   13.24   11.11
  15  -8  -1   15.24   13.27
 -15   8  -1    5.27    8.67
  15   9  -1    8.12   12.03
  15   9   1   34.20   13.20
  15   9   1   17.63   14.67
  15  -9   1    5.79   13.43
 -15   9  -1   20.40   11.42
  15  -9  -1   -0.94   12.97
  15   9  -1   22.89   15.09
 -15   9   1    9.61    9.26
 -15  10  -1  231.68   24.51
  15  10   1  154.81   27.77
  15  10   1  148.69   24.16
  15 -10   1  235.03   31.88
  15  10  -1  179.54   25.93
  15 -10  -1  182.95   29.41
 -15  10   1  205.22   22.11
  15  10  -1  175.44   29.76
  15 -11  -1    6.26   14.84
  15  11  -1    1.75   13.66
  15  11  -1   37.05   15.21
  15  11   1    4.83   14.15
  15  11   1  -12.71   11.84
  15 -11   1   31.14   17.37
 -15  11  -1   15.11   12.58
 -15  11   1   11.41   10.93
 -15  12  -1   13.09   12.58
  15 -12  -1  -22.24   11.96
  15 -12   1   31.69   17.77
  15  12  -1   -2.58   12.21
  15  12  -1   -6.49   13.02
 -15  12   1   15.33   12.14
  15  12   1    4.25   13.74
  15  12   1  -14.76   12.31
  15 -13   1   14.15   15.97
  15  13  -1   -1.37   13.98
 -15  13  -1   -0.81   12.86
  15 -13  -1   23.21   17.63
  15  13   1    0.93   14.18
  15  13   1  -13.72   13.09
  15  13  -1   -5.46   13.12
 -15  13   1   13.03   12.60
 -15  14  -1   37.68   16.36
 -15  14   1   -5.80   12.09
  15 -14  -1   12.82   18.01
  15  14   1   -5.85   14.89
  15  14   1   27.94   19.17
  15 -14   1   15.28   16.87
  15  14  -1   -5.76   15.21
  15  14  -1   22.18   17.59
  15  15  -1   15.14   16.95
  15  15  -1   -9.75   16.09
  15 -15  -1   -2.59   17.34
  15  15   1   20.29   17.78
  15  15   1  -11.99   15.68
  15 -15   1    9.76   16.09
 -15  15  -1    2.94   15.36
 -15  15   1    1.97   13.56
  15  16  -1  -35.33   14.88
  15  16   1  -28.83   15.04
  15  16   1   -2.65   17.06
  15  16  -1    2.35   15.94
  15 -16  -1   17.88   17.66
 -15  16  -1    5.08   15.14
  15 -16   1    7.06   16.64
  15 -17  -1   28.52   18.31
  15  17   1  -35.47   15.04
 -15  17  -1   23.80   18.37
  15  17  -1   10.23   19.42
  15  17  -1  -11.11   18.39
  15  17   1   -1.88   17.38
  15 -17   1   14.36   19.16
  16   0   1   27.30   14.55
  16   0  -1   15.89    6.68
 -16   0  -1    5.90    6.77
  16   0   1  -12.32    5.55
  16   0  -1   -0.81   12.29
  16   0  -1    6.90    6.68
  16   1  -1   24.63    8.93
  16  -1  -1   21.34   14.50
  16   1   1   17.87    8.20
  16   1   1   26.56   15.37
  16   1  -1   30.59    8.50
 -16   1   1   25.81    7.54
  16   1  -1   37.12   16.58
  16  -1   1   21.94   14.85
  16   1   1   20.12    9.18
 -16   1  -1   28.51    9.20
  16  -2   1  147.45   26.19
  16   2   1  151.80   16.19
  16   2   1  145.22   25.21
 -16   2  -1  143.29   14.67
  16   2  -1  149.43   16.39
 -16   2   1  162.85   13.52
  16   2  -1  141.87   14.62
  16   2  -1  125.09   24.98
  16  -2  -1  139.09   25.60
  16   2   1  139.71   16.83
  16  -3   1   57.59   17.89
  16   3   1   29.48   15.92
  16   3   1   61.44   12.91
 -16   3  -1   52.80   11.14
  16   3   1   58.38   12.32
  16   3  -1   62.62   19.47
 -16   3   1   50.93    9.57
  16   3  -1   76.53   12.16
  16   3  -1   33.31   11.07
  16  -3  -1   78.95   21.00
  16  -4  -1  140.67   27.51
  16   4   1  211.94   22.58
  16   4  -1  203.17   22.16
  16   4   1  250.41   33.46
  16   4  -1  231.69   31.65
  16   4  -1  211.23   21.58
 -16   4   1  228.15   18.70
  16   4   1  170.84   22.30
  16  -4   1  220.46   32.06
 -16   4  -1  211.27   20.77
  16   5   1  169.44   22.28
  16  -5   1   97.49   23.36
  16   5   1  149.27   20.52
  16  -5  -1  114.41   24.05
  16   5   1  115.08   24.54
  16   5  -1  109.13   16.67
  16   5  -1  142.29   20.60
 -16   5   1  125.91   16.25
  16   5  -1   80.31   21.62
 -16   5  -1  140.07   18.51
  16  -6  -1  210.66   31.42
  16   6  -1  182.26   22.17
 -16   6  -1  183.14   19.81
  16  -6   1  170.06   29.12
  16   6  -1  197.76   22.28
  16   6  -1  170.69   28.83
 -16   6   1  187.32   17.92
  16   6   1  164.75   22.75
  16   6   1  150.50   27.28
  16   6   1  166.87   21.90
 -16   7  -1    9.40    9.07
  16  -7  -1   10.37   13.01
  16   7   1   -5.56    9.54
 -16   7   1    7.86    8.54
  16   7   1    5.53   10.43
  16   7  -1    0.84    9.56
  16  -7   1   -9.87   12.09
  16   7  -1   -3.79    8.96
  16   7   1   13.28   15.13
  16   7  -1   22.93   15.63
 -16   8  -1   22.98   10.86
  16   8   1   20.63   12.96
  16   8  -1   23.40   12.75
  16  -8   1   11.75   14.55
  16   8   1   21.22   12.99
  16  -8  -1   16.47   15.85
  16   8   1   10.10   15.28
 -16   8   1   15.55    9.58
  16   8  -1   12.65   14.27
  16  -9   1   58.92   19.42
  16   9  -1   46.59   15.66
  16   9   1   34.10   14.51
  16   9   1   49.16   15.99
 -16   9   1   58.37   13.54
 -16   9  -1   53.00   14.20
  16  -9  -1   52.72   18.64
  16   9   1   36.26   18.64
  16   9  -1   61.19   19.90
  16  10   1   35.98   15.12
  16  10  -1   38.13   17.95
 -16  10  -1   76.59   16.44
  16 -10  -1   87.06   23.16
  16 -10   1   28.84   18.47
 -16  10   1   63.35   14.63
  16  10  -1   42.12   16.29
  16  10   1   52.75   20.79
  16  11  -1   32.71   15.98
 -16  11   1   24.81   12.47
  16 -11   1   16.84   17.19
  16 -11  -1   28.71   18.18
  16  11   1   28.07   18.09
 -16  11  -1   45.20   14.48
  16  11  -1   21.55   17.01
  16  11   1   24.64   16.14
  16 -12   1   40.81   20.84
  16  12   1   37.47   19.46
  16  12  -1   50.15   20.01
 -16  12  -1   77.26   18.10
 -16  12   1   60.08   15.60
  16  12  -1   47.41   18.18
  16 -12  -1   85.68   24.78
  16  12   1   21.99   16.77
  16  13  -1   10.04   16.04
  16  13   1   18.04   16.89
  16 -13  -1   44.89   21.42
  16  13   1   48.65   21.43
  16  13  -1   37.26   19.95
 -16  13  -1   57.16   17.48
  16 -13   1   82.41   24.24
  16 -14  -1   -7.18   17.81
  16  14   1  -14.36   14.70
  16 -14   1   19.08   17.50
  16  14  -1   -8.82   14.58
 -16  14  -1  -14.90   13.57
  16  14   1    9.95   16.87
  16  14  -1   -7.52   14.22
  16  15   1   26.98   20.97
  16  15  -1   -9.39   16.62
 -16  15  -1   32.84   17.20
  16  15   1   40.22   20.90
  16  15  -1   -6.78   17.24
  16 -15   1   40.70   20.90
  16 -15  -1   28.79   20.46
  16  16   1    3.26   19.70
  16  16  -1   -1.19   17.62
  16  16   1   -8.29   17.69
  16 -16  -1    4.84   17.09
  16 -16   1   12.19   17.98
  16  16  -1  -30.78   15.18
  17   0  -1    9.54    7.69
  17   0  -1   -0.37    6.25
  17   0   1    4.72   12.91
  17   0   1   -0.07    7.51
 -17   0  -1    5.16    7.31
  17   0  -1  -13.45   10.93
  17  -1   1   82.75   21.62
  17   1  -1   79.71   12.78
 -17   1  -1   53.12   11.30
  17   1  -1   62.25   18.83
  17  -1  -1   73.70   20.84
  17  -1  -1   61.48   10.43
  17   1   1   79.17   20.73
  17   1   1   68.06   13.17
  17   1   1   56.73   11.61
  17   1  -1   84.01   11.68
  17  -2   1   81.65   21.54
  17   2  -1   56.43   20.48
  17  -2  -1   57.97   19.46
  17   2  -1   97.33   14.68
 -17   2  -1   96.29   13.20
  17   2   1   72.59   20.71
 -17   2   1   96.98   11.37
  17   2   1   88.99   14.56
  17   2  -1   88.55   12.70
  17   2   1   97.43   15.64
  17   3   1   -1.30    8.06
  17   3   1    7.37    9.22
 -17   3   1    8.56    7.02
  17   3   1   14.79   13.57
  17   3  -1    5.54    7.70
  17   3  -1   23.44   10.20
  17   3  -1   11.33   14.19
  17  -3  -1   48.93   18.64
  17  -3   1    3.82   13.72
 -17   3  -1   10.97    8.40
  17   4  -1   -6.98    7.80
  17   4  -1   -6.16   11.20
 -17   4  -1    6.63    7.97
  17   4  -1   -3.01    8.13
  17  -4   1   28.52   16.11
  17   4   1   -8.39    7.81
 -17   4   1    3.93    6.49
  17  -4  -1   -5.39   13.77
  17   4   1    2.94   12.66
  17   4   1    5.42    9.24
 -17   5   1  118.67   14.05
  17   5   1  128.01   19.38
  17   5   1  169.53   28.95
  17  -5  -1  143.18   27.72
 -17   5  -1  133.02   16.33
  17  -5   1  173.39   28.50
  17   5  -1  133.46   19.71
  17   5   1  118.60   18.31
  17   5  -1  166.30   28.73
  17   5  -1  117.99   17.46
 -17   6  -1   64.24   12.98
  17   6  -1   39.98   12.74
  17   6  -1   40.82   12.90
  17   6   1   31.55   17.26
  17  -6   1   -1.02   15.66
  17  -6  -1   11.17   16.12
  17   6  -1   28.32   17.34
  17   6   1   38.52   12.83
 -17   6   1   41.46   10.73
  17   6   1   28.46   12.16
  17   7   1    6.40   15.25
  17  -7  -1   20.45   17.35
  17  -7   1   67.57   19.77
  17   7  -1   19.60   12.27
  17   7   1   22.02   12.76
  17   7   1   17.27   11.74
 -17   7   1   13.99    8.90
  17   7  -1   21.39   12.15
  17   7  -1  -16.67   12.24
 -17   7  -1   27.71   11.29
 -17   8  -1   25.88   11.44
  17   8  -1    5.96   12.47
  17  -8   1   36.21   19.80
  17   8   1   -0.70   11.77
  17   8  -1   20.69   13.05
  17   8   1   -0.72   10.97
 -17   8   1   21.81   10.46
  17   8   1   36.00   19.04
  17  -8  -1   15.79   17.23
  17   8  -1   31.00   18.27
  17  -9  -1  -14.77   13.14
 -17   9  -1   19.13   11.98
  17   9  -1   -7.38   11.32
  17   9   1   -4.41   12.02
 -17   9   1    6.96    9.97
  17   9   1   -4.97   13.77
  17   9  -1   -8.54   13.64
  17  -9   1   27.44   17.95
  17   9   1  -12.30   10.78
  17  10  -1  -13.89   12.09
  17  10   1  -14.79   12.26
  17 -10   1   19.34   18.70
  17  10   1  -12.61   11.78
 -17  10  -1   17.88   12.25
  17  10  -1   -2.55   11.33
  17  10   1   -6.52   11.98
  17 -10  -1  -14.00   14.61
  17  11   1   41.88   17.07
  17  11   1   31.09   16.32
  17  11   1   12.78   17.45
  17  11  -1   29.40   18.59
  17 -11  -1    3.22   17.99
 -17  11  -1   45.03   15.19
  17  11  -1    3.28   14.61
  17 -11   1   16.38   18.14
  17  12  -1  -12.54   13.55
  17 -12  -1   18.12   19.58
  17  12   1   22.93   16.98
  17  12   1   -4.56   15.11
  17  12  -1   12.10   16.79
 -17  12  -1   10.71   13.20
  17 -12   1    3.83   18.80
  17  13  -1   21.99   17.97
  17  13   1    0.69   16.93
  17  13  -1    9.50   17.29
  17 -13  -1   28.53   21.32
  17  13   1    0.99   15.49
  17 -13   1   -2.40   16.91
  17  14  -1   10.99   17.76
  17 -14   1    3.15   18.47
  17  14  -1   21.70   19.19
  17  14   1   24.13   20.17
  17  14   1   32.31   19.64
  17 -14  -1   58.34   24.05
  17 -15  -1   22.99   20.19
  17  15   1  -24.85   16.02
  17  15   1    7.83   18.64
  17 -15   1   37.62   21.23
  17  15  -1   -2.89   17.86
  17  15  -1   12.19   19.03
  17  16  -1    6.72   19.31
  17 -16  -1    6.97   19.33
  17 -16   1  -34.84   15.43
  17  16   1   -0.04   18.71
  18   0   1    1.09    7.51
  18   0   1    6.84   13.07
  18   0  -1    0.00    6.99
 -18   0  -1   10.61    7.97
  18   0  -1    8.94   14.30
 -18   1  -1   30.82    9.78
  18  -1   1   32.16   17.81
  18   1   1   49.02   11.61
  18   1  -1   25.58   10.56
  18  -1  -1   38.49    9.66
  18   1  -1   32.97   16.93
  18   1  -1   61.42   11.68
  18   1   1   32.33   10.57
  18  -1  -1   30.50   17.97
  18   1   1   -8.17   12.93
  18  -2  -1  226.29   33.14
  18   2   1  184.73   31.10
  18   2   1  233.35   21.19
  18   2  -1  222.44   19.75
 -18   2   1  198.37   16.60
  18   2  -1  206.88   20.53
  18   2  -1  189.02   30.49
  18   2   1  222.66   21.99
 -18   2  -1  239.67   19.52
  18  -2   1  227.64   31.87
  18   3   1   -3.96   11.49
  18   3  -1    7.36    8.64
 -18   3   1   -3.40    6.25
  18   3   1   -4.52    8.50
  18   3  -1   -5.82    7.87
  18  -3  -1   -7.61   13.80
  18   3  -1   19.23   16.04
  18  -3   1  -10.69   13.06
 -18   3  -1   -3.81    7.52
  18   3   1    9.04    9.53
  18   4   1  101.45   23.49
  18  -4  -1   50.89   20.75
  18   4  -1   73.62   21.78
 -18   4   1   81.77   11.62
  18  -4   1   84.67   22.61
 -18   4  -1   62.65   12.68
  18   4  -1   70.77   14.33
  18   4   1   61.50   15.40
  18   4  -1   82.20   15.64
  18   4   1   82.72   15.37
  18   5  -1  156.31   20.92
 -18   5   1  155.56   16.33
 -18   5  -1  138.62   18.60
  18   5  -1  104.72   18.08
  18   5   1  169.65   22.05
  18   5  -1  125.24   27.26
  18  -5  -1   84.42   23.90
  18   5   1  145.13   28.94
  18   5   1  155.27   22.60
  18  -5   1  150.54   29.20
  18   6   1  186.67   24.65
  18   6   1  177.47   31.55
  18   6   1  172.25   23.17
  18   6  -1  173.07   22.99
  18   6  -1  168.36   31.01
  18   6  -1  141.60   21.06
 -18   6  -1  179.79   19.99
  18  -6  -1  183.81   32.01
  18  -6   1  187.69   32.63
 -18   7  -1   10.62   10.51
  18   7  -1  -22.79   12.46
  18   7  -1   -4.13   10.41
  18  -7  -1    5.99   15.17
  18   7   1    4.65   11.62
  18   7   1   -9.39   13.88
  18  -7   1   10.38   16.79
  18   7  -1    5.47   11.41
  18   7   1   -6.07   11.50
  18   8  -1   63.09   17.79
  18   8   1   59.79   21.75
  18   8   1   50.05   17.13
  18  -8   1   51.15   22.02
  18   8   1   58.27   16.79
  18   8  -1   96.65   26.13
  18   8  -1   80.10   18.87
  18  -8  -1   73.15   24.31
 -18   8  -1   86.85   16.23
  18   9   1   -3.14   12.22
  18   9  -1  -13.02   13.23
  18   9   1   -5.14   15.30
 -18   9  -1    7.99   11.68
  18  -9  -1   -5.96   16.30
  18  -9   1  -23.94   15.67
  18   9  -1   -2.41   12.28
  18   9  -1    3.85   13.91
  18   9   1  -15.79   11.18
  18  10  -1  -14.69   12.42
  18  10  -1   20.81   14.12
  18  10   1   -2.69   13.54
  18  10  -1  -11.97   13.79
  18 -10   1   17.46   19.17
  18  10   1   -8.36   14.12
  18 -10  -1    3.17   18.30
  18  10   1    9.66   13.46
  18  11   1   46.51   22.00
  18 -11  -1    3.37   19.44
  18  11  -1    2.99   17.45
  18  11   1   29.28   17.29
  18  11  -1   19.36   16.67
  18 -11   1   32.40   21.57
  18  11   1   14.14   16.15
  18  12   1   32.87   18.51
  18  12  -1   32.12   17.80
  18  12   1    6.63   16.95
  18 -12  -1   25.30   21.27
  18 -12   1    7.18   18.96
  18  12   1    6.93   16.93
  18  12  -1   15.70   19.01
  18 -13   1   -2.25   17.42
  18  13   1    2.44   16.32
  18  13  -1   44.47   22.06
  18  13  -1  -13.71   14.25
  18  13   1    5.17   17.22
  18  13   1   46.58   21.24
  18 -13  -1  -13.05   19.01
  18 -14   1   21.49   20.79
  18 -14  -1   -7.30   19.92
  18  14   1   28.49   21.01
  18  14  -1   25.32   20.80
  18  14   1    3.36   18.73
  18  14  -1    2.28   18.40
  18  14   1    8.77   17.77
  18  15   1   10.91   19.20
  18  15   1   -9.60   18.45
  18  15  -1   10.90   19.35
  18  15  -1  -22.29   17.22
  18 -15   1    0.55   19.27
  18 -15  -1  -63.37   13.05
  19   0   1   12.27    9.15
  19   0  -1   17.53   16.84
  19   0   1   -9.13   12.22
  19   0  -1   14.05    7.86
  19  -1   1   68.20   21.24
  19   1  -1   98.68   24.37
  19   1   1   52.05   12.77
  19  -1  -1   61.60   10.83
  19   1   1   43.67   12.10
  19  -1  -1   40.90   19.87
 -19   1  -1   51.26   11.67
  19   1  -1   30.72   11.01
  19   1  -1   57.63   11.64
  19   1   1   39.26   18.96
  19  -2   1  -12.69   13.00
  19   2  -1   11.34    9.01
  19   2   1    6.22    9.20
  19   2   1  -34.04   10.01
  19   2  -1  -19.46   11.73
 -19   2  -1    9.01    8.50
  19   2   1   -1.46    8.50
  19   2  -1   11.31    8.85
  19  -2  -1    8.72   14.08
  19   3  -1   -2.26    8.82
  19  -3   1   13.47   17.18
  19   3   1   19.91   11.33
 -19   3  -1   14.46    9.38
  19   3   1   -1.35    9.39
  19   3   1    8.68   15.42
  19  -3  -1   20.55   18.41
  19   3  -1   18.05   10.23
  19   3  -1   21.84   18.43
  19   4   1   18.56   16.50
  19   4   1   16.56   11.21
  19   4  -1   10.40   10.40
  19   4  -1   20.90   17.74
  19  -4  -1   18.61   16.92
  19   4  -1   17.86   11.27
 -19   4  -1   38.32   11.32
  19   4   1   24.64   11.50
  19  -4   1   51.85   20.51
  19   5   1  153.98   21.12
  19   5   1  110.59   27.32
  19   5   1  132.56   21.71
  19   5  -1  147.20   29.85
  19   5  -1   94.07   18.48
 -19   5  -1  143.06   17.36
  19   5  -1  107.03   18.17
  19  -5   1  116.85   28.31
  19  -5  -1  139.73   29.04
  19  -6   1    9.67   17.34
 -19   6  -1   16.62   10.23
  19   6  -1   17.88   12.81
  19   6  -1   -0.81   16.04
  19   6   1   11.22   11.39
  19   6   1   -8.04   10.80
  19  -6  -1   -3.74   15.58
  19   6   1    4.18   15.39
  19   6  -1   29.96   13.78
  19   7   1    9.34   12.83
  19   7  -1   -3.26   15.74
  19   7   1   12.44   17.52
  19   7   1   11.94   13.86
  19   7  -1   15.24   13.02
  19  -7  -1    0.92   18.06
  19  -7   1   40.98   21.94
  19   7  -1   40.50   16.04
  19   8  -1    8.34   13.20
  19  -8   1    3.90   18.33
  19   8  -1  -13.27   10.76
  19   8   1   -9.46   11.55
  19   8  -1  -13.73   14.54
  19  -8  -1   38.84   21.15
  19   8   1    0.82   15.63
  19   8   1   12.31   14.39
  19   9  -1    7.98   13.96
  19   9  -1    2.77   17.12
  19   9   1  -11.96   12.42
  19   9   1    3.88   12.98
  19   9   1  -26.12   13.75
  19  -9  -1  -10.37   17.32
  19  -9   1   21.74   22.43
  19   9  -1    5.24   13.50
  19  10  -1  -14.06   14.72
  19  10  -1   14.09   16.29
  19  10   1    7.79   18.14
  19  10   1   -8.65   13.30
  19 -10   1   31.87   22.20
  19 -10  -1   -0.91   18.61
  19  10   1    6.29   15.12
  19  10  -1    1.11   14.50
  19 -11  -1   20.45   22.78
  19  11  -1    1.19   14.87
  19  11   1   11.61   18.73
  19  11  -1  -10.19   12.72
  19  11   1    0.41   14.89
  19 -11   1  -18.83   18.83
  19  11   1   -1.82   13.94
  19  11  -1    1.30   17.08
  19 -12  -1   23.14   23.48
  19  12   1   16.81   20.04
  19  12   1   23.81   17.63
  19  12   1   -6.31   14.53
  19  12  -1   22.55   18.18
  19 -12   1  -43.36   16.28
  19  12  -1  -25.82   13.97
  19  12  -1    3.82   17.64
  19  13   1    6.57   16.81
  19  13   1    3.19   17.15
  19  13  -1   17.60   18.62
  19  13   1    1.30   18.13
  19 -13  -1   16.72   23.36
  19  13  -1   12.10   19.90
  19 -13   1   -1.87   18.57
  19  14  -1   -4.02   19.58
  19  14   1  -16.46   17.28
  19  14  -1  -34.64   14.83
  19  14   1   -8.29   16.80
  19 -14   1    8.79   20.96
  19 -14  -1    0.01   21.45
  19  14   1   -1.42   18.47
  20   0   1   12.46    9.61
  20   0  -1   21.68   17.93
  20   0   1  -12.30   14.47
 -20   1  -1   36.31   11.24
  20  -1   1   47.21   12.37
  20   1   1   29.96   12.49
  20  -1   1   37.25   20.86
  20   1   1   42.78   19.39
  20   1  -1   39.86   11.82
  20   1  -1   47.14   20.29
  20  -1  -1   39.85   20.09
  20   1   1   51.29   12.76
 -20   2  -1   90.79   14.30
  20   2  -1   24.81   19.49
  20   2   1   70.11   14.33
  20   2   1   73.24   15.81
  20  -2  -1   57.17   22.82
  20  -2   1   56.16   21.83
  20   2   1    8.59   17.43
  20   2  -1   72.32   14.94
  20   3  -1   50.01   13.33
  20  -3   1   12.90   17.99
  20   3  -1    6.42   10.05
  20   3  -1   45.20   21.00
  20   3   1   29.44   12.46
  20  -3  -1   32.54   20.65
  20   3   1   34.93   13.25
  20   3   1   10.12   17.05
  20  -4   1   19.67   18.98
  20   4   1   27.68   17.63
  20  -4  -1   43.85   21.07
  20   4  -1    8.95   17.08
  20   4  -1   27.87   12.22
  20   4   1    3.92   11.35
  20   4  -1   12.74   11.07
  20   4   1   16.74   12.04
  20  -5   1  168.24   32.42
  20   5  -1  135.70   20.34
  20   5   1  100.57   27.38
  20   5   1  109.14   19.59
  20   5   1  130.67   21.52
  20  -5  -1  137.73   30.93
  20   5  -1  115.87   28.73
  20   5  -1  113.73   20.00
  20   6   1   81.94   19.95
  20   6  -1   75.07   24.40
  20  -6  -1   85.14   25.87
  20   6   1   89.72   26.75
  20   6  -1   62.47   18.09
  20   6   1   78.35   17.73
  20   6  -1   82.11   17.76
  20  -6   1   37.11   20.87
  20   7  -1   11.17   13.30
  20  -7   1   -4.31   18.73
  20   7   1   27.23   20.52
  20   7  -1    0.24   16.52
  20   7   1   26.53   15.54
  20   7  -1    1.77   13.69
  20  -7  -1   -1.60   20.37
  20   7   1    2.39   12.32
  20   8   1  142.36   32.20
  20   8   1  201.28   27.69
  20  -8  -1  145.16   34.10
  20   8  -1  175.62   34.15
  20   8   1  166.28   26.60
  20   8  -1  113.50   22.12
  20  -8   1  152.04   33.49
  20   8  -1  162.02   26.22
  20   9  -1    0.62   17.05
  20   9   1   -3.72   17.68
  20   9  -1   16.91   15.58
  20  -9   1    7.71   22.87
  20   9   1   28.22   15.96
  20  -9  -1   34.91   23.06
  20   9   1    2.32   14.73
  20   9  -1    4.55   14.38
  20  10  -1  -25.06   11.79
  20  10   1   -1.15   17.45
  20  10  -1    1.56   14.79
  20 -10   1    3.47   21.51
  20  10  -1   -0.65   17.85
  20  10   1   -3.28   15.11
  20  10   1  -11.55   13.05
  20 -10  -1   -9.33   19.71
  20  11   1  114.84   26.23
  20  11  -1   64.54   22.07
  20  11   1  106.24   26.02
  20 -11   1  111.22   32.11
  20  11  -1   64.88   25.05
  20  11  -1   82.68   22.93
  20  11   1   65.30   26.17
  20 -11  -1  113.95   32.46
  20  12  -1   11.27   17.94
  20  12  -1   -5.65   17.48
  20 -12   1  -57.31   16.41
  20  12   1   -6.37   18.32
  20  12  -1   -7.74   16.34
  20 -12  -1   16.00   23.39
  20  12   1   26.12   18.69
  20  12   1   -0.36   16.00
  20  13  -1   -1.47   18.04
  20  13   1   22.13   22.72
  20 -13  -1   16.38   23.96
  20  13   1   51.43   22.29
  20 -13   1   -0.34   21.41
  20  13  -1    3.53   16.79
  20  13   1   50.65   22.65
  20  13  -1    0.57   19.59
  21   0   1   -2.42   13.83
  21   0  -1   -8.78   12.91
  21  -1  -1   20.44   17.98
  21  -1   1   23.15   17.86
  21   1   1   23.64   17.01
  21   1  -1  -14.48   14.58
  21  -2   1   65.11   23.98
  21   2   1   49.61   13.66
  21  -2  -1   10.83   18.44
  21   2   1   11.32   18.00
  21   2  -1   40.73   19.93
  21   2  -1   46.91   13.58
  21   2   1   22.59   12.46
  21   3  -1    3.54   10.54
  21  -3   1    5.52   16.91
  21   3   1   -4.13   10.73
  21   3  -1    5.71   16.88
  21   3   1    1.54   15.08
  21  -3  -1    9.36   18.83
  21   3   1    0.82   10.63
  21   4  -1   62.93   16.02
  21   4   1   37.83   14.49
  21   4   1   76.32   24.28
  21  -4   1   71.88   25.29
  21   4  -1   64.47   24.04
  21   4   1   56.02   15.52
  21  -4  -1   33.62   21.10
  21   5   1   42.31   15.93
  21   5   1   52.87   23.40
  21   5  -1   46.73   22.05
  21  -5   1   87.62   26.85
  21   5   1   63.34   18.03
  21  -5  -1   51.73   24.38
  21   5  -1   72.01   18.45
  21   6  -1   -1.34   17.31
  21  -6   1  -17.51   16.34
  21   6   1    5.16   13.37
  21   6  -1    4.55   13.56
  21  -6  -1    5.20   19.23
  21   6   1   23.59   14.22
  21   6   1  -18.28   14.29
  21   7  -1  -12.67   12.80
  21   7   1    1.44   17.19
  21   7   1   19.96   16.17
  21   7   1   14.40   13.76
  21   7  -1   25.13   20.99
  21  -7  -1   14.10   22.15
  21  -7   1    8.56   19.69
  21   8   1    2.88   14.59
  21   8   1   -1.80   17.97
  21   8  -1    1.06   13.98
  21  -8   1   12.40   23.75
  21   8  -1    8.53   18.79
  21   8  -1    4.63   15.23
  21   8   1   10.61   15.82
  21  -8  -1  -25.79   17.12
  21   9   1   28.88   16.64
  21  -9  -1   20.37   23.23
  21  -9   1    0.28   22.71
  21   9  -1   27.59   17.05
  21   9   1   36.21   19.18
  21   9  -1   38.83   19.27
  21   9  -1   19.94   20.99
  21   9   1    8.23   20.49
  21  10  -1   65.31   20.97
  21 -10  -1   63.55   29.09
  21  10   1   70.81   27.91
  21  10   1   87.63   23.98
  21 -10   1  139.26   34.54
  21  10  -1   37.18   24.80
  21  10  -1   52.71   20.02
  21  10   1   29.79   19.90
  21 -11   1   30.91   26.40
  21  11   1   16.74   18.75
  21  11  -1   -2.01   16.20
  21  11   1  -13.87   14.46
  21 -11  -1    2.03   23.33
  21  11  -1   13.30   21.06
  21  11   1   11.60   21.17
  21  11  -1  -41.79   12.41
  21  12   1    6.25   18.52
  21  12   1    0.74   20.38
  21  12  -1    7.61   17.21
  21  12  -1    9.12   17.98
  21 -12  -1  -25.40   21.26
  21  12  -1  -26.19   17.67
  21  12   1  -12.82   17.02
  21 -12   1  -31.62   20.10
  22   0   1   -2.75   16.66
  22   0  -1    3.28   16.77
  22  -1   1   14.01   17.02
  22   1  -1  -16.23   15.33
  22   1   1   -9.24   16.01
  22  -1  -1   44.06   23.03
  22   2  -1   55.34   22.80
  22  -2   1  140.33   31.22
  22   2   1   49.60   22.07
  22   2   1   64.94   16.40
  22  -2  -1   91.71   28.40
  22  -3  -1   20.45   21.04
  22   3   1   14.05   17.63
  22   3   1   21.09   13.59
  22  -3   1   20.97   21.62
  22   3  -1   36.12   21.81
  22   4  -1   -2.53   16.44
  22   4   1   15.75   17.93
  22  -4  -1   36.20   22.16
  22   4   1   32.16   15.13
  22  -4   1   12.45   20.79
  22   5   1   75.59   19.25
  22  -5   1   74.22   26.56
  22   5   1   54.05   24.09
  22   5  -1   96.18   20.47
  22  -5  -1   40.54   24.08
  22   5  -1   72.17   26.26
  22   6   1   12.04   14.91
  22  -6  -1   11.79   23.15
  22  -6   1   -1.83   19.65
  22   6   1  -30.36   16.63
  22   6  -1    3.48   17.90
  22   6  -1   17.27   14.75
  22   7  -1   17.13   15.18
  22   7   1   53.99   19.13
  22   7   1   18.23   20.80
  22   7  -1   15.61   20.26
  22  -7  -1   36.19   24.65
  22  -7   1   19.59   22.18
  22  -8  -1   56.60   28.54
  22   8   1   47.96   18.90
  22   8  -1   77.64   27.08
  22   8   1  116.47   25.37
  22  -8   1   79.24   32.18
  22   8   1   60.96   25.92
  22   8  -1   80.90   22.44
  22   9  -1   -2.08   19.76
  22   9  -1    2.49   17.17
  22   9   1    3.33   16.14
  22   9   1   31.74   20.15
  22  -9  -1   17.24   26.47
  22  -9   1   47.73   29.50
  22   9   1    0.10   20.10
  22  10   1  -12.60   15.28
  22 -10  -1  -12.59   23.24
  22  10  -1  -29.33   15.71
  22  10   1   21.95   20.62
  22 -10   1   22.58   27.40
  22  10  -1    0.30   16.51
  22  10   1  -15.43   18.63
  22  11   1   51.86   22.90
  22  11   1   95.85   32.77
  22 -11  -1   61.20   31.53
  22  11   1   74.73   26.37
  22  11  -1   79.97   29.76
  22  11  -1   71.53   24.73
  22 -11   1   85.19   31.74
  23   0   1  -22.88   15.73
  23   0  -1  -28.12   16.09
  23  -1   1   -6.48   17.79
  23  -1  -1   20.96   18.94
  23   1   1    0.10   17.87
  23   1  -1  -14.47   15.73
  23   2   1  127.06   31.33
  23  -2   1   70.33   25.32
  23   2  -1  106.90   29.35
  23  -2  -1  108.59   30.28
  23   3   1   35.68   20.52
  23   3  -1   36.10   22.20
  23  -3   1   16.16   22.59
  23  -3  -1  -17.94   16.26
  23   4  -1   16.46   19.79
  23   4   1    2.64   18.41
  23  -4   1   28.64   22.04
  23  -4  -1   64.22   26.97
  23   4   1   12.54   13.99
  23   5   1   -1.79   18.87
  23  -5   1  -15.39   18.93
  23   5   1   -5.30   12.74
  23   5  -1    4.95   18.28
  23  -5  -1  -20.08   18.84
  23   6   1  -22.38   17.24
  23   6  -1    6.70   19.73
  23  -6  -1   -1.95   20.77
  23  -6   1    6.68   24.07
  23   6   1   -4.59   14.05
  23   7  -1   12.50   16.52
  23   7   1   -2.45   14.80
  23  -7  -1    2.04   21.42
  23  -7   1  -28.59   22.36
  23   7   1  -22.96   16.57
  23   7  -1   17.78   21.07
  23   8   1  -14.52   15.81
  23   8   1   -3.24   20.10
  23  -8  -1  -61.90   20.62
  23   8  -1   12.43   16.63
  23   8  -1   19.30   20.45
  23  -8   1   -8.23   23.69
  23   9   1   41.42   21.27
  23   9  -1    8.89   19.11
  23  -9   1    9.72   26.53
  23   9   1   13.26   22.39
  23  -9  -1   35.44   30.37
  23   9  -1   37.76   24.73
  23  10  -1   84.45   25.82
  23  10   1   44.84   26.53
  23 -10  -1  -26.24   26.41
  23  10   1   50.26   24.34
  23  10  -1  -10.16   18.43
  23 -10   1   48.78   30.81
  24   0   1  -46.85   13.59
  24   0  -1  -18.80   16.96
  24  -1  -1   -9.57   16.25
  24  -1   1  -13.62   17.90
  24   1   1   20.28   20.22
  24   1  -1  -21.99   15.86
  24  -2  -1   25.69   21.56
  24   2   1    7.53   18.43
  24  -2   1   28.82   20.67
  24   2  -1   30.44   21.38
  24  -3  -1   15.71   22.01
  24  -3   1   40.46   25.84
  24   3   1   -2.83   17.36
  24   3  -1   -4.02   17.46
  24  -4   1   68.22   27.88
  24   4  -1   68.43   25.90
  24   4   1   68.59   25.56
  24  -4  -1   29.77   23.39
  24  -5   1   -8.59   20.77
  24  -5  -1   -9.21   20.88
  24   5   1   -6.92   17.03
  24   5  -1   16.43   20.11
  24  -6   1   62.58   31.05
  24  -6  -1   27.62   25.65
  24   6  -1   16.48   21.61
  24   7  -1   29.63   23.78
  24  -7  -1   91.20   31.50
  24  -7   1   30.04   28.52
  24   7   1   48.19   20.98
  24   7   1   36.22   24.99
  24  -8  -1   40.94   28.52
  24   8   1   -1.60   20.96
  24  -8   1   -5.42   26.06
  24   8  -1  -14.49   18.74
  24   8   1    7.36   18.43
  24  -9   1   42.15   32.26
  24   9   1  -17.63   19.63
  24  -9  -1  -12.36   27.43
  24   9  -1   -0.64   22.09
  25   0  -1   10.08   20.93
  25   0   1  -35.86   14.68
  25  -1   1   15.20   21.28
  25   1  -1  -59.80   13.46
  25  -1  -1  -12.34   19.59
  25   1   1    3.76   19.90
  25  -2  -1   28.97   23.77
  25  -2   1  -36.88   17.13
  25   2   1   22.45   19.95
  25   2  -1   31.23   22.81
  25   3  -1   22.65   21.36
  25  -3  -1  -18.66   19.06
  25   3   1    8.34   19.93
  25  -3   1    9.18   21.53
  25  -4   1   68.09   28.67
  25  -4  -1    2.14   18.46
  25   4   1    0.93   20.25
  25   4  -1   41.29   23.92
  25   5  -1   13.41   20.65
  25  -5  -1  -50.37   21.05
  25  -5   1   24.99   25.66
  25   6   1  -15.64   18.77
  25  -6  -1  -11.30   24.16
  25   6  -1   25.86   23.56
  25  -6   1  -10.01   24.45
  25   7  -1   41.35   26.05
  25   7   1   28.99   25.88
  25  -7   1    9.82   29.70
  25  -7  -1  -17.52   24.13
  26   0   1   32.62   21.90
  26   0  -1   -0.48   18.79
  26  -1   1   20.68   21.84
  26  -1  -1  -33.55   18.81
  26   1  -1  -41.83   17.08
  26   1   1   28.50   21.39
  26  -2  -1   72.23   28.00
  26   2  -1   53.18   25.38
  26   2   1   67.56   27.32
  26  -2   1  -37.31   17.95
  26  -3   1   -8.91   20.43
  26   3  -1   32.93   22.62
  26   3   1    5.20   21.01
  26  -3  -1   12.31   23.78
  26   4   1   25.78   22.94
  26  -4  -1   25.21   24.40
  26   4  -1   68.70   30.37
  26  -4   1   30.95   25.19
   0   0  -2  348.88   17.41
   0  -1  -2   -5.44    1.57
   0  -1  -2   -4.51    1.49
   0   1   2   -4.87    1.59
   0   1  -2   -6.81    1.49
   0  -1   2   -2.37    1.89
   0   1   2    1.42    2.03
   0  -1  -2   -2.11    1.71
   0   1   2   -4.31    1.51
   0  -2  -2  109.40    7.19
   0   2  -2   98.48    6.29
   0   2   2  108.29    8.06
   0  -2   2  112.54    7.74
   0   2  -2   94.79    7.56
   0  -2  -2   97.37    7.77
   0  -2   2  106.95    6.44
   0   2   2   89.95    6.85
   0  -3  -2    2.75    2.92
   0  -3  -2    0.99    3.11
   0   3   2   -2.66    3.10
   0   3   2   -2.00    2.70
   0  -3   2   -3.48    2.10
   0  -3   2   -3.22    2.82
   0   3  -2   -3.51    2.27
   0   3  -2    4.21    3.76
   0  -4   2  150.34   11.91
   0   4   2  129.81   11.31
   0   4  -2  104.23   10.96
   0  -4  -2  137.79   10.66
   0  -4  -2  131.63   11.37
   0   4   2  105.07   10.20
   0   4  -2  132.20    9.83
   0  -4   2  130.06    9.89
   0   5  -2   -2.00    4.31
   0  -5   2    2.32    3.32
   0   5  -2   -1.00    3.27
   0  -5   2   -2.30    3.65
   0   5   2   -2.33    3.25
   0  -5  -2    0.26    3.71
   0   5   2   -0.99    3.58
   0  -5  -2   -2.39    3.31
   0  -6   2 3500.17  171.38
   0   6  -2 3420.71  159.67
   0   6  -2 3578.12  171.35
   0   6   2 3453.95  159.18
   0   6   2 3446.02  173.00
   0  -6  -2 3403.90  172.89
   0   7  -2   -2.96    5.61
   0   7   2   -0.92    5.30
   0  -7   2  -11.68    3.57
   0   7   2   -4.73    4.59
   0   7  -2    0.74    4.58
   0   8   2  421.59   30.09
   0   8   2  449.21   28.77
   0   8  -2  460.14   28.76
   0   8  -2  463.87   29.65
   0   9  -2    3.85    5.70
   0   9  -2    2.10    7.15
   0   9   2   -3.78    5.41
   0   9   2   -7.03    5.72
   0  10   2  179.13   20.63
   0  10  -2  218.97   19.26
   0  10  -2  244.41   23.13
   0  10   2  232.98   22.06
   0  11   2    3.14    7.57
   0  11  -2   -1.10    6.67
   0  11  -2   12.20   10.37
   0  11   2   -7.58    7.56
   0  12  -2  183.14   22.74
   0  12   2  158.58   21.02
   0  12  -2  185.86   20.04
   0  12   2  195.43   22.33
   0  13  -2    1.42   10.64
   0  13  -2   -1.10    8.43
   0  13   2   -4.24    9.72
   0  13   2    9.14    9.81
   0  14  -2   22.97   14.78
   0  14  -2   45.93   13.76
   0  14   2   13.31   13.09
   0  14   2   32.20   13.14
   0  15  -2    3.59   10.10
   0  15   2   -4.26    9.37
   0  15   2   22.13   13.64
   0  15  -2   -1.62   12.42
   0  16   2  401.64   38.76
   0  16   2  330.98   34.55
   0  16  -2  411.05   39.36
   0  16  -2  413.35   34.90
   0  17  -2   13.02   17.08
   0  17   2    2.67   15.72
   0  17  -2    3.96   11.79
   0  17   2   -0.60   12.51
   0 -17   2   -8.81   10.00
   0  18  -2   78.92   23.64
   0  18   2   93.49   22.18
   0 -18   2   52.09   17.49
   0  18  -2   57.73   17.73
   0  18   2   96.23   25.27
   0 -18  -2   75.51   20.41
   0  19  -2   11.20   14.55
   0 -19   2   10.30   12.52
   0  19   2   32.93   21.16
   0  19   2   -2.64   13.32
   0  19  -2  -23.14   15.55
   0 -19  -2  -12.54   13.16
   0 -20  -2   27.58   17.39
   0  20  -2   -5.45   19.00
   0  20   2   19.34   22.30
   0 -20   2   -8.38   13.60
   1   0  -2    7.05    1.91
   1   0   2    4.31    1.80
  -1   0  -2    5.74    1.67
   1   0   2    4.97    2.17
  -1   0   2    9.59    1.62
  -1   0   2    4.64    1.61
  -1   0  -2    5.42    1.89
   1   0  -2    6.18    1.55
  -1   0  -2    6.65    2.23
   1   1   2 3060.42  152.07
  -1   1   2 3437.29  151.49
  -1  -1  -2 3685.92  165.30
   1  -1  -2 3573.71  165.36
   1   1  -2 3327.95  165.81
  -1  -1   2 3493.21  151.29
  -1  -1  -2 3286.39  151.67
   1   1   2 3502.91  151.81
   1   1   2 3110.40  164.91
   1  -1   2 3410.14  169.72
   1  -1   2 3435.58  151.72
  -1   1   2 3590.26  165.25
  -1   1   2 3493.59  151.48
  -1   1  -2 3395.73  151.72
  -1   1  -2 3618.56  169.80
  -1   1   2 3292.58  152.31
   1   1  -2 3292.48  151.32
  -1  -1  -2 3403.90  152.32
  -1  -1   2 3185.82  165.60
   1   2  -2  895.14   44.28
   1  -2   2  776.23   43.60
   1   2   2  895.34   45.36
   1   2  -2  879.73   41.59
  -1   2   2  896.58   40.93
  -1   2  -2  839.77   41.83
   1  -2  -2  900.54   45.46
  -1  -2   2  887.05   41.45
  -1  -2  -2  879.63   41.60
   1   2   2  889.12   41.81
   1  -2   2  892.73   43.75
  -1   2   2  863.93   45.07
   1  -2  -2  899.45   40.90
  -1  -2   2  874.22   44.26
   1  -2  -2  904.22   45.24
   1  -2   2  914.53   42.03
   1   2   2  893.78   41.66
  -1  -3   2   84.21    7.65
   1  -3  -2   81.61    8.11
  -1  -3  -2  103.92    7.96
   1  -3   2   97.62    8.17
  -1  -3  -2   85.87    8.40
   1   3  -2  106.29    7.71
  -1   3   2  100.80    7.75
  -1  -3   2   91.37    7.51
  -1   3  -2  105.54    8.59
   1   3   2   67.69    7.89
   1  -3  -2   92.02    7.43
  -1   3  -2  108.62    7.15
   1   3  -2   76.78    7.56
  -1   3   2   93.31    8.19
   1  -3   2  104.18    7.21
   1   3   2   91.81    7.80
   1   4  -2   14.05    4.94
   1   4   2   13.50    4.73
   1  -4   2   15.53    3.86
   1  -4   2   18.13    4.80
  -1   4  -2   11.53    5.12
   1   4  -2   15.33    4.16
  -1  -4  -2    8.71    4.61
  -1  -4   2   20.63    5.22
  -1  -4   2   12.43    4.27
  -1   4   2    6.23    4.33
   1  -4  -2    7.24    4.10
   1   4   2    7.25    4.40
  -1  -4  -2   11.26    4.17
  -1   4   2   10.73    4.21
  -1   4  -2    7.06    3.60
   1  -4  -2   16.79    4.33
  -1  -5   2   18.92    5.10
   1   5  -2   20.61    4.96
  -1  -5   2   20.45    5.60
  -1  -5  -2   11.91    5.16
   1  -5  -2   35.64    6.24
   1  -5  -2   13.27    5.04
  -1   5   2   21.67    5.89
  -1  -5  -2    4.44    4.22
   1   5   2   21.77    6.20
   1   5   2   16.39    5.21
   1  -5   2   25.30    5.15
  -1   5   2   12.44    5.04
   1   5  -2   20.77    5.87
   1  -5   2   11.58    4.94
  -1   5  -2   17.28    4.71
  -1   5  -2   28.81    6.64
   1  -6  -2    6.55    5.24
  -1   6   2    0.75    4.91
   1   6  -2   -2.13    4.10
  -1  -6  -2    0.68    4.89
  -1  -6   2   -6.78    3.73
   1   6   2    2.78    4.97
   1  -6   2    0.92    3.81
  -1   6  -2    0.78    4.14
   1   6   2   -3.80    4.52
   1   6  -2    4.88    4.83
  -1   6  -2   -0.50    5.17
  -1   6   2   -0.83    4.19
  -1   7  -2 1321.42   66.32
   1  -7   2 1275.31   68.62
   1   7   2 1310.11   70.60
  -1   7   2 1349.63   70.69
  -1   7   2 1263.49   65.16
   1   7   2 1356.62   66.06
  -1  -7   2 1286.43   69.05
   1   7  -2 1255.68   65.75
  -1   7  -2 1316.67   68.62
   1   7  -2 1303.34   68.75
   1   8   2  350.49   25.46
   1   8   2  398.56   27.52
  -1   8   2  395.99   25.79
  -1   8   2  389.89   27.12
   1   8  -2  354.85   26.14
  -1   8  -2  354.69   24.78
  -1   8  -2  407.30   27.05
   1   8  -2  372.39   25.24
  -1   9   2   15.45    7.90
   1   9   2    3.78    7.00
   1   9   2    8.14    7.43
   1   9  -2   10.92    7.50
  -1   9  -2    5.29    6.18
   1   9  -2    1.29    5.59
  -1   9  -2    5.57    7.56
  -1   9   2    8.38    7.36
  -1  10  -2   72.68   11.80
   1  10  -2   64.74   12.52
  -1  10   2   67.92   12.77
   1  10   2   66.37   13.17
   1  10   2   69.21   13.41
  -1  10   2   55.85   12.02
  -1  10  -2   62.53   13.02
   1  10  -2   64.76   11.90
  -1  11  -2  318.09   28.51
  -1  11   2  333.75   27.04
  -1  11  -2  328.95   25.55
   1  11  -2  362.02   29.52
   1  11   2  249.54   25.87
  -1  11   2  334.20   27.02
   1  11   2  283.09   25.91
   1  11  -2  331.06   25.52
  -1  12   2   -2.66    8.17
   1  12   2    3.24    8.62
  -1  12  -2    3.67    7.41
  -1  12  -2   12.62   10.66
   1  12   2    9.12   10.10
  -1  12   2    7.88   10.01
   1  12  -2   13.79    8.26
   1  12  -2    8.64   10.57
   1  13  -2   -4.19   10.55
   1  13   2   29.36   11.98
   1  13   2    7.90   11.16
  -1  13   2   15.89   12.00
  -1  13  -2    5.91    9.18
  -1  13   2    9.85   10.13
   1  13  -2   27.01   11.10
  -1  13  -2    5.37   11.76
  -1  14   2   49.40   15.91
   1  14   2   18.36   12.01
   1  14  -2   14.96   10.91
  -1  14  -2   27.95   14.12
   1  14   2   37.79   14.57
  -1  14  -2   31.06   11.84
  -1  14   2   44.09   14.09
   1  14  -2   61.90   17.45
   1 -15   2   -4.79   10.09
  -1  15   2  -12.89    8.66
  -1  15  -2    7.77    9.94
   1  15  -2    4.96    9.87
  -1  15   2    6.52   13.06
   1  15  -2  -12.29   11.59
  -1  15  -2    2.98   12.75
   1  15   2  -12.62   10.83
   1  15   2   -5.91    9.85
   1 -16  -2   84.11   19.96
  -1  16   2   70.62   20.79
  -1  16  -2   79.95   17.60
  -1  16  -2   50.33   18.72
   1  16   2   84.18   19.34
   1 -16   2  111.91   19.60
   1  16  -2   81.39   19.03
   1  16  -2   63.87   20.13
  -1  16   2   61.36   17.30
   1  16   2   70.09   20.08
   1  17   2   -3.24   12.05
  -1  17  -2  -12.84   14.23
   1  17  -2   -2.68   15.85
  -1  17   2   10.15   16.69
   1 -17   2    4.44   11.46
   1  17  -2   12.14   12.77
   1  17   2   -0.03   14.52
   1 -17  -2   -8.36   12.37
  -1  17   2    6.52   13.56
  -1  17  -2    7.45   12.12
  -1  18   2  -14.10   15.04
  -1  18  -2   -1.80   17.54
   1  18  -2   -7.03   11.68
   1  18   2   -8.14   15.70
  -1  18   2    1.77   13.58
   1  18   2    6.51   14.60
   1 -18  -2    5.58   14.19
   1 -18   2    4.71   13.12
   1  18  -2   -2.46   17.37
   1 -19   2   12.62   13.12
   1 -19  -2   18.81   16.62
  -1  19  -2   13.22   19.18
   1  19   2   27.04   17.30
   1  19   2   27.19   21.08
  -1 -19   2   27.16   14.35
   1  19  -2   21.50   16.04
   1  19  -2   12.50   19.48
  -1  19   2   21.72   20.83
   1  20   2    2.44   14.42
   1  20  -2  -12.40   16.50
  -1 -20   2   12.27   14.45
  -1  20   2  -18.48   18.77
  -1 -20  -2    1.17   14.06
   1 -20  -2  -20.23   12.59
  -1  20  -2  -25.94   17.84
   1 -20   2    0.21   13.31
   1  20   2   23.71   21.94
   1  20  -2    5.91   15.53
   2   0   2    2.70    2.21
   2   0   2    1.54    2.06
   2   0   2   -2.11    1.95
  -2   0   2   -0.82    1.01
  -2   0  -2    0.35    2.02
  -2   0  -2   -0.23    2.21
   2   0  -2   -1.03    2.06
  -2   0  -2    1.43    1.99
  -2   0   2    1.26    2.09
   2   0  -2    1.11    1.04
   2   1   2  219.13   11.86
   2   1  -2  189.62   12.61
  -2   1   2  198.32    9.70
   2  -1  -2  193.46    9.61
   2  -1   2  197.71   11.48
  -2  -1  -2  189.45   11.86
   2   1  -2  185.52   10.22
   2  -1  -2  193.25   12.19
  -2   1   2  194.70   12.10
  -2  -1   2  187.09   10.22
  -2   1   2  202.78    9.61
  -2   1  -2  205.66   11.74
  -2   1  -2  201.03   11.47
  -2  -1   2  181.88   12.59
  -2  -1  -2  184.14   11.41
   2   1   2  197.14   12.17
  -2  -1  -2  199.01   12.29
  -2  -2  -2   96.47    8.64
  -2   2   2  111.89    8.82
   2   2  -2  100.68    7.98
   2   2   2   97.83    8.09
   2  -2   2   98.40    8.23
   2   2   2   93.24    7.92
   2   2   2   93.16    8.59
  -2  -2   2  109.46    7.81
  -2   2  -2  102.16    8.29
  -2   2  -2  115.72    7.24
   2  -2  -2   99.17    8.60
  -2  -2   2  112.76    8.40
  -2   2   2   96.34    6.59
   2   2  -2  109.62    7.73
   2  -3   2  902.51   45.21
  -2  -3   2  895.08   43.01
   2   3  -2  910.91   43.23
   2  -3  -2  873.99   47.01
  -2   3  -2  882.74   43.46
  -2  -3   2  889.85   46.18
   2  -3   2  864.71   43.38
  -2   3  -2  902.35   45.32
  -2  -3  -2  844.21   46.98
   2   3   2  943.28   47.50
  -2  -3  -2  910.05   43.28
   2  -3  -2  881.36   46.68
   2  -3  -2  863.14   41.97
   2   3  -2  903.82   46.19
   2   3   2  888.81   43.25
  -2   3   2  895.54   42.21
   2   4  -2  114.41   10.06
  -2   4  -2  106.41   10.11
   2   4  -2  130.08   10.05
   2  -4   2  130.88    9.35
  -2  -4   2  127.49   10.40
  -2   4   2  127.28    9.43
  -2  -4  -2   76.33    9.59
  -2  -4  -2   93.85    9.28
   2  -4  -2  114.69    9.03
   2  -4   2  112.67   10.05
  -2   4   2  124.24   10.84
   2  -4  -2   92.70   10.06
   2   4   2  110.28    9.99
  -2  -4   2  132.26   10.30
   2  -4   2  105.25    8.90
   2  -4  -2   91.89    9.93
   2   4   2  111.52   10.84
   2  -5  -2   63.58    8.74
   2   5   2   67.38    9.29
  -2  -5  -2   52.19    8.20
   2   5   2   55.37    8.29
  -2   5   2   69.76    8.99
  -2   5   2   57.44    7.26
  -2  -5   2   64.15    7.97
   2   5  -2   58.89    7.66
   2   5  -2   51.83    7.57
  -2   5  -2   64.85    8.37
   2  -5  -2   86.24    8.15
   2  -5   2   59.22    7.23
   2  -5  -2   58.67    8.58
   2  -5   2   51.07    7.96
   2  -5   2   79.89    7.70
  -2  -5   2   61.84    7.86
   2   6   2  545.40   31.27
   2   6   2  463.96   28.42
  -2   6  -2  510.98   29.36
  -2  -6   2  503.53   29.59
   2   6  -2  464.38   28.79
   2  -6   2  478.32   28.43
   2   6  -2  447.77   28.65
   2  -6   2  495.57   28.96
   2  -6  -2  484.26   30.20
  -2   6  -2  470.49   28.07
  -2   6   2  479.39   30.06
  -2   6   2  485.19   28.02
  -2   7   2  136.40   13.58
   2   7  -2  154.71   15.22
  -2  -7   2  125.83   13.40
   2  -7   2  167.59   13.87
  -2   7  -2  163.79   13.58
   2   7   2  146.55   14.47
  -2   7  -2  131.25   14.33
   2  -7   2  160.83   13.40
   2   7   2  155.17   15.58
   2   7  -2  131.83   13.27
  -2   7   2  108.41   13.79
   2   8   2  142.64   15.96
   2   8  -2  122.62   15.25
   2   8  -2  134.41   14.17
  -2   8  -2  131.26   15.96
   2  -8   2  124.86   13.62
  -2   8  -2  123.67   12.98
  -2   8   2  107.58   13.93
   2   8   2  134.01   15.49
  -2   8   2  122.81   14.93
  -2   9  -2   39.23    8.41
   2   9   2   23.54    8.84
   2   9  -2   19.83    7.59
   2   9  -2   24.76    8.69
   2   9   2   49.07   10.84
  -2   9   2   16.35    7.75
  -2   9  -2   10.68    8.47
  -2   9   2   17.26    8.29
   2  -9   2   13.53    7.33
   2  10   2  164.97   18.42
   2  10   2  167.58   19.26
   2  10  -2  188.58   18.08
  -2  10  -2  185.41   19.42
  -2  10   2  178.68   18.20
  -2  10  -2  179.21   17.23
   2  10  -2  190.41   19.79
   2 -10   2  155.61   17.00
  -2  10   2  148.59   18.07
   2  11   2   15.18    8.84
  -2  11   2    8.28    8.26
  -2  11  -2   16.16    8.57
  -2  11  -2   10.43    9.43
   2  11   2   12.82    9.50
   2  11  -2   21.99   10.90
   2 -11   2   13.64    8.49
   2  11  -2   29.96    9.94
  -2  11   2    4.35    8.54
   2 -12  -2   90.75   16.81
  -2  12  -2  106.69   18.69
   2  12   2  115.32   18.25
   2 -12   2   92.01   15.63
  -2  12   2   79.81   15.30
   2  12  -2   97.34   15.51
   2  12   2   82.46   15.56
  -2  12  -2  100.58   15.05
  -2  12   2   85.28   16.42
   2  12  -2   88.42   16.63
   2  13   2   11.12   10.50
  -2  13  -2    5.82    9.06
   2  13   2   -3.07    8.85
   2 -13  -2   10.39   10.87
   2  13  -2    2.69    8.27
   2 -13   2   -0.67    9.16
  -2  13  -2    2.13   11.52
  -2  13   2    8.35   11.10
   2  13  -2   10.59   11.55
  -2  13   2    4.33    9.46
  -2  14  -2   25.05   13.57
   2 -14  -2   24.73   12.65
   2 -14   2   17.67   11.42
   2  14   2   25.86   13.45
   2  14   2    1.46   11.61
   2  14  -2   29.92   12.23
  -2  14  -2   10.83    9.72
  -2  14   2   15.18   11.28
   2  14  -2   27.04   13.88
  -2  14   2   14.48   12.82
  -2  15   2   17.33   12.13
  -2  15   2   39.36   16.09
   2  15  -2   22.50   12.59
   2  15   2   32.66   15.59
   2 -15  -2   23.78   13.37
  -2  15  -2    8.65   14.54
   2 -15   2    2.13   10.30
   2  15  -2   20.29   14.99
   2  15   2   12.51   12.44
   2 -16  -2  211.08   28.17
   2  16   2  186.94   26.72
  -2  16   2  201.03   27.29
   2  16  -2  187.00   29.55
  -2  16  -2  204.16   28.99
   2  16  -2  166.89   24.42
   2 -16   2  193.20   24.77
   2  16   2  185.45   26.73
  -2  17  -2   12.79   17.45
   2 -17   2   19.58   14.34
   2  17   2   49.84   18.98
   2 -17  -2   12.87   14.85
   2  17  -2  -12.81   14.35
   2  17   2   -4.46   12.07
   2  17  -2    5.38   12.64
  -2  17   2  -14.57   14.95
   2  18   2   12.02   17.25
   2 -18  -2   20.67   16.48
   2  18  -2    0.38   17.42
   2  18  -2   35.68   16.02
   2 -18   2   18.82   15.15
  -2  18  -2    0.67   16.69
  -2  18   2   28.19   20.14
   2  18   2   14.74   15.69
   2  19  -2  -10.36   17.97
   2  19  -2   11.70   14.92
   2 -19   2  -15.79   10.82
   2  19   2   -6.58   13.94
  -2  19  -2    6.08   18.67
   2 -19  -2   -1.05   14.51
   2  19   2   -3.60   17.59
  -2  19   2  -20.37   16.38
   2  20   2   10.89   21.30
  -2  20   2   21.98   22.96
   2 -20   2   61.82   18.11
   2  20  -2   -9.33   18.75
   2 -20  -2   11.93   16.36
   2  20  -2   25.38   17.14
  -2  20  -2   13.24   21.64
   2  20   2   17.98   16.45
  -3   0   2    4.42    3.04
  -3   0  -2    1.76    2.99
   3   0  -2    4.73    1.17
  -3   0  -2    3.73    2.54
   3   0  -2    4.81    3.50
  -3   0  -2    1.93    3.23
   3   0   2    4.03    3.24
   3   0   2   10.37    3.37
   3   0   2    3.25    2.70
   3  -1   2 1430.95   73.86
   3   1  -2 1376.62   74.32
   3   1   2 1385.30   68.02
  -3  -1  -2 1550.06   68.48
   3   1   2 1459.31   73.59
   3  -1  -2 1470.72   67.30
  -3  -1   2 1445.38   74.67
  -3   1  -2 1452.61   73.48
   3   1  -2 1433.93   66.01
  -3  -1   2 1467.74   65.89
   3  -1   2 1506.53   67.76
  -3   1  -2 1437.82   67.52
  -3  -1  -2 1491.76   73.66
   3   1   2 1490.32   67.91
  -3   1   2 1451.10   73.44
  -3   1   2 1474.60   67.46
   3  -1  -2 1541.50   73.83
  -3  -1  -2 1410.69   67.76
   3  -2  -2   68.00    5.09
  -3  -2   2   54.66    5.56
   3   2  -2   63.22    7.37
  -3   2   2   65.09    7.01
   3   2   2   70.16    7.73
   3   2   2   73.41    7.19
   3  -2  -2   75.98    7.71
   3  -2   2   66.06    6.49
   3   2   2   78.83    7.27
   3   2  -2   64.26    5.91
   3  -2   2   79.81    7.50
  -3  -2  -2   67.33    6.98
  -3  -2   2   69.20    7.85
  -3   2   2   77.79    5.45
  -3   2  -2   56.64    6.58
  -3  -2  -2   69.10    7.68
  -3   2  -2   83.18    6.89
  -3   3  -2  396.21   23.13
   3   3  -2  422.46   24.54
  -3  -3  -2  393.81   25.15
   3   3   2  380.13   22.95
  -3  -3   2  423.12   24.92
  -3  -3   2  435.82   22.60
   3  -3   2  459.13   23.84
  -3   3   2  431.84   25.23
   3   3  -2  419.48   22.74
   3   3   2  389.13   25.12
   3  -3   2  412.36   23.51
  -3   3   2  414.99   21.56
  -3   3  -2  428.95   23.48
  -3  -3  -2  448.73   23.30
   3  -3  -2  386.70   24.92
   3   3   2  434.57   23.47
   3  -4  -2  175.92   11.22
  -3   4   2  158.98   11.15
   3   4   2  148.75   11.61
  -3   4  -2  157.53   11.57
   3   4  -2  144.69   12.18
   3   4  -2  140.61   11.54
   3   4   2  146.15   13.33
  -3  -4  -2  159.37   13.49
  -3   4  -2  161.74   12.34
  -3   4   2  174.95   13.53
   3  -4   2  166.16   11.80
  -3  -4  -2  150.94   11.83
  -3  -4   2  136.30   11.59
   3  -4  -2  165.04   13.24
  -3  -4   2  137.21   12.44
   3  -4  -2  174.93   13.20
   3  -4   2  171.22   12.57
  -3   5  -2   32.90    7.16
   3   5   2   36.59    7.73
   3   5   2   35.74    7.09
   3  -5   2   32.23    6.24
  -3  -5  -2   28.12    6.95
  -3  -5   2   28.18    6.61
   3  -5   2   35.98    6.92
   3  -5  -2   35.41    7.24
   3  -5  -2   33.34    7.40
   3   5  -2   35.51    7.13
   3   5  -2   36.37    7.15
   3  -5   2   40.85    6.33
  -3   5   2   39.95    6.66
   3  -5  -2   38.88    6.21
   3   6   2   17.46    6.54
   3  -6  -2   32.86    7.93
   3  -6   2   40.93    7.16
  -3   6  -2   18.41    6.81
   3   6  -2   18.85    6.52
   3   6   2   32.13    8.19
  -3  -6   2   34.91    7.49
   3  -6   2   26.84    6.47
  -3   6   2   31.86    6.97
   3   6  -2   34.61    7.46
  -3   7   2  243.07   18.38
   3   7   2  247.26   20.26
   3  -7   2  256.80   18.64
   3  -7  -2  243.81   20.24
   3  -7   2  258.03   18.61
   3   7  -2  250.74   19.30
  -3   7  -2  220.88   19.69
  -3  -7   2  221.34   19.18
   3   7   2  261.65   19.63
   3   7  -2  251.30   19.66
   3   8   2  466.44   30.55
   3   8   2  457.62   31.86
  -3   8  -2  490.87   31.04
   3   8  -2  485.56   30.86
  -3   8   2  443.65   29.71
   3  -8  -2  453.99   31.80
   3   8  -2  463.92   30.42
   3  -8   2  469.12   30.26
  -3   9  -2   26.37   10.03
  -3   9   2   33.83    9.53
   3   9   2   45.86   10.59
  -3   9   2   23.03    9.03
   3  -9  -2   37.23   10.33
   3   9  -2   27.14    8.43
   3   9  -2   16.27    9.03
   3   9   2   36.39   10.06
   3  -9   2   26.52    8.45
   3  10  -2  165.17   17.84
  -3  10  -2  145.49   19.74
   3 -10   2  131.75   16.96
   3  10   2  159.22   19.33
   3  10   2  141.31   19.52
  -3  10   2  175.21   19.54
  -3  10   2  166.43   18.50
   3 -10  -2  181.27   20.57
   3  10  -2  108.35   16.63
   3  11  -2   28.88   10.11
  -3  11   2   20.11    9.74
   3  11  -2   18.82   10.83
   3  11   2   20.71    9.83
   3  11   2    6.75    8.74
   3 -11   2   16.81    8.78
  -3  11   2   34.07   11.56
  -3  11  -2   27.07   11.32
   3 -11  -2   33.19   11.15
   3  12   2   49.25   13.52
  -3  12  -2   32.74   13.32
   3  12  -2   54.05   12.35
   3  12   2   57.56   14.43
   3 -12   2   35.37   11.67
  -3  12   2   47.48   13.28
   3 -12  -2   62.03   14.42
   3  12  -2   57.08   14.58
   3  13  -2   23.79   12.64
   3 -13  -2   20.02   11.87
   3  13   2    1.33   10.36
   3 -13   2   17.08   10.90
   3  13   2    3.12    9.74
  -3  13   2   18.48   12.38
  -3  13  -2   17.45   13.12
   3  13  -2   -2.62    7.90
   3  14   2  345.42   32.88
   3 -14  -2  387.06   34.88
   3  14  -2  375.24   35.40
   3 -14   2  269.17   29.05
   3  14   2  345.39   34.75
  -3  14  -2  283.16   32.28
  -3  14   2  340.48   33.37
   3  14  -2  339.37   29.80
   3 -15  -2   10.79   12.49
  -3  15  -2    2.06   12.54
   3  15  -2   -0.40   13.15
   3  15  -2   10.50   11.48
  -3  15   2   -0.49   12.44
   3  15   2    7.36   11.57
   3 -15   2    4.26   10.98
   3  15   2    3.95   13.26
   3  16   2  335.13   35.91
   3  16   2  409.20   38.83
   3  16  -2  389.74   34.75
  -3  16   2  330.12   35.28
   3  16  -2  384.62   38.53
   3 -16   2  392.92   33.91
  -3  16  -2  406.27   38.28
   3 -16  -2  392.40   37.38
   3  17  -2  -20.32   13.47
   3 -17  -2    8.84   14.42
  -3  17  -2   -5.57   15.57
   3 -17   2   20.27   13.33
   3  17  -2    6.17   13.00
   3  17   2   41.97   16.37
   3  17   2   23.88   16.86
  -3  17   2   -0.19   15.68
  -3  18   2   42.22   22.17
   3 -18  -2   69.14   22.19
   3 -18   2   37.15   18.39
  -3  18  -2   50.04   22.12
   3  18  -2   43.27   17.28
   3  18   2   90.95   21.67
   3  18   2   72.10   22.69
   3  18  -2   27.46   20.79
  -3  19  -2  -12.26   18.16
   3  19  -2   14.58   15.65
   3  19   2    2.68   15.17
   3 -19  -2    5.29   15.77
  -3  19   2   37.93   20.92
   3  19   2    7.48   18.35
   3  19  -2    1.53   19.18
   3 -19   2  -20.24   12.01
   3 -20   2   53.17   17.19
   3  20  -2    5.51   14.39
   3 -20  -2   31.84   16.93
  -3  20  -2   -7.37   19.07
   3  20   2   25.80   18.18
  -3  20   2   17.75   22.08
   3  20  -2  -14.06   17.98
   3  20   2    9.82   20.28
  -4   0   2  659.51   35.26
  -4   0  -2  621.46   31.53
  -4   0  -2  602.12   34.95
   4   0  -2  620.85   28.73
   4   0   2  605.91   34.76
   4   0  -2  622.13   28.75
   4   0   2  634.95   31.72
  -4   0  -2  640.32   31.41
   4   0   2  619.80   31.35
   4   0  -2  609.49   35.19
  -4  -1   2  790.71   43.48
   4  -1   2  764.75   38.10
  -4   1  -2  750.64   37.35
  -4   1   2  769.32   35.86
   4  -1   2  758.98   42.61
  -4   1   2  783.67   41.65
   4   1   2  848.59   38.81
  -4  -1  -2  764.19   38.44
   4   1   2  782.78   41.95
   4   1  -2  741.79   43.07
  -4   1  -2  743.35   37.85
  -4   1  -2  759.25   41.94
   4   1   2  753.29   38.57
   4   1  -2  776.29   36.02
  -4  -1  -2  796.76   38.87
  -4  -1  -2  802.67   42.13
   4  -1  -2  781.46   41.83
  -4  -1   2  761.90   35.75
   4  -1  -2  757.35   35.69
   4   2  -2  254.90   18.14
   4  -2  -2  238.80   12.61
  -4   2  -2  234.33   15.42
  -4   2  -2  238.10   15.90
  -4  -2   2  248.76   18.33
   4   2   2  226.75   15.15
   4  -2   2  249.66   16.60
   4   2  -2  252.07   14.07
  -4   2   2  240.88   16.27
   4  -2  -2  232.87   16.81
   4   2   2  245.98   15.32
   4   2   2  223.22   16.34
  -4  -2  -2  236.19   15.42
  -4  -2  -2  257.11   17.43
   4   2   2  232.33   15.37
  -4   2   2  254.38   12.84
   4  -2   2  251.55   15.89
  -4  -2   2  260.31   13.99
   4  -3   2    3.22    3.80
  -4   3   2   -1.56    3.50
  -4  -3   2    7.27    3.62
   4   3   2    1.12    4.16
  -4  -3  -2    5.21    4.31
   4   3   2   -2.79    3.37
  -4   3   2    1.38    2.84
  -4   3  -2   -2.62    3.48
  -4   3  -2   -3.37    2.89
  -4  -3   2    4.25    4.55
   4  -3  -2    2.65    2.14
   4  -3  -2   -3.02    3.69
   4   3  -2   -0.65    3.99
   4   3   2    2.91    3.57
   4  -3   2    1.95    3.28
   4   3  -2   -5.27    3.01
  -4  -4  -2  132.19   11.47
   4   4  -2  119.83   11.36
   4  -4   2  123.83   11.78
   4  -4   2  126.72   11.19
  -4   4   2  141.95   12.22
  -4  -4  -2  117.37   12.46
   4   4   2  142.31   13.19
  -4   4  -2  118.60   11.81
   4   4  -2  115.54   11.75
   4   4   2  119.02   11.76
   4  -4  -2  112.05   12.33
   4  -4  -2  140.52   10.14
  -4   4   2  125.73   10.34
  -4   4  -2  140.31   11.03
  -4  -4   2  122.79   10.86
  -4  -4   2  129.37   12.46
   4   5   2   83.02   10.35
  -4  -5  -2   68.54   10.48
   4  -5   2  108.09   10.24
  -4  -5   2  121.89   11.89
  -4   5   2   96.31    9.37
  -4   5  -2  101.13    9.89
  -4   5  -2   99.55   10.99
   4  -5  -2   79.24   10.39
   4   5   2  114.84   12.62
  -4   5   2   86.33   10.77
   4   5  -2   93.40   10.77
   4   5  -2   97.72   10.51
   4  -5  -2   81.12   10.80
   4  -5  -2   88.42    8.89
  -4  -6   2   41.17    8.88
   4  -6  -2   25.40    7.57
   4   6   2   41.99    8.73
   4  -6   2   36.00    7.35
   4   6  -2   51.45    8.70
   4   6  -2   36.60    8.13
   4  -6   2   30.12    6.62
   4   6   2   30.73    7.59
  -4   6   2   25.04    6.42
   4  -6  -2   45.37    7.68
  -4   6  -2   32.61    7.96
   4   7   2  262.80   20.84
  -4   7  -2  309.08   21.69
   4  -7   2  257.29   19.61
   4   7   2  288.21   22.57
   4   7  -2  279.94   21.48
   4  -7  -2  287.94   22.14
  -4   7   2  246.08   19.26
   4  -7   2  302.48   20.66
   4   7  -2  260.77   20.84
   4   8   2  127.31   15.46
   4  -8   2  110.92   13.43
   4   8  -2  117.72   14.66
  -4   8   2  114.57   13.57
   4  -8  -2  127.59   15.60
  -4   8  -2  122.04   15.07
   4   8   2  121.80   15.90
   4   8  -2  115.76   14.05
   4   9   2   29.68    9.93
  -4   9   2    6.18    7.52
   4  -9  -2   15.88    8.55
   4   9   2   28.41    9.61
   4   9  -2   24.09    8.31
  -4   9  -2   36.45   10.99
   4   9  -2   10.20    7.87
   4  -9   2   22.11    8.33
   4  10  -2   19.16    9.61
   4  10   2   33.35   10.73
  -4  10   2   14.15    8.49
  -4  10  -2   30.03   11.09
   4 -10  -2   17.44    9.99
   4  10  -2   20.38    8.51
   4  10   2   24.82    9.97
   4 -10   2    8.26    7.87
   4 -11   2  105.68   15.95
   4  11  -2  100.75   17.55
   4  11   2   84.33   16.38
  -4  11  -2   77.43   15.79
   4  11   2  111.99   17.71
   4  11  -2  112.58   16.50
   4 -11  -2  127.35   18.58
  -4  11   2  109.26   16.27
   4  12   2   -4.03    8.41
   4 -12  -2   -5.53    8.19
  -4  12  -2   12.30   10.84
   4  12  -2   -7.14    7.49
   4  12   2    0.79    9.48
   4  12  -2    6.99    9.42
  -4  12   2   21.70   11.60
   4 -12   2    0.02    8.30
   4 -13   2  -19.01    7.74
   4  13  -2  -13.96    9.24
   4  13   2    8.86   10.77
   4  13   2    1.06   10.52
   4  13  -2   -8.41    7.72
  -4  13  -2   -0.74   11.12
   4 -13  -2   -3.56    9.28
  -4  13   2   -3.04   10.49
   4  14   2   10.11   12.65
   4 -14   2   -3.25   10.82
   4  14  -2    6.34   11.41
   4  14  -2   -3.20    9.67
  -4  14  -2   10.39   13.33
   4 -14  -2   12.90   11.80
  -4  14   2    2.55   11.79
   4  14   2   -2.50   10.68
   4  15  -2   38.42   14.44
   4  15  -2   21.72   14.20
   4 -15  -2   44.82   16.19
   4  15   2   62.66   18.58
   4  15   2   65.01   17.37
  -4  15   2   46.92   16.99
   4 -15   2   37.07   14.19
  -4  15  -2   40.92   17.68
   4  16  -2    8.56   12.36
   4  16   2   13.93   14.67
  -4  16  -2    1.04   14.29
   4  16  -2   39.97   18.13
  -4  16   2   26.01   17.46
   4 -16   2   37.13   15.21
   4 -16  -2   17.25   14.82
   4  16   2   22.69   15.04
   4 -17   2   12.38   12.41
   4  17  -2   24.93   15.33
   4  17   2    7.59   14.09
   4 -17  -2    5.19   14.71
  -4  17   2   18.13   18.33
  -4  17  -2   29.98   19.55
   4  17  -2   31.01   18.53
   4  17   2   54.58   20.39
   4  18  -2    4.77   16.71
   4 -18  -2   13.37   16.69
   4  18  -2    2.06   13.70
   4  18   2   22.78   16.26
  -4  18   2  -14.52   15.70
   4  18   2    9.17   17.72
   4 -18   2   16.37   14.10
  -4  18  -2    3.90   17.67
   4  19  -2   28.16   22.01
  -4  19   2   47.93   23.15
   4 -19  -2   48.73   19.80
   4  19   2   22.70   20.26
   4  19  -2   22.69   17.37
  -4  19  -2   -9.96   18.30
   4 -19   2   43.84   18.14
   4  19   2   39.63   19.34
   4  20  -2   -9.13   19.34
   4  20   2  -14.79   18.27
   4  20  -2    5.52   15.99
   4  20   2    3.83   17.54
  -4  20   2  -29.55   17.85
   4 -20   2   25.85   15.08
   4 -20  -2   10.28   15.38
  -4  20  -2  -18.90   17.67
  -5   0   2 4691.04  224.83
   5   0  -2 4640.02  202.93
  -5   0  -2 4523.69  204.99
   5   0  -2 4767.04  225.36
  -5   0  -2 4481.77  204.86
   5   0   2 4589.76  205.03
   5   0  -2 4542.40  202.90
   5   0   2 4532.17  224.52
   5   0   2 4266.27  204.86
  -5   1  -2    8.32    4.40
   5   1  -2   15.38    6.91
   5   1  -2    3.45    2.61
   5   1   2    8.51    4.16
  -5  -1  -2   11.44    5.65
   5  -1  -2    9.18    5.33
  -5   1  -2    8.46    3.38
  -5   1  -2   14.41    6.18
   5  -1  -2    8.34    2.04
   5  -1   2   -0.21    3.47
  -5   1   2    6.71    1.99
   5   1   2   20.58    6.39
  -5  -1  -2   24.50    5.47
  -5  -1  -2   13.15    4.60
   5  -1   2    3.58    5.63
  -5   1   2    6.61    4.63
  -5  -1   2    5.89    2.47
   5   1   2    6.57    4.32
  -5  -1   2    4.10    5.97
   5   2  -2   49.45    5.15
  -5   2  -2   61.38    7.56
  -5  -2  -2   47.14    6.14
   5  -2  -2   56.34    7.96
  -5  -2  -2   54.21    8.12
  -5   2  -2   55.46    6.33
   5   2   2   71.68    7.09
   5  -2   2   67.54    6.93
   5   2   2   57.04    7.49
   5  -2  -2   49.16    4.08
  -5  -2   2   52.06    5.07
   5  -2   2   58.74    8.06
   5   2  -2   41.95    8.50
  -5   2   2   55.98    7.48
  -5  -2   2   57.21    9.65
  -5   2   2   60.29    4.57
   5   2   2   50.17    7.86
  -5   3   2  134.78   12.18
   5   3  -2  143.63   10.50
  -5  -3  -2  135.52   12.95
  -5  -3   2  102.39   11.91
  -5   3  -2  107.42   10.26
   5   3  -2  134.22   12.93
   5  -3  -2  124.13    8.67
   5  -3  -2  125.67   12.04
  -5   3  -2  132.46   11.04
  -5  -3   2  141.79   10.04
   5  -3   2  110.47   11.09
   5   3   2  122.07   12.29
  -5   3   2  140.43    9.14
   5   3   2   97.86   10.47
   5   3   2  132.81   11.14
   5  -3   2  103.56   10.51
  -5   4  -2  853.76   44.89
   5  -4   2  857.34   42.89
  -5   4  -2  819.11   42.32
  -5   4   2  849.22   46.42
  -5  -4   2  824.12   41.47
  -5   4   2  799.32   40.20
  -5  -4  -2  890.26   47.57
   5   4   2  817.45   46.96
   5   4  -2  770.11   45.91
   5  -4  -2  819.31   46.50
  -5  -4   2  808.55   46.51
   5   4  -2  821.81   41.86
   5  -4   2  824.06   45.21
   5   4   2  787.47   42.49
   5   5  -2   48.42    8.13
  -5  -5   2   27.28    7.76
   5   5  -2   40.44    8.75
   5   5   2   52.25    8.89
  -5   5   2   40.70    6.77
  -5   5  -2   43.29    7.18
   5  -5  -2   30.53    7.64
  -5   5  -2   52.07    8.38
   5  -5  -2   49.27    6.77
   5   5   2   30.20    7.92
   5  -5   2   39.27    7.47
   5   6  -2    0.12    5.07
  -5   6  -2    1.34    5.50
   5   6   2    4.80    5.43
   5  -6   2    2.24    4.36
   5  -6  -2    0.35    5.67
  -5   6   2    7.07    5.06
   5   6   2    3.25    6.31
  -5   6  -2    7.75    5.14
   5  -6  -2    7.83    4.79
   5  -6   2   -1.22    4.58
   5   6  -2    2.17    5.71
   5  -7   2   41.51    8.74
   5   7  -2   36.79    8.88
   5  -7  -2   31.75    8.96
  -5   7   2   35.47    8.39
  -5   7  -2   32.85    8.61
   5   7   2   28.32    9.03
   5   7  -2   34.57    8.75
   5   7   2   52.77   10.09
   5  -8  -2  782.54   47.28
   5  -8   2  753.23   45.15
   5   8   2  731.44   47.25
  -5   8   2  768.67   42.32
   5   8   2  828.51   44.87
   5   8  -2  777.49   44.01
   5   8  -2  772.22   46.33
  -5   8  -2  750.11   43.44
   5  -9   2  108.10   14.08
   5   9   2  114.79   15.85
  -5   9  -2   99.35   15.17
   5   9   2   98.08   15.35
   5   9  -2  119.76   15.39
   5   9  -2  117.52   16.15
  -5   9   2  105.61   14.10
   5  -9  -2   88.25   14.35
   5  10   2   -3.82    7.05
  -5  10   2   -1.03    7.33
   5  10  -2   -8.28    6.74
  -5  10  -2    3.92    8.28
   5 -10   2   14.89    8.18
   5  10  -2    7.68    7.55
   5  10   2   -6.13    7.11
   5 -10  -2    0.23    7.67
   5 -11   2   19.16    9.44
   5  11  -2   10.64   10.04
   5  11   2   28.74   11.43
   5  11  -2   37.29   10.94
  -5  11   2    4.47    9.44
  -5  11  -2   -0.21    9.15
   5 -11  -2   15.65    9.86
   5  11   2   18.33   10.87
   5  12  -2   41.35   14.20
   5  12   2   48.44   13.60
   5  12   2   63.31   15.10
  -5  12  -2   61.35   15.31
   5 -12   2   42.60   13.36
  -5  12   2   39.20   13.87
   5  12  -2   35.93   12.18
   5 -12  -2   37.89   13.46
   5  13  -2   27.19   11.71
   5  13  -2   30.23   13.57
   5  13   2   31.54   13.39
   5  13   2   21.34   12.60
  -5  13  -2   17.60   12.95
   5 -13  -2   18.67   12.16
  -5  13   2   24.29   12.82
   5 -13   2   26.32   12.11
   5  14   2  338.62   33.36
   5  14  -2  402.81   35.95
   5 -14  -2  308.00   32.48
  -5  14  -2  285.71   31.58
   5  14   2  280.58   31.94
   5 -14   2  311.60   30.77
  -5  14   2  340.91   32.24
   5  14  -2  311.55   30.44
   5  15   2   25.02   14.21
   5  15  -2    3.99   11.64
   5 -15  -2   15.66   13.34
   5 -15   2   18.29   13.40
   5  15  -2  -11.74   11.73
   5  15   2    5.26   13.74
  -5  15   2   26.47   16.49
  -5  15  -2    9.39   14.62
   5  16  -2  485.34   41.10
   5  16   2  531.60   44.52
   5  16  -2  567.28   44.36
   5  16   2  459.18   43.65
   5 -16   2  503.62   40.51
  -5  16  -2  517.65   44.54
   5 -16  -2  454.43   41.96
  -5  16   2  572.24   42.98
   5  17   2   16.36   16.18
   5  17  -2   20.62   14.68
   5  17  -2   -7.37   13.49
   5  17   2   10.95   14.92
  -5  17   2   -0.33   16.66
  -5  17  -2    3.02   16.54
   5 -17  -2    9.66   15.47
   5 -17   2  -10.16   11.29
   5  18   2  132.54   26.60
   5 -18  -2   98.17   24.49
   5  18  -2   95.48   25.40
  -5  18  -2   57.68   22.95
   5  18   2  107.74   25.35
   5 -18   2   86.28   20.32
   5  18  -2   69.00   20.86
  -5  18   2   55.66   23.78
   5  19  -2   37.78   21.90
   5  19  -2   14.88   16.87
   5 -19  -2   23.40   17.54
   5 -19   2  -26.62   13.39
  -5  19  -2   -4.20   19.02
  -5  19   2   31.87   22.34
   5  19   2   13.57   19.24
   5  19   2   21.25   18.53
  -5  20   2   32.41   22.87
   5 -20   2   -8.46   14.42
   5  20  -2   43.74   25.68
   5  20  -2   19.23   18.38
   5  20   2   31.28   20.18
   5  20   2   20.35   22.46
  -5  20  -2   18.30   22.44
   5 -20  -2   18.91   16.77
   6   0   2  510.18   26.61
  -6   0  -2  444.96   25.89
   6   0  -2  476.93   22.89
  -6   0   2  486.77   30.85
   6   0   2  503.60   31.22
  -6   0  -2  446.64   30.48
   6   0  -2  470.91   23.60
   6   0  -2  472.78   30.80
   6   0   2  454.50   26.05
   6   0  -2  500.55   23.27
  -6   0  -2  491.94   26.30
   6   1  -2 1196.59   66.04
   6   1   2 1131.12   58.18
  -6  -1  -2 1251.88   64.96
   6  -1   2 1160.50   65.21
  -6  -1   2 1162.18   65.82
  -6   1  -2 1200.05   64.84
  -6   1  -2 1162.38   57.67
  -6   1   2 1276.93   64.73
   6   1  -2 1184.01   55.20
   6   1  -2 1182.36   55.07
  -6  -1  -2 1241.47   58.84
   6  -1   2 1160.09   57.81
  -6   1  -2 1170.91   57.04
   6   1   2 1191.91   64.98
   6   1   2 1296.65   58.95
   6  -1  -2 1197.24   54.49
  -6  -1  -2 1173.53   58.19
  -6   1   2 1205.25   54.60
  -6   2   2   18.56    3.24
   6   2   2   25.57    5.89
  -6   2   2   26.29    2.94
  -6  -2   2   25.23    4.27
   6  -2  -2   20.57    6.62
  -6  -2  -2   23.40    6.21
  -6   2  -2   25.40    5.33
  -6   2  -2   27.31    7.05
   6  -2  -2   36.38    3.87
   6  -2   2   32.14    8.03
   6   2   2   23.11    6.09
   6   2   2   30.31    7.40
  -6   2  -2    9.89    4.68
  -6  -2  -2   34.38    8.07
  -6   2   2   28.21    6.94
   6   2  -2   25.38    4.72
  -6  -2   2   18.44    7.69
   6  -2   2   25.08    5.96
   6   2  -2   17.46    7.31
   6   3   2   45.17    8.88
  -6  -3   2   48.58    9.64
   6  -3  -2   47.88    5.33
  -6  -3  -2   42.30    8.75
   6   3  -2   52.66    6.82
   6   3   2   45.54    7.38
   6   3  -2   50.07    9.58
  -6   3   2   45.59    7.90
  -6  -3   2   33.24    5.65
  -6   3   2   42.41    5.04
  -6   3  -2   38.90    7.22
  -6   3  -2   44.54    7.16
   6  -3   2   34.31    7.49
   6   3   2   51.99    7.88
   6  -3  -2   41.30    8.49
   6  -3   2   38.36    6.86
   6   4  -2   -1.42    4.95
  -6  -4   2    6.99    3.87
   6   4  -2    0.78    4.00
  -6  -4   2   -1.42    5.01
   6  -4  -2   -1.38    2.73
   6  -4   2   -3.71    3.90
  -6   4   2   -0.90    3.37
   6  -4   2    4.99    4.83
   6   4   2    0.14    5.10
   6  -4  -2    8.26    5.35
   6   4   2   -0.78    3.87
  -6   4  -2    2.88    4.62
  -6   4  -2    0.00    3.69
   6   5  -2   20.68    6.09
  -6   5   2   20.69    5.67
   6  -5  -2   16.14    6.74
  -6   5  -2    3.37    5.33
   6  -5   2   18.16    6.10
   6   5   2   13.40    6.12
  -6   5  -2   26.89    6.58
   6   5   2   15.82    7.34
   6  -5  -2   10.01    4.12
   6   5  -2    7.36    6.12
   6  -6  -2  158.35   17.58
   6   6  -2  184.98   18.09
  -6   6  -2  210.74   16.80
   6  -6   2  200.90   17.22
   6  -6  -2  207.68   15.47
  -6   6   2  195.54   15.58
   6   6   2  220.51   20.00
   6   6   2  163.21   17.09
   6   6  -2  191.52   17.18
  -6   6  -2  200.89   17.50
   6   7  -2  131.24   16.71
   6   7   2  165.38   18.70
   6  -7  -2  133.12   17.07
   6   7  -2  166.66   17.40
   6   7   2  170.78   18.20
  -6   7  -2  139.43   16.92
  -6   7   2  168.69   15.95
   6  -7   2  174.84   16.84
   6   8   2   34.32    9.72
   6   8   2   26.15   10.06
  -6   8   2   32.98    9.17
   6   8  -2   27.86    9.23
   6   8  -2   26.36    8.91
   6  -8   2   37.83    9.68
   6  -8  -2   41.50   10.48
  -6   8  -2   23.62    9.37
   6  -9  -2   15.56    8.53
   6   9  -2   10.49    8.07
  -6   9   2   23.44    8.97
   6   9  -2    1.67    7.40
   6   9   2   11.89    8.72
   6  -9   2    9.08    7.04
   6   9   2   23.44    9.43
  -6   9  -2    7.70    8.25
   6  10  -2   64.09   13.53
  -6  10  -2   99.76   16.36
   6  10  -2  107.89   17.44
   6 -10  -2  115.51   17.39
  -6  10   2   70.48   13.73
   6  10   2  112.88   17.66
   6  10   2   96.43   16.21
   6 -10   2   81.42   13.78
   6  11  -2   26.98   11.07
   6  11   2   18.60   10.65
   6 -11   2   13.68    9.10
  -6  11  -2    2.48    9.60
   6  11   2   15.69   10.72
   6 -11  -2   20.52   10.84
  -6  11   2   27.45   11.61
   6  11  -2   21.79   11.51
  -6  12   2   44.03   13.76
   6 -12   2   27.96   12.09
   6  12   2   26.28   11.66
   6  12  -2   62.03   15.46
   6  12   2   27.61   12.00
   6  12  -2   38.30   12.54
   6 -12  -2   11.55   11.41
  -6  12  -2   44.83   14.43
  -6  13  -2   11.27   12.83
   6  13   2    2.11   10.69
   6  13   2   27.30   13.43
   6  13  -2   -1.97    9.21
   6 -13   2   12.17    9.92
   6  13  -2   -1.98   10.83
  -6  13   2   10.42   11.45
   6 -13  -2   10.96   11.42
  -6  14  -2    7.00   13.79
   6  14  -2   28.98   14.95
   6  14  -2   16.76   12.60
  -6  14   2   22.90   14.54
   6  14   2    4.81   13.39
   6 -14   2   24.39   12.51
   6 -14  -2   22.49   14.58
   6  14   2   23.78   14.20
   6  15   2   30.95   15.93
   6  15   2   31.82   15.30
   6  15  -2   37.97   17.25
   6  15  -2   14.84   12.99
   6 -15  -2   36.67   15.97
   6 -15   2   28.62   13.53
  -6  15   2    0.83   14.02
  -6  15  -2   37.82   16.88
  -6  16  -2   68.11   21.62
  -6  16   2   65.93   20.14
   6  16   2   74.76   20.99
   6 -16   2   94.50   20.45
   6 -16  -2  109.89   22.87
   6  16  -2   55.97   19.82
   6  16   2   91.28   21.51
   6  16  -2   68.22   18.25
   6  17  -2    7.82   13.59
  -6  17   2   -9.83   14.91
   6  17  -2   11.99   16.93
   6 -17   2    4.15   13.88
  -6  17  -2   -9.13   14.48
   6 -17  -2    8.05   15.72
   6  17   2   35.57   18.60
   6  17   2    1.26   14.48
   6 -18   2   -6.00   12.14
  -6  18   2    2.09   18.06
   6  18   2    8.33   16.56
   6  18   2    5.68   17.30
  -6  18  -2    5.82   18.19
   6  18  -2   25.41   16.69
   6  18  -2  -19.51   15.85
   6 -18  -2   21.18   18.20
   6  19  -2  -13.45   17.07
   6  19  -2   -5.37   15.33
   6  19   2   -7.85   17.23
  -6  19  -2   18.54   20.89
   6  19   2   17.26   19.04
   6 -19  -2   22.70   18.31
   6 -19   2    5.29   17.53
  -6  19   2   53.37   23.54
   6  20  -2   -7.56   16.37
   6 -20  -2   10.07   17.73
   6  20   2    0.50   19.75
   6  20  -2   -4.21   21.60
  -6  20  -2    4.74   20.08
  -6  20   2  -14.86   19.32
   6  20   2    4.87   17.65
  -7   0  -2   70.48   11.84
   7   0  -2   55.28    5.38
  -7   0   2   70.70   11.58
  -7   0  -2   75.20    7.76
   7   0   2   56.93    7.40
   7   0   2   58.10   11.14
   7   0  -2   50.30    4.44
  -7   0  -2   50.24    6.73
   7   0  -2   39.69   10.00
   7   0   2   49.18    7.93
   7   0  -2   49.44    4.42
   7   1  -2 2175.03  113.94
  -7  -1  -2 2272.73  102.24
   7  -1   2 2145.64  113.17
  -7  -1  -2 2194.15  101.42
  -7   1   2 2154.85   97.67
   7  -1  -2 2210.05   98.15
   7   1   2 2227.26  113.25
   7   1   2 2253.43  101.66
  -7  -1  -2 2166.55  112.54
   7   1   2 2169.23  101.84
  -7   1  -2 2092.43  100.33
  -7   1  -2 2143.97  112.34
  -7   1  -2 2103.73  100.64
   7   1  -2 2104.66   98.08
  -7   1   2 2173.31  112.23
   7  -1  -2 2182.88   97.62
   7   1  -2 2166.76   98.25
   7  -1  -2 2119.37  112.54
   7  -1   2 2222.48  101.27
  -7  -1   2 2131.10  113.59
   7  -2  -2  343.01   17.82
  -7  -2  -2  332.15   21.38
  -7   2  -2  311.33   19.53
   7   2   2  327.97   21.63
  -7   2  -2  349.86   24.25
   7  -2   2  353.12   21.51
  -7  -2  -2  331.67   25.07
  -7   2  -2  347.78   20.97
   7   2   2  356.11   25.26
  -7   2   2  347.84   24.40
  -7  -2   2  327.27   26.11
   7  -2  -2  331.28   24.51
   7   2  -2  370.19   26.73
  -7   2   2  338.28   17.65
  -7   2   2  342.38   17.37
  -7  -2   2  352.57   18.82
   7   2  -2  373.44   19.60
   7  -2   2  346.03   25.36
   7   2   2  348.79   21.37
   7   3  -2   81.14   12.92
   7  -3   2   98.28   12.64
  -7   3   2   73.27    7.28
  -7  -3   2   72.19   12.36
   7  -3   2   87.06   10.68
   7  -3  -2   86.75    7.64
  -7   3  -2   88.12   10.38
   7   3  -2   89.13    9.48
   7  -3  -2   61.36   11.00
  -7  -3   2   77.72    8.32
   7   3   2   93.56   11.12
   7   3   2   82.29   12.17
  -7   3  -2   91.59   11.39
   7   3   2   78.94   11.09
   7  -4   2   25.30    7.82
   7   4   2   35.05    7.80
  -7  -4   2   27.68    6.04
  -7   4  -2   37.79    7.70
   7   4   2   38.52    9.23
   7  -4  -2   32.90    5.61
  -7   4   2   30.43    5.39
   7  -4   2   32.88    7.51
  -7   4  -2   32.16    7.11
   7   4  -2   31.20    6.71
   7   4  -2   30.19    8.87
   7  -4  -2   20.24    7.78
   7  -5  -2   90.07   13.10
  -7   5  -2   89.06   11.44
  -7   5   2   90.42    9.60
   7  -5   2   96.73   12.55
   7   5   2   94.54   13.96
   7   5  -2   92.73   11.43
   7   5  -2   93.71   13.38
   7   5   2  103.71   12.97
   7   6  -2  112.88   14.23
  -7   6  -2   95.62   10.87
   7  -6  -2  120.95   14.17
   7  -6   2  117.32   12.91
   7   6  -2  130.81   12.49
   7   6   2   89.42   13.95
  -7   6   2  113.08   10.14
   7   6   2  126.60   13.03
   7  -6  -2  151.54   11.64
   7   7   2  170.69   19.81
   7   7   2  258.33   19.07
  -7   7   2  189.26   14.78
   7  -7  -2  249.84   20.41
   7  -7   2  245.96   18.89
   7   7  -2  176.51   19.04
   7   7  -2  227.24   17.51
  -7   7  -2  218.14   16.73
   7  -8   2  325.63   25.01
   7   8   2  330.05   27.47
   7   8  -2  304.90   24.55
   7  -8  -2  311.59   26.15
   7   8   2  305.64   24.91
  -7   8  -2  331.22   24.66
   7   8  -2  328.75   26.61
  -7   8   2  352.55   23.38
   7   9  -2    7.41    7.61
   7  -9   2   -3.67    6.63
   7   9   2   -5.28    6.59
  -7   9  -2  -15.06    5.93
   7   9  -2   -4.72    6.57
   7   9   2   13.01    8.83
   7  -9  -2   -2.55    6.56
  -7   9   2   -1.97    6.78
   7 -10   2   -1.16    7.11
  -7  10  -2    6.14    8.57
   7  10   2    5.86    8.77
   7 -10  -2    9.56    9.17
   7  10  -2   -0.43    7.14
  -7  10   2   -5.78    7.13
   7  10   2    9.65    9.47
   7  10  -2   -6.72    7.11
   7  11   2   68.68   15.96
   7 -11   2   67.05   14.48
   7  11   2   93.55   17.77
  -7  11   2   93.23   16.00
  -7  11  -2   90.92   16.53
   7  11  -2  119.13   17.88
   7  11  -2  101.11   18.24
   7 -11  -2   92.92   17.22
   7  12   2    3.36    9.52
   7 -12   2    3.42    9.98
   7  12   2   -6.03    9.09
   7  12  -2    8.16   11.03
   7 -12  -2    5.77   10.30
  -7  12   2   -0.98    9.44
  -7  12  -2    0.07    9.99
   7  12  -2    0.69    8.61
  -7  13   2   66.57   16.16
   7 -13  -2   91.67   18.19
   7  13  -2   40.21   13.40
   7  13   2   32.25   14.34
  -7  13  -2   72.72   17.86
   7  13  -2   55.04   16.11
   7  13   2   55.45   16.41
   7 -13   2   37.30   13.32
   7 -14   2  305.29   28.78
  -7  14   2  351.21   31.18
   7  14   2  266.60   30.82
   7 -14  -2  221.29   28.20
  -7  14  -2  226.69   27.66
   7  14  -2  191.18   26.50
   7  14   2  261.25   31.07
   7  14  -2  220.12   27.52
  -7  15  -2   13.32   16.09
   7 -15   2   22.06   13.60
   7 -15  -2   12.77   14.44
   7  15  -2    4.63   13.53
   7  15  -2   24.05   13.64
   7  15   2   14.35   13.93
  -7  15   2   10.18   14.64
   7  15   2   -0.29   16.54
  -7  16   2  262.91   32.05
   7  16  -2  260.02   33.42
   7 -16  -2  331.67   35.82
   7  16  -2  254.95   31.33
  -7  16  -2  308.29   35.06
   7  16   2  286.03   35.40
   7 -16   2  279.15   30.79
   7  16   2  263.40   33.45
  -7  17  -2   -6.56   15.86
   7 -17   2   31.90   15.12
   7  17  -2   28.25   18.71
   7 -17  -2   53.76   19.71
   7  17  -2   25.02   15.98
   7  17   2   31.39   19.01
  -7  17   2    1.72   15.82
   7  17   2   13.77   15.54
   7 -18   2    9.44   13.79
  -7  18   2   18.92   19.98
   7  18  -2   58.02   22.28
   7  18   2   23.24   18.01
  -7  18  -2    3.18   17.72
   7  18   2  -19.11   15.32
   7 -18  -2   34.23   19.10
   7  18  -2   26.53   16.88
   7  19  -2   49.86   21.85
  -7  19   2   66.23   24.29
  -7  19  -2   89.27   26.62
   7  19   2   56.13   23.80
   7 -19  -2   67.40   21.41
   7  19   2   49.01   21.27
   7 -19   2   81.79   21.84
   7  19  -2   54.33   23.67
   7  20   2  -12.58   17.58
  -7  20  -2    0.67   21.01
   7 -20   2   56.40   16.70
   7 -20  -2   33.63   19.81
   7  20  -2   -4.66   19.32
   7  20  -2  -10.40   16.88
  -7  20   2  -15.32   20.02
   7  20   2    4.59   18.18
   8   0   2  552.06   32.49
   8   0  -2  644.65   30.13
   8   0   2  663.76   33.65
  -8   0  -2  642.69   33.43
  -8   0  -2  593.61   32.51
   8   0   2  575.02   39.23
   8   0  -2  659.01   40.82
   8   0  -2  593.02   30.49
   8   0  -2  599.09   29.57
  -8   1  -2  116.59   15.35
   8  -1  -2   81.41   13.64
   8   1   2  120.70   15.77
  -8  -1  -2  116.19   12.19
  -8   1  -2   97.71   11.14
   8  -1  -2  108.80    8.35
   8   1  -2  116.96    9.23
   8   1   2  105.91   11.95
  -8   1   2  113.71    8.38
   8  -1   2  116.67   12.04
   8  -1   2   94.28   15.20
   8   1  -2  116.59   16.36
   8   1  -2  110.50    8.90
   8  -1  -2  108.18    8.53
  -8   1  -2  122.05   11.33
   8   1   2  100.94   11.90
   8  -2  -2  141.67   10.15
   8   2  -2  122.82   10.84
  -8   2  -2  135.90   15.59
   8  -2   2  132.62   13.40
   8   2  -2  128.53   17.32
   8   2   2  116.83   13.33
  -8   2  -2  118.23   12.97
  -8   2   2  136.48    9.79
  -8   2  -2  123.53   11.38
   8  -2  -2  136.63   16.33
  -8  -2  -2  138.98   14.28
   8  -2   2  142.54   17.20
   8   2  -2  104.52   10.43
  -8   2   2  124.12    8.99
   8   2   2  129.36   16.04
   8   3  -2   -8.32    5.66
   8  -3  -2   -0.49    5.56
   8   3   2    4.39    6.31
   8  -3   2    1.74    4.70
  -8   3  -2   -2.48    3.23
  -8  -3   2    7.39    4.07
  -8   3   2    8.71    3.57
  -8   3   2    6.11    2.78
   8  -3  -2   10.81    4.11
  -8   3  -2   -2.24    4.30
   8  -3   2    1.23    5.93
   8   3   2   -1.40    4.13
   8   3  -2    5.79    4.42
   8   3   2   15.27    5.65
  -8   4   2   48.76    6.53
   8   4  -2   51.22   11.04
   8   4  -2   40.93    7.92
   8   4   2   31.62    9.74
   8  -4  -2   49.45   10.45
   8  -4  -2   47.59    6.65
   8  -4   2   35.79    9.23
   8   4   2   42.89    8.42
  -8   4  -2   45.28    8.16
  -8   5  -2    4.68    5.16
   8  -5  -2    0.36    6.69
   8   5   2    3.63    5.82
   8   5  -2    6.41    7.23
   8   5  -2    3.45    5.06
   8   5   2    0.71    6.40
   8  -5  -2    7.33    4.89
   8  -5   2   10.13    6.93
  -8   5   2   11.18    4.93
   8  -6  -2  689.49   41.01
   8   6   2  579.31   36.20
  -8   6  -2  610.94   35.22
  -8   6   2  618.61   33.32
   8   6   2  554.26   40.08
   8  -6   2  623.76   38.92
   8   6  -2  655.79   36.16
   8   6  -2  606.99   40.06
  -8   7   2   99.76   12.24
   8   7   2   82.56   15.06
   8  -7   2  112.84   15.13
   8   7   2   76.08   13.20
  -8   7  -2   78.43   12.51
   8   7  -2  109.67   14.80
   8  -7  -2  106.21   15.84
   8   7  -2  107.84   15.68
   8   8  -2   11.71    8.44
   8  -8  -2   24.07    9.78
  -8   8   2    8.74    7.19
   8   8   2    9.68    7.87
   8  -8   2   13.56    7.94
   8   8  -2   15.75    9.14
  -8   8  -2    2.12    7.05
   8   8   2   -1.78    7.71
   8  -9   2    6.46    8.05
  -8   9   2   11.76    8.27
   8   9   2    9.23    9.27
  -8   9  -2   20.34    9.04
   8   9  -2    9.19    8.53
   8  -9  -2   -1.95    8.15
   8   9   2    8.11    8.90
   8   9  -2    8.65    8.53
  -8  10   2  202.79   20.41
   8  10   2  168.31   22.44
   8  10  -2  205.10   22.71
   8 -10  -2  196.36   23.16
   8 -10   2  179.24   20.90
   8  10   2  153.46   21.34
   8  10  -2  209.32   23.19
  -8  10  -2  169.08   20.64
   8 -11  -2    4.23   10.01
   8  11   2    4.44    9.95
   8  11  -2   -4.66    9.45
   8  11   2  -11.18    8.03
   8  11  -2    3.07    8.33
  -8  11   2    5.21    9.77
   8 -11   2    2.62    9.09
  -8  11  -2   -5.72    8.70
  -8  12   2   37.28   13.48
   8  12  -2   49.60   15.64
  -8  12  -2   70.19   16.15
   8 -12   2   72.51   15.14
   8  12   2   63.27   16.55
   8  12  -2   54.07   14.89
   8  12   2   65.02   16.56
   8 -12  -2   48.67   14.80
   8  13   2    0.98   10.87
  -8  13  -2  -18.95    9.08
   8  13   2   -6.82   10.47
  -8  13   2    6.11   11.11
   8 -13  -2   -5.13    9.57
   8 -13   2   12.58   11.42
   8  13  -2  -26.91    7.66
   8  13  -2   -4.06    9.75
   8  14   2   24.91   15.73
   8  14   2    5.22   12.99
   8 -14  -2   -8.35   11.54
   8  14  -2   -0.64   10.89
   8  14  -2    2.29   11.53
   8 -14   2   12.59   11.60
  -8  14  -2   -9.27   11.68
  -8  14   2   -6.71   12.53
   8  15  -2    0.81   13.13
   8  15  -2   -1.06   11.91
  -8  15   2  -12.27   12.26
  -8  15  -2   -9.91   13.08
   8 -15  -2   -3.55   13.22
   8  15   2    1.74   12.66
   8  15   2  -20.09   10.74
   8 -15   2    1.12   10.85
   8  16   2  363.41   42.12
  -8  16  -2  358.99   39.24
   8 -16   2  365.40   36.84
   8 -16  -2  400.89   41.80
   8  16  -2  360.71   41.65
   8  16   2  385.11   40.34
   8  16  -2  374.94   38.55
  -8  16   2  402.41   38.92
   8 -17  -2   -6.24   15.31
   8  17   2    1.57   16.75
   8  17  -2  -11.82   13.19
  -8  17   2    4.20   16.63
  -8  17  -2   21.86   17.02
   8  17   2   20.66   17.03
   8  17  -2   -9.19   15.53
   8 -17   2   12.87   13.55
  -8  18  -2   65.71   23.67
   8  18   2   42.14   23.42
   8 -18   2   72.88   19.57
   8  18  -2   42.57   21.57
   8  18   2   48.59   20.04
  -8  18   2   43.08   21.17
   8  18  -2   70.24   21.92
   8 -18  -2   83.65   23.63
   8  19   2   19.46   18.42
  -8  19   2    2.47   19.16
   8 -19  -2   67.50   21.47
   8  19  -2   37.24   19.16
  -8  19  -2   -7.02   19.35
   8 -19   2   51.29   18.91
   8  19  -2    8.49   19.68
   8  19   2    3.62   19.38
   9   0   2  188.25   14.38
   9   0  -2  161.03   11.37
   9   0  -2  155.93   11.59
  -9   0  -2  165.23   14.08
   9   0   2  151.44   18.90
   9   0   2  166.18   14.48
   9   0  -2  159.33   10.72
   9   0  -2  190.78   20.80
   9   1   2 2947.48  139.04
   9  -1   2 3114.53  138.54
   9   1  -2 2978.54  155.85
  -9   1  -2 3034.73  138.08
  -9  -1  -2 2910.80  138.16
   9  -1  -2 2951.70  155.20
   9   1   2 2978.73  155.38
  -9   1  -2 3016.97  138.07
   9   1  -2 2972.91  135.24
   9   1  -2 3026.03  136.63
   9  -1   2 2969.07  155.17
   9  -1  -2 2957.82  134.66
   9   1  -2 2980.91  135.37
   9  -1  -2 3034.80  135.46
  -9   1   2 3030.87  134.60
  -9  -2  -2    2.00    4.81
   9  -2   2    3.29    7.46
   9   2  -2   -1.52    3.60
   9   2  -2   -1.85    3.71
  -9   2   2    2.90    3.15
  -9   2  -2    7.94    5.24
   9  -2   2   -1.15    4.72
   9  -2  -2    4.52    3.78
   9   2   2    2.65    5.30
   9  -2  -2    3.08    7.04
   9   2  -2    3.66    8.18
  -9   2   2    2.05    3.19
  -9   2  -2    1.10    4.16
   9   2   2   -1.53    6.12
   9  -3  -2    5.14    3.92
  -9   3  -2   -1.82    3.51
   9   3  -2   -1.52    3.91
   9   3   2    6.00    5.30
   9   3  -2    5.89    3.79
   9   3   2    7.16    7.44
   9   3   2    0.08    5.04
   9   3  -2   -8.67    6.32
   9  -3   2    4.06    7.41
   9  -3  -2    3.24    7.01
  -9   3   2    0.30    3.21
  -9   3   2    1.20    2.66
  -9   3  -2    2.96    4.56
  -9   4   2   30.88    5.87
   9  -4  -2   37.58    9.75
   9   4  -2   42.56   11.31
   9  -4  -2   57.82    7.20
   9   4   2   33.19    8.77
   9   4   2   47.60    9.52
   9   4   2   30.67   10.38
  -9   4  -2   46.19    8.58
   9   4  -2   47.04    8.54
   9  -4   2   45.91   11.02
  -9   5  -2   88.52   10.68
   9   5   2   95.55   15.10
   9   5  -2  114.66   11.79
   9   5  -2   96.78   15.14
   9  -5  -2  109.23   15.19
  -9   5   2  109.00    9.37
   9  -5   2   89.54   13.45
   9  -5  -2  104.08    9.78
   9   5   2  143.21   14.29
   9   6   2  185.63   17.47
  -9   6   2  179.39   13.59
   9   6  -2  145.96   18.46
   9   6   2  169.23   20.25
   9  -6   2  170.90   17.89
   9  -6  -2  137.11   17.67
  -9   6  -2  157.06   14.86
   9   6  -2  146.00   15.26
   9  -7  -2  698.81   47.79
   9  -7   2  797.05   47.70
   9   7  -2  759.94   48.78
  -9   7   2  748.13   40.92
  -9   7  -2  715.73   42.35
   9   7   2  782.91   45.53
   9   7   2  742.47   49.16
   9   7  -2  764.77   43.93
   9   8  -2   17.58    8.70
  -9   8   2   15.86    7.62
   9   8  -2   30.69   10.92
   9  -8  -2   18.05    9.73
  -9   8  -2   37.26   10.36
   9   8   2    8.21    8.58
   9  -8   2   13.19    8.62
   9   8   2   30.75   11.74
   9  -9   2   25.07    9.84
   9   9   2   11.69   10.48
   9   9  -2    9.10    9.06
   9   9  -2   48.37   12.19
   9   9   2   35.62   11.67
  -9   9  -2   15.90    9.03
  -9   9   2   21.53    9.04
   9  -9  -2   28.49   11.51
   9  10  -2   26.16   11.62
   9  10  -2   23.74   11.40
   9 -10   2   13.30    9.63
  -9  10  -2   13.36   10.26
   9  10   2   22.17   12.33
   9  10   2   15.47   11.59
  -9  10   2   12.32    9.38
   9 -10  -2   18.85   10.60
  -9  11   2   96.50   15.86
   9  11   2   52.53   15.13
   9  11  -2   94.99   18.12
   9  11  -2   85.10   17.49
   9  11   2   95.72   19.06
  -9  11  -2   95.95   17.37
   9 -11   2  107.72   18.09
   9 -11  -2   83.80   17.88
   9 -12  -2   18.76   12.02
  -9  12   2   35.52   12.80
   9  12   2   19.56   12.99
  -9  12  -2   22.49   11.88
   9  12   2   -9.57    9.70
   9  12  -2   14.64   14.02
   9 -12   2   11.79   11.84
   9  12  -2   20.08   11.90
   9  13  -2   84.77   19.96
   9 -13  -2   56.04   17.21
  -9  13  -2   90.41   18.82
  -9  13   2   53.70   16.68
   9  13   2   82.50   19.44
   9  13   2   64.02   18.02
   9  13  -2   83.45   19.03
   9 -13   2   80.97   17.69
  -9  14   2  -11.35   11.89
   9 -14  -2   -4.35   11.69
  -9  14  -2    0.58   12.87
   9 -14   2    0.36   11.66
   9  14  -2   -1.18   12.30
   9  14   2   -9.47   10.72
   9  14  -2   15.07   14.17
   9  14   2   11.86   12.80
  -9  15  -2   24.43   15.68
   9 -15  -2  -17.07   13.28
   9  15   2  -12.45   11.11
  -9  15   2   -1.99   13.43
   9  15  -2    1.92   14.11
   9 -15   2   23.11   13.67
   9  15   2   22.65   16.85
   9  15  -2    3.39   12.42
   9  16  -2   -3.95   14.49
   9  16   2   -0.97   14.52
   9  16  -2    2.30   13.32
  -9  16   2    1.38   15.04
   9 -16  -2    4.59   16.16
   9 -16   2   27.98   14.17
  -9  16  -2   -3.90   14.49
   9  16   2   21.12   15.78
   9  17   2  -22.57   14.37
   9  17   2    4.57   15.07
   9 -17  -2    6.53   17.14
   9 -17   2    4.58   13.14
  -9  17  -2  -21.69   14.70
   9  17  -2   -6.44   13.74
   9  17  -2    5.54   17.44
  -9  17   2   -6.65   15.58
   9  18   2  -28.85   15.11
  -9  18   2  -19.44   15.85
   9 -18  -2    1.99   16.79
   9  18   2    2.10   16.21
   9  18  -2   -1.58   14.43
  -9  18  -2   18.71   18.86
   9 -18   2  -27.76   12.80
   9  18  -2   -2.44   18.00
   9  19  -2   -5.40   18.05
   9  19  -2   35.29   20.42
  -9  19  -2   54.08   23.41
   9 -19  -2   31.22   18.14
   9  19   2   17.62   18.55
  -9  19   2    6.07   19.69
   9 -19   2   14.02   16.42
   9  19   2    8.10   21.56
  10   0  -2 3050.80  160.13
  10   0   2 3004.03  141.81
  10   0  -2 3077.77  139.11
  10   0  -2 2970.66  137.61
  10   0   2 3113.59  159.76
 -10   0  -2 3086.69  141.44
  10   0  -2 3077.37  138.13
  10   1   2  201.78   22.24
  10   1  -2  239.82   24.47
 -10   1   2  225.43   13.29
 -10  -1  -2  219.76   16.54
  10   1   2  196.93   16.44
  10   1  -2  202.56   13.84
 -10   1  -2  209.00   16.27
  10  -1   2  178.58   21.65
  10   1  -2  210.14   14.86
  10  -1  -2  212.38   13.52
  10   1  -2  206.52   14.38
  10  -1  -2  234.97   23.67
  10  -1  -2  231.63   14.05
 -10   2   2  101.82    8.62
 -10  -2  -2  123.60   13.49
 -10   2  -2   88.42   11.26
  10  -2  -2  110.49   16.49
  10   2  -2   95.20    9.87
  10   2   2   83.94   15.35
  10   2  -2  111.93   17.70
  10  -2   2   87.44   15.74
  10  -2  -2   93.18    8.71
  10   2  -2   91.49    9.69
  10   2   2   66.28   10.84
  10   3   2   53.87   12.94
  10   3  -2   49.44    8.59
  10  -3  -2   68.96    8.20
  10  -3  -2   55.14   12.57
 -10   3   2   64.91    7.42
 -10   3   2   87.20    7.26
  10   3   2   46.19    9.56
  10   3   2   79.77   11.86
  10   3  -2   35.10   11.83
  10  -3   2   68.96   13.66
 -10   3  -2   64.26    9.76
  10  -4   2   57.95   12.79
  10   4   2   53.93   10.84
  10   4  -2   54.72   13.16
 -10   4   2   54.76    6.15
 -10   4   2   41.77    6.74
  10   4   2   60.58   13.37
  10  -4  -2   66.80    8.07
  10   4   2   56.77   10.92
 -10   4  -2   58.40    9.91
  10   4  -2   61.44    9.70
  10  -4  -2   31.51   10.98
  10  -5   2   28.05   10.11
  10   5   2   47.59   12.83
  10   5  -2   26.82   10.80
  10   5   2   29.09    8.67
  10  -5  -2   43.18   11.52
  10  -5  -2   64.16    8.49
  10   5  -2   53.25   10.04
 -10   5  -2   52.35    9.74
 -10   5   2   37.18    7.14
  10  -6  -2  580.11   40.56
  10  -6   2  578.47   39.50
  10   6  -2  612.20   41.48
  10   6  -2  590.07   35.43
  10   6   2  633.63   37.14
 -10   6   2  554.09   31.93
  10   6   2  536.95   40.57
 -10   6  -2  568.80   34.61
  10   7  -2   22.06   10.73
 -10   7  -2   23.69    8.78
  10   7  -2   21.87    8.87
  10  -7   2   45.45   11.59
  10  -7  -2   28.60   11.14
  10   7   2   21.10    9.38
  10   7   2   29.76   11.44
 -10   7   2   29.41    8.07
  10   8   2    0.20    7.43
 -10   8  -2    8.65    8.18
  10   8   2    7.77    9.26
  10   8  -2    9.76    9.36
 -10   8   2    0.20    6.55
  10  -8   2    4.86    8.13
  10  -8  -2   17.66    9.57
  10   8  -2    4.88    8.01
  10  -9  -2   21.11   11.34
  10   9  -2   12.99    9.37
  10   9   2   14.76   10.86
  10   9   2   28.31   12.30
 -10   9   2   22.73    9.23
 -10   9  -2   37.78   11.07
  10   9  -2    6.11    9.44
  10  -9   2   12.57    9.15
  10  10  -2  290.16   28.95
  10  10  -2  264.59   28.08
  10 -10   2  276.59   27.58
 -10  10   2  232.19   23.81
  10  10   2  233.84   28.22
 -10  10  -2  223.04   25.04
  10 -10  -2  240.61   28.03
  10  10   2  207.21   27.15
 -10  11  -2   24.34   10.87
 -10  11   2   15.68   10.73
  10 -11  -2    4.95   11.44
  10  11   2   25.13   13.39
  10  11  -2   24.32   12.10
  10 -11   2   15.04   11.17
  10  11  -2    9.59   11.08
  10  11   2   11.90   11.97
  10  12  -2   66.74   18.16
  10 -12  -2  101.59   20.34
 -10  12   2   74.25   15.95
  10  12   2   75.91   18.45
  10 -12   2   81.76   17.52
  10  12   2   75.58   18.75
 -10  12  -2   71.82   16.22
  10  12  -2   78.03   18.04
  10 -13  -2   10.28   12.18
 -10  13   2   22.50   12.54
  10  13   2   23.87   14.46
 -10  13  -2   11.63   12.68
  10 -13   2   -6.52   10.97
  10  13   2    4.50   12.51
  10  13  -2   13.83   13.54
  10  13  -2    0.45   11.11
  10  14  -2   -5.19   12.18
  10 -14   2   24.14   13.07
  10  14   2    1.24   13.68
 -10  14   2   -0.66   12.18
  10 -14  -2   16.73   15.14
  10  14   2   -1.95   12.06
 -10  14  -2    6.12   13.10
  10  14  -2  -14.03   11.22
  10  15  -2   32.83   16.23
 -10  15  -2   87.53   20.89
 -10  15   2   52.66   17.39
  10 -15  -2   44.20   18.72
  10  15   2   63.96   19.88
  10  15   2   79.03   22.36
  10 -15   2   18.42   14.84
  10  15  -2   29.97   17.07
 -10  16  -2  318.48   35.73
  10 -16  -2  338.87   39.18
  10  16  -2  332.69   38.49
  10  16   2  241.55   36.62
  10 -16   2  320.19   35.24
  10  16   2  275.33   36.50
  10  16  -2  319.56   36.68
 -10  16   2  307.47   33.34
  10  17   2   -7.31   14.16
  10 -17  -2    9.78   16.82
 -10  17   2   -7.83   14.49
  10 -17   2  -31.97   10.64
  10  17  -2   11.36   15.78
  10  17  -2    1.40   16.98
 -10  17  -2   22.73   18.04
  10  17   2   -8.80   14.63
  10 -18  -2   52.66   21.19
  10  18   2   14.16   18.70
 -10  18  -2   46.99   20.93
  10  18  -2   33.54   22.26
  10  18  -2    8.65   16.87
 -10  18   2   11.88   18.95
  10 -18   2   32.44   18.43
  10  18   2   26.44   20.61
  10 -19  -2   39.09   19.68
 -10  19   2   -5.80   18.51
  10  19   2  -11.72   18.41
  10  19  -2   10.47   19.25
  10  19   2    4.23   17.86
  10  19  -2  -45.31   17.20
  10 -19   2  -20.55   12.85
 -10  19  -2    4.04   19.26
  11   0  -2   32.05    6.31
  11   0   2   26.11    7.44
 -11   0  -2   28.37    7.77
  11   0  -2   35.00   12.68
  11   0  -2   31.34    5.62
  11   0  -2   45.63    6.27
  11   0   2   24.49   11.30
  11   1  -2 1388.75   68.40
  11  -1   2 1535.27   83.29
  11   1   2 1424.75   71.07
  11  -1  -2 1375.08   82.47
  11   1  -2 1418.57   67.20
  11   1  -2 1363.08   82.43
  11   1   2 1367.31   82.28
  11   1  -2 1465.83   67.63
 -11   1  -2 1427.72   69.82
  11  -1  -2 1461.30   66.77
 -11  -1  -2 1456.80   70.43
 -11   1   2 1380.82   66.17
  11   2   2  494.81   37.97
  11  -2  -2  516.92   38.21
  11  -2  -2  505.67   26.85
  11   2   2  506.81   31.16
 -11   2  -2  511.22   29.76
 -11   2   2  510.61   26.41
  11   2  -2  486.37   27.88
  11  -2   2  470.93   37.47
 -11  -2  -2  473.56   30.08
  11   2  -2  477.48   28.63
  11   2  -2  548.10   28.37
  11   2   2  537.08   30.61
  11   2  -2  541.57   40.04
  11  -3  -2   23.93    5.99
  11   3   2   23.70    7.99
  11   3  -2   24.63    6.98
 -11   3   2   33.39    5.76
  11  -3  -2   16.90   10.07
  11  -3   2   16.05   10.93
  11   3   2   14.97    9.98
  11   3   2   22.78    8.14
 -11   3   2   18.28    4.59
  11   3  -2   13.27   10.90
 -11   3  -2   17.39    6.97
  11   4  -2  124.52   13.52
  11   4   2  137.43   16.04
 -11   4   2  148.21   11.74
 -11   4  -2  122.19   13.91
  11  -4  -2  107.31   17.39
  11  -4  -2  147.12   12.17
  11   4   2  134.95   20.55
  11   4  -2  139.04   20.59
  11  -4   2  164.43   20.46
 -11   4   2  136.20   10.09
  11   4   2  133.30   16.15
 -11   5  -2   15.98    7.32
  11   5  -2   10.21    6.95
  11  -5  -2    0.35    7.80
  11   5   2    8.45    9.46
  11  -5  -2    7.15    5.38
  11   5   2   -0.57    6.78
  11   5   2   14.01    7.72
  11  -5   2    4.34    8.26
 -11   5   2    5.83    5.18
 -11   5   2    3.32    3.63
  11   5  -2    2.17    8.36
 -11   6   2   78.35   10.34
  11   6  -2  110.09   18.30
  11  -6   2  122.43   18.17
  11  -6  -2   78.37   15.66
  11   6  -2   76.01   13.10
  11   6   2   82.88   16.80
  11   6   2  100.70   14.84
 -11   6  -2   77.67   12.38
  11   7   2  361.37   26.99
  11  -7  -2  238.70   27.08
  11   7  -2  320.20   25.21
 -11   7   2  313.53   22.09
  11   7   2  321.51   31.09
 -11   7  -2  358.14   24.91
  11   7  -2  382.97   31.10
  11  -7   2  320.62   28.11
 -11   8   2  139.57   15.58
  11   8  -2  133.52   20.79
  11   8  -2  105.82   16.87
  11  -8  -2  145.62   21.65
  11  -8   2  115.53   18.62
  11   8   2  150.34   22.76
 -11   8  -2  121.57   17.12
  11   8   2  119.74   18.51
  11  -9   2   27.23   12.28
  11  -9  -2   16.83   11.45
  11   9  -2   31.66   12.89
  11   9   2   39.50   13.61
  11   9  -2   10.86   10.05
 -11   9   2   21.97    9.33
 -11   9  -2    8.92    9.32
  11   9   2   -2.67    9.30
  11  10  -2    7.44   10.31
  11  10   2   34.96   13.52
  11  10   2    8.92   12.34
 -11  10  -2    7.94   10.14
 -11  10   2   27.28   10.52
  11 -10  -2   33.98   13.00
  11 -10   2   11.16   11.16
  11  10  -2    3.79   10.67
  11  11  -2   14.31   11.81
  11  11   2    8.39   12.11
  11 -11  -2    2.59   11.13
  11 -11   2  -20.24    8.81
  11  11   2   -7.24   10.60
  11  11  -2   -6.44    9.44
 -11  11   2    8.15    9.62
 -11  11  -2    1.36    9.94
 -11  12  -2   11.48   11.11
  11  12  -2  -14.12   10.27
  11 -12  -2    4.06   10.69
  11  12  -2   -2.58   10.44
  11  12   2   -4.75   11.08
  11 -12   2   -1.11   10.88
 -11  12   2    0.91    9.97
  11  12   2    2.05   11.73
  11  13   2    0.21   12.63
  11  13   2    8.46   12.98
  11 -13   2   -4.46   10.65
  11  13  -2    3.89   11.53
  11 -13  -2   13.66   13.74
 -11  13  -2    5.64   12.24
  11  13  -2  -13.95   12.30
 -11  13   2    5.77   11.76
  11 -14  -2   46.20   18.64
  11  14   2   37.76   18.25
  11  14  -2   48.15   17.21
  11 -14   2   28.55   14.03
 -11  14   2   32.77   15.01
  11  14  -2   40.45   17.89
 -11  14  -2   44.17   16.61
  11  14   2   24.85   16.21
  11 -15  -2   16.82   15.98
 -11  15  -2   11.44   14.32
  11  15   2   16.38   16.48
  11  15  -2   40.97   18.12
 -11  15   2   10.08   13.69
  11 -15   2   -2.28   13.51
  11  15   2    1.96   14.24
  11  15  -2   14.55   14.10
  11 -16   2  176.42   28.46
  11 -16  -2  138.07   29.30
  11  16  -2  148.78   27.73
  11  16   2  110.61   25.42
 -11  16  -2  137.46   26.22
  11  16   2   80.38   25.49
  11  16  -2  135.02   27.56
 -11  16   2  176.85   27.42
  11  17  -2    7.94   16.72
  11  17   2   -1.79   17.88
 -11  17   2   -3.54   15.34
  11 -17   2   -8.58   12.92
 -11  17  -2    9.86   16.31
  11 -17  -2   30.51   19.46
  11  17  -2   -1.92   14.59
  11  17   2   -7.49   15.79
  11 -18  -2   23.50   19.65
 -11  18   2   26.59   20.07
  11  18  -2   24.18   19.76
  11  18   2    4.42   19.05
  11 -18   2   28.53   18.28
  11  18  -2   49.18   22.87
 -11  18  -2   17.49   19.07
  11  18   2   20.29   19.97
  11  19   2    3.69   18.42
  11  19  -2   -1.34   18.77
  12   0  -2  188.76   14.42
  12   0  -2  186.29   13.97
  12   0  -2  170.97   24.13
 -12   0  -2  195.49   17.11
  12   0   2  214.75   25.18
  12   0   2  202.39   17.88
  12   0  -2  186.99   13.74
  12   1   2  927.12   51.65
  12   1  -2  992.24   49.51
  12   1  -2  947.53   48.01
  12   1  -2  998.41   63.08
  12   1   2  947.67   62.18
  12  -1  -2  992.23   63.15
 -12   1   2  958.66   47.07
 -12  -1  -2  987.71   51.54
  12  -1  -2  960.52   47.51
 -12   1  -2  988.58   50.96
  12  -1   2  988.01   62.20
  12   1  -2  991.69   48.59
  12   2   2  -13.26    6.09
  12   2   2    6.76    6.42
 -12   2   2    9.82    4.49
  12   2  -2    3.89    5.96
  12   2  -2    6.39   10.10
  12  -2  -2    4.51    4.29
  12  -2  -2    5.73   10.02
  12  -2   2    7.82    9.55
  12   2  -2    4.52    5.29
 -12   2  -2    2.91    6.10
 -12  -2  -2   16.61    7.42
  12   2  -2   10.96    5.48
  12   2   2    6.22    6.72
  12   3  -2  304.62   31.69
  12  -3   2  380.07   32.28
  12   3  -2  369.78   23.15
 -12   3   2  387.19   20.47
  12   3   2  372.27   25.45
  12   3  -2  391.40   23.94
  12  -3  -2  346.65   21.12
 -12   3   2  342.48   20.37
  12   3   2  370.50   24.82
  12   3   2  318.40   31.88
  12  -3  -2  382.74   31.92
 -12   3  -2  373.36   23.68
  12   4  -2    4.73    6.02
  12  -4  -2   -0.53    4.73
 -12   4   2   -1.01    3.49
  12   4   2    3.37    6.75
  12   4  -2   -8.67    8.77
 -12   4   2   -1.37    4.36
 -12   4  -2   -1.73    5.57
  12  -4  -2   -3.87    7.82
  12   4   2    0.17    8.80
  12   4   2   -3.77    6.41
  12  -4   2   11.11    9.96
  12   5   2   26.44   12.13
 -12   5   2   42.70    7.83
  12   5  -2   43.33   13.95
  12  -5  -2   38.27    7.98
 -12   5   2   48.03    6.52
  12  -5  -2   43.50   13.56
  12   5   2   38.15   10.36
 -12   5  -2   41.66    9.84
  12   5  -2   37.33    9.64
  12   5   2   33.83    9.85
  12  -5   2   14.13   10.70
  12   6   2  223.52   22.32
  12   6  -2  195.02   24.98
  12  -6  -2  196.67   24.70
  12   6   2  245.00   23.58
 -12   6   2  199.77   16.87
 -12   6   2  229.16   15.24
  12   6   2  178.51   24.85
 -12   6  -2  188.96   19.46
  12   6  -2  203.50   20.47
  12  -6   2  265.88   26.89
  12   7  -2  484.41   38.87
 -12   7  -2  515.59   33.19
 -12   7   2  452.06   29.68
  12   7   2  506.47   40.03
  12  -7   2  472.64   37.57
  12  -7  -2  499.30   39.03
  12   7   2  403.71   33.95
  12   7  -2  492.85   33.62
  12   8  -2   -0.05    9.38
 -12   8   2    2.61    7.20
  12   8   2   -6.73    8.66
  12   8   2    7.43    8.80
 -12   8  -2    3.17    8.30
  12   8  -2    1.49    8.54
  12  -8  -2   -6.27    8.51
  12  -8   2    8.33   10.16
  12   9  -2  113.14   18.51
 -12   9   2  167.21   17.76
  12  -9  -2  120.88   21.33
  12  -9   2  189.51   24.09
 -12   9  -2  180.25   20.61
  12   9  -2  177.97   24.56
  12   9   2  145.10   23.63
  12   9   2  134.47   20.29
  12  10  -2  146.61   21.69
  12  10   2  167.55   25.44
  12  10   2  123.30   21.42
  12  10  -2  120.15   21.49
  12 -10   2   81.64   18.56
  12 -10  -2  111.06   21.14
 -12  10  -2  152.06   20.30
 -12  10   2  120.15   16.80
  12  11  -2   -1.54   10.48
  12  11   2  -13.73    9.49
  12 -11  -2   18.26   13.35
  12  11   2    5.36   11.37
  12  11  -2   10.46   11.00
  12 -11   2   -3.75   11.61
 -12  11   2   -5.17    8.74
 -12  11  -2    0.00   10.34
  12  12   2   67.09   19.63
 -12  12   2   58.70   14.26
  12 -12   2   47.21   16.39
  12  12  -2   43.05   16.22
 -12  12  -2   67.82   16.54
  12  12   2   59.52   17.41
  12 -12  -2   35.49   15.15
  12  12  -2   43.62   15.93
  12  13  -2   35.79   16.98
 -12  13   2   34.88   14.02
  12 -13  -2    7.86   14.51
  12  13   2   19.18   14.91
  12  13  -2   14.25   15.32
 -12  13  -2   21.51   14.49
  12 -13   2   39.34   15.72
  12  13   2   17.31   15.02
  12 -14   2   -7.75   11.31
  12  14  -2  -16.73   10.87
 -12  14   2    3.76   12.73
 -12  14  -2   -1.36   12.12
  12  14   2  -11.53   12.53
  12  14   2   -9.51   12.26
  12  14  -2  -17.35   12.05
  12 -14  -2   11.64   15.45
  12 -15   2  152.74   26.24
 -12  15  -2  148.99   25.63
  12  15  -2   84.31   22.74
  12  15   2  100.98   24.26
  12 -15  -2  145.87   28.24
 -12  15   2  151.03   24.09
  12  15  -2  128.67   27.00
  12  15   2  129.37   27.37
  12  16  -2   93.85   23.16
  12 -16   2  101.39   23.27
  12  16  -2   52.40   21.71
 -12  16   2  118.31   23.17
  12  16   2  110.62   27.95
 -12  16  -2   91.14   22.36
  12 -16  -2  124.51   29.36
  12  16   2  101.33   25.48
  12 -17   2   30.81   17.07
  12  17   2    1.35   19.71
  12  17  -2  -12.48   16.60
  12 -17  -2  -18.91   14.78
 -12  17   2    5.42   16.13
 -12  17  -2    8.90   16.45
  12  17   2    4.53   16.76
  12  17  -2    9.11   16.31
  12 -18  -2  -29.09   14.17
  12  18   2  -14.05   19.60
 -12  18   2    0.92   17.23
 -12  18  -2   -9.31   16.63
  12  18  -2  -10.84   15.94
  12  18   2   -8.91   17.01
  12 -18   2  -22.86   14.69
  12  18  -2    1.13   17.14
  13   0  -2   15.35   12.29
  13   0  -2   17.19    5.27
 -13   0  -2    1.16    6.24
  13   0  -2   14.16    5.32
  13   0   2   13.38    7.42
  13   0  -2    9.80    5.65
  13   0   2    8.48   11.07
  13   1   2  243.69   20.04
  13  -1  -2  176.30   24.75
  13   1  -2  225.22   16.72
  13  -1   2  194.56   25.02
  13   1  -2  231.76   16.01
  13  -1  -2  221.52   15.33
  13   1  -2  237.10   16.03
  13   1   2  274.65   28.62
 -13  -1  -2  223.89   18.22
 -13   1   2  229.54   14.90
  13   1  -2  203.07   26.62
 -13   1  -2  186.63   17.41
 -13   2  -2  191.22   16.64
 -13   2   2  153.31   12.46
  13   2  -2  179.42   14.46
  13   2   2  174.94   17.24
  13  -2  -2  166.62   13.14
  13  -2  -2  155.42   23.18
  13  -2   2  148.01   22.56
  13   2   2  152.76   16.94
  13   2  -2  208.43   15.84
 -13  -2  -2  159.34   16.56
  13   2  -2  181.86   25.61
  13   2   2  132.52   23.28
  13  -3  -2  107.57   19.75
 -13   3  -2   87.45   12.22
  13   3  -2   75.02   11.29
  13   3   2   90.23   18.18
  13  -3  -2   89.53    9.72
 -13   3   2  107.26    9.67
  13   3   2   95.44   13.66
  13   3  -2   69.32   16.87
  13   3   2   93.29   13.91
  13  -3   2   74.76   17.14
  13   3  -2   71.56   11.84
  13   4   2  303.84   23.83
  13   4   2  313.40   32.03
  13   4  -2  330.51   22.81
  13   4   2  313.78   24.68
  13   4  -2  281.70   31.61
  13  -4   2  305.04   31.34
  13  -4  -2  292.78   20.42
 -13   4  -2  295.83   22.45
  13  -4  -2  340.73   32.56
 -13   4   2  318.16   18.75
 -13   4   2  325.44   19.70
  13   5  -2    6.35    9.54
  13   5   2   11.30    8.49
 -13   5  -2    7.13    7.63
  13   5   2   -9.40   10.23
  13  -5  -2   15.76    7.19
  13  -5   2   12.22   11.01
 -13   5   2   15.09    5.03
  13   5   2   -0.34    6.77
  13   5  -2   11.75    7.65
 -13   5   2   10.30    5.68
  13  -5  -2    4.97   10.38
 -13   6  -2   12.59    8.08
  13   6   2    2.65   10.57
 -13   6   2   10.76    5.27
  13   6   2   18.17    9.36
  13   6  -2   -0.57    9.81
 -13   6   2    4.95    6.08
  13  -6  -2    4.64   10.79
  13   6  -2    7.43    7.96
  13   6   2    7.57    8.28
  13  -6   2    9.26   10.33
 -13   7   2  192.99   16.51
  13  -7  -2  216.33   26.10
  13  -7   2  143.58   22.11
  13   7  -2  188.83   20.35
  13   7  -2  202.17   26.63
  13   7   2  163.76   20.64
  13   7   2  166.47   21.51
  13   7   2  190.92   26.16
 -13   7  -2  203.68   19.25
  13   8   2  382.74   37.47
  13   8  -2  429.30   37.03
  13   8   2  382.45   31.97
 -13   8   2  391.65   27.35
 -13   8  -2  426.59   30.37
  13   8  -2  409.76   31.71
  13  -8  -2  395.92   37.27
  13  -8   2  410.66   35.67
  13  -9   2  174.51   24.93
  13  -9  -2  136.27   22.92
  13   9   2   98.33   18.55
  13   9  -2  122.08   19.61
 -13   9   2  147.95   17.10
  13   9   2  107.93   21.84
  13   9  -2  141.88   23.98
 -13   9  -2  147.90   19.76
 -13  10  -2   34.22   12.66
  13 -10  -2   23.84   14.33
  13 -10   2   32.34   14.86
  13  10  -2   15.24   12.13
  13  10  -2    8.95   12.22
 -13  10   2   19.47    9.57
  13  10   2   10.68   11.44
  13  10   2    7.61   12.66
 -13  11  -2    9.74   10.88
 -13  11   2   20.00   10.42
  13 -11   2   -0.53   11.94
  13  11  -2   20.64   12.76
  13  11   2   -0.70   11.45
  13  11   2   -4.52   11.31
  13  11  -2    4.14   12.26
  13 -11  -2   19.41   13.93
  13  12   2   36.73   17.19
  13 -12   2   -1.89   12.90
  13  12  -2   -3.88   11.68
 -13  12   2   -0.11   10.39
 -13  12  -2   17.23   13.22
  13  12  -2   13.76   13.65
  13 -12  -2   56.08   17.77
  13  12   2   20.76   15.60
  13 -13   2    0.75   13.48
  13 -13  -2    0.25   13.73
  13  13  -2   15.00   14.55
 -13  13   2   10.91   11.64
  13  13   2    1.95   14.06
  13  13  -2  -14.95   11.85
  13  13   2    3.61   13.63
 -13  13  -2   10.16   13.96
  13 -14  -2  306.99   36.83
  13  14   2  207.27   31.65
  13  14   2  198.70   31.42
  13  14  -2  218.75   31.31
 -13  14   2  258.81   27.19
  13  14  -2  213.07   33.06
 -13  14  -2  206.31   26.41
  13 -14   2  232.33   30.94
  13 -15   2   26.99   15.85
  13  15  -2    8.62   17.32
  13 -15  -2   48.52   20.84
  13  15  -2   30.83   17.72
 -13  15   2   29.52   15.13
 -13  15  -2   33.37   16.75
  13  15   2   20.80   16.94
  13  15   2    0.51   15.41
  13  16  -2  279.49   37.64
  13 -16   2  345.97   38.32
 -13  16   2  263.95   30.68
 -13  16  -2  364.58   36.06
  13  16  -2  283.98   37.19
  13 -16  -2  293.57   39.32
  13  16   2  276.81   38.55
  13  17  -2   33.89   19.53
  13  17   2    6.00   19.17
  13  17   2   23.35   20.11
  13 -17   2   32.16   17.58
  13  17  -2    6.06   19.30
  13 -17  -2   14.06   19.04
 -13  17   2   27.47   16.97
 -13  17  -2   30.14   17.85
 -13  18   2   18.59   17.91
 -13  18  -2    9.62   18.50
  13 -18   2   15.98   16.75
  13  18  -2   -5.27   16.85
  13  18   2   16.43   20.18
  13  18   2  -31.95   18.47
  13 -18  -2  -36.44   15.47
  13  18  -2   -3.74   20.47
  14   0   2   17.08   11.83
  14   0  -2   12.52    5.15
  14   0  -2    4.54    5.32
  14   0  -2   10.42    4.85
  14   0  -2    9.57   11.61
  14   0   2   10.05    7.59
 -14   0  -2    7.73    7.25
 -14   1  -2  363.95   24.11
  14  -1  -2  279.62   32.43
  14   1  -2  395.74   22.64
  14  -1  -2  388.15   21.86
  14   1  -2  388.93   23.63
  14  -1   2  445.68   36.20
  14   1   2  360.20   25.51
  14   1  -2  375.62   22.34
 -14  -1  -2  366.35   24.42
  14   1   2  388.70   36.53
  14   1  -2  296.13   32.86
  14  -2   2    4.64   10.62
  14  -2  -2    1.85    4.88
  14  -2  -2   23.29   13.24
 -14   2   2   -1.54    4.28
 -14   2  -2  -10.28    5.49
  14   2   2   -3.39    6.43
  14   2   2  -20.82    7.64
  14   2  -2   -3.81    4.63
  14   2   2   -7.28    5.81
  14   2  -2    3.41    6.19
  14   2  -2    5.27   11.46
 -14   3   2    3.10    4.93
  14  -3  -2   -9.82    9.45
  14   3   2    1.11    7.07
 -14   3  -2   -2.87    6.27
  14   3  -2    0.64    5.96
  14   3   2   18.42    8.23
  14   3   2   -1.22    9.72
  14   3  -2    0.44    6.34
  14   3  -2   -9.21   10.22
  14  -3   2   16.55   12.73
  14  -3  -2    2.66    5.71
  14  -4   2   21.08   12.47
  14   4   2   12.78    8.77
  14   4  -2   -0.45   10.82
  14   4   2   -1.81    9.87
  14   4   2   17.38    8.47
  14  -4  -2    0.55    6.21
 -14   4   2    7.15    5.39
  14   4  -2   14.26    7.18
 -14   4  -2    3.95    7.09
  14  -4  -2   13.90   12.10
  14   4  -2    3.21    7.13
 -14   4   2   11.79    4.67
  14   5  -2  127.77   15.57
  14   5  -2  154.29   24.73
  14   5   2  130.07   18.10
  14  -5   2  107.92   21.38
  14   5   2  134.39   17.70
 -14   5  -2  137.93   15.52
 -14   5   2  129.35   11.15
 -14   5   2  128.32   12.26
  14   5   2  109.38   21.63
  14   6   2   31.99   14.70
  14   6   2   53.92   13.62
  14  -6   2   39.14   14.94
  14  -6  -2   31.20   14.66
  14   6   2   38.72   11.90
  14   6  -2   38.32   11.27
 -14   6   2   55.43    9.68
  14   6  -2   46.30   16.47
 -14   6  -2   37.81   11.12
 -14   6   2   49.81    7.62
 -14   7   2  230.96   18.71
 -14   7  -2  204.04   20.82
  14   7  -2  195.14   27.68
  14   7  -2  206.05   22.30
  14  -7  -2  195.11   27.28
  14   7   2  276.62   26.44
  14   7   2  276.93   26.09
  14  -7   2  215.43   27.80
  14   7   2  252.70   30.77
  14   8  -2   -2.20    8.35
  14   8   2    3.90   11.85
  14   8   2    0.36    9.95
  14  -8  -2   -2.24   11.16
 -14   8  -2   12.21    9.76
 -14   8   2    2.59    7.68
  14  -8   2    9.59   11.83
  14   8   2    7.29   10.20
  14   8  -2   -0.66   11.31
  14   9   2   62.64   16.06
 -14   9  -2   74.51   14.87
  14   9   2   88.16   21.01
  14  -9   2   68.57   20.23
  14  -9  -2   69.89   18.91
 -14   9   2  100.44   14.50
  14   9  -2   52.83   15.06
  14   9  -2   81.19   19.99
  14  10  -2   16.29   12.54
 -14  10   2   20.69   10.31
 -14  10  -2   25.45   11.98
  14  10   2   38.23   17.13
  14 -10   2   31.81   15.41
  14  10   2    5.91   11.76
  14 -10  -2   24.35   15.11
  14  10  -2    6.73   13.59
  14  11   2    9.62   13.15
  14  11  -2   -1.05   12.80
  14 -11   2   21.17   14.45
  14  11  -2    9.25   13.22
 -14  11  -2   10.67   11.90
 -14  11   2   21.37   11.16
  14  11   2   -8.75   11.65
  14 -11  -2   17.64   15.12
  14  12  -2    1.62   11.89
  14  12   2  -13.63   12.02
 -14  12  -2   -2.01   10.84
  14 -12   2    4.53   14.36
  14 -12  -2  -12.77   12.41
  14  12  -2    3.71   13.21
  14  12   2    4.47   13.39
 -14  12   2    2.78   10.60
 -14  13  -2    0.85   12.82
  14  13   2  -14.62   12.63
 -14  13   2   -5.69   11.11
  14  13  -2  -18.90   10.80
  14  13   2    2.96   14.51
  14 -13  -2   -7.73   13.42
  14  13  -2   -3.19   13.75
  14 -13   2   -8.50   11.91
  14  14  -2  -11.87   12.93
 -14  14   2   -8.97   11.41
  14  14   2   -0.97   14.20
  14 -14   2   -2.73   13.24
  14  14  -2   -5.22   13.89
  14  14   2    6.56   15.49
  14 -14  -2  -11.31   16.63
 -14  14  -2   -3.75   13.24
 -14  15  -2   38.91   17.98
 -14  15   2   48.69   16.92
  14  15   2   13.09   18.02
  14  15  -2   22.52   17.71
  14 -15  -2   32.09   19.50
  14  15  -2    8.66   16.48
  14 -15   2    9.42   15.99
  14  15   2   38.69   19.96
  14  16   2  -24.40   15.04
  14  16   2    6.90   17.55
  14  16  -2   -1.69   15.31
 -14  16  -2   18.22   16.81
  14 -16   2    3.44   15.49
  14 -16  -2   20.13   19.09
  14  16  -2   -6.86   16.43
  14 -17   2   21.70   18.03
  14  17  -2    9.07   18.59
  14  17  -2   28.40   21.27
  14  17   2   25.77   20.72
  14  17   2   18.31   20.91
  14 -17  -2    9.76   19.10
 -14  17  -2   18.12   17.47
  15   0  -2    1.51    5.34
  15   0   2   -2.44    6.17
  15   0  -2   -3.05   10.73
 -15   0  -2    4.96    6.98
  15   0  -2   -1.70    5.51
  15   0   2   13.41   12.08
  15   0  -2    6.81    4.84
  15  -1   2  317.64   33.52
  15  -1  -2  316.14   19.01
 -15   1  -2  240.95   20.36
  15   1  -2  266.62   32.39
  15   1  -2  244.12   19.20
  15  -1  -2  276.86   17.66
  15  -1  -2  250.60   31.62
  15   1  -2  276.79   18.79
  15   1   2  234.20   30.61
 -15  -1  -2  257.18   21.38
  15   1   2  232.17   21.84
  15   2   2   -1.74    6.92
  15  -2  -2  -11.77   10.11
  15   2  -2   -3.30    5.27
  15   2  -2  -13.68    9.04
 -15   2   2    6.79    5.16
  15   2   2   -7.37    9.93
  15   2  -2   -5.20    5.92
  15   2   2    3.15    7.54
  15  -2   2   11.76   12.52
 -15   2  -2   -4.06    6.01
  15  -2  -2   -1.26    5.23
 -15   3   2    0.80    4.69
  15   3  -2    7.49   12.64
  15   3   2   -2.63    7.09
  15  -3  -2  -10.03    5.01
  15   3   2   -8.39    9.51
  15   3  -2   -7.14    5.28
  15   3  -2   -5.36    6.07
  15  -3  -2   -4.24   11.35
  15   3   2    1.03    6.83
 -15   3  -2   -0.24    6.59
  15  -3   2   -1.49   11.48
  15   4  -2  124.15   23.81
  15   4  -2  146.95   16.42
  15   4   2  110.53   16.66
 -15   4  -2   92.84   14.21
  15  -4  -2  104.34   22.28
 -15   4   2  135.33   12.66
  15   4  -2  141.20   17.29
  15   4   2  113.47   17.15
  15   4   2   98.73   22.02
  15  -4  -2  115.95   13.24
  15  -4   2  121.38   22.72
  15  -5  -2   16.03   13.97
  15  -5   2    1.42   14.08
  15   5   2    0.23    7.57
 -15   5  -2    6.26    7.93
  15   5   2    3.77    8.68
 -15   5   2   -8.28    5.38
  15   5  -2   -7.96   11.41
  15   5  -2    5.82    8.32
  15   5   2    1.90   12.46
  15   5  -2   19.13    8.54
  15   6   2  153.62   20.67
  15   6   2  100.20   17.74
  15   6  -2  136.68   18.90
  15   6   2  115.03   23.52
  15  -6  -2  140.03   25.32
 -15   6  -2  141.54   18.67
 -15   6   2  125.73   14.56
  15   6  -2  118.89   22.98
  15  -6   2  152.43   25.99
 -15   7  -2  -11.47    7.71
 -15   7   2    3.59    7.15
  15   7   2   -4.67    8.30
  15   7   2   -4.35    8.78
  15   7  -2   -8.29   10.85
  15   7   2    5.09   12.34
  15  -7  -2  -17.95   10.82
  15  -7   2   -7.41   11.66
  15   7  -2  -19.64    7.10
  15   8   2  152.29   23.26
  15   8  -2  226.58   31.66
  15   8   2  241.60   27.86
  15  -8  -2  216.87   30.80
 -15   8   2  224.71   20.21
  15   8  -2  209.61   24.71
  15  -8   2  223.95   30.40
 -15   8  -2  210.82   23.01
  15   8   2  150.36   27.46
  15  -9   2   -7.89   12.36
 -15   9  -2    7.38   10.51
 -15   9   2   11.22    8.97
  15   9   2    2.96   12.86
  15   9   2   15.57   12.05
  15   9   2   -2.94   10.72
  15   9  -2   -2.14   11.94
  15   9  -2    2.39   10.92
  15  -9  -2   -5.54   12.92
  15 -10   2   -7.78   13.15
 -15  10  -2    2.01    9.92
  15  10  -2   -0.15   12.75
  15  10   2  -12.38   10.05
  15 -10  -2   -7.45   13.31
 -15  10   2    6.08    9.19
  15  10  -2    3.96   10.82
  15  10   2   -7.91   12.82
 -15  11   2   42.99   13.36
  15  11  -2   34.63   15.96
  15  11   2   15.56   16.33
  15  11   2    4.26   13.12
 -15  11  -2   56.73   15.76
  15  11  -2   54.21   18.98
  15 -11   2   51.42   19.73
  15 -11  -2   49.89   18.84
  15 -12  -2   11.97   16.41
 -15  12  -2  -12.67   11.04
  15  12   2   -0.74   14.71
 -15  12   2    7.68   11.37
  15  12   2   -9.75   11.96
  15  12  -2  -10.68   12.53
  15  12  -2   -6.29   12.43
  15 -12   2   29.23   17.52
  15 -13  -2   46.97   20.62
  15  13  -2   29.65   18.34
 -15  13   2   69.79   16.78
  15 -13   2   71.91   21.23
  15  13  -2   72.34   21.34
  15  13   2   41.19   19.42
 -15  13  -2   44.15   16.13
  15  13   2   21.87   17.98
 -15  14  -2  202.77   28.14
  15  14   2  161.70   30.53
  15  14  -2  118.81   26.64
  15 -14  -2  222.88   35.29
  15 -14   2  144.59   28.24
  15  14  -2  149.23   28.95
  15  14   2  169.47   31.52
  15  15  -2   63.07   22.68
 -15  15  -2   70.31   21.21
  15 -15   2   87.21   24.82
  15  15  -2  105.59   25.98
  15 -15  -2   75.20   25.40
  15  15   2   45.97   22.65
  15  15   2   33.13   20.29
  15  16   2  207.18   37.33
 -15  16  -2  205.74   31.84
  15  16  -2  260.72   37.78
  15  16  -2  291.63   38.67
  15 -16   2  231.74   34.15
  15  16   2  231.81   36.78
  15 -16  -2  304.62   40.79
 -15  17  -2   74.26   22.68
  15 -17   2   26.45   19.11
  15  17   2   33.74   23.71
  15  17  -2    6.98   19.41
  15  17  -2   -3.41   18.89
  15 -17  -2   93.40   25.33
  15  17   2    6.20   18.69
  16   0   2  405.64   30.32
  16   0   2  433.98   41.95
  16   0  -2  455.02   43.30
  16   0  -2  482.45   26.85
 -16   0  -2  417.76   29.49
  16   0  -2  452.33   28.04
  16  -1  -2   45.72   17.60
  16   1  -2   28.77    7.54
  16  -1  -2   32.02    7.52
  16   1   2   40.52   10.71
  16   1  -2   36.44   16.37
 -16  -1  -2   25.59    9.49
  16   1   2   34.24   15.88
  16   1  -2   30.45    8.84
  16  -1   2    1.10   12.05
  16   1   2   39.26    9.94
 -16   1  -2   21.29    9.01
  16   2   2    7.55    8.20
  16   2   2   -3.83   13.53
  16   2  -2   10.11    7.42
 -16   2   2   27.74    6.96
  16  -2  -2   10.77   14.38
  16   2  -2   26.26    8.58
  16  -2   2   -5.79   11.16
 -16   2  -2   20.49    8.87
  16   2  -2   15.84   14.09
  16   2   2   21.18    9.46
  16   3  -2   16.66   14.46
  16  -3   2   24.68   15.00
  16   3  -2   -5.52    5.87
  16   3   2   11.46    8.41
 -16   3  -2   16.78    8.52
  16  -3  -2   -2.19   12.03
  16   3   2    1.91   11.60
  16   3  -2    0.67    7.30
  16   3   2   20.74   10.50
 -16   3   2   12.70    6.07
 -16   4   2   -3.26    5.31
  16   4  -2  -14.49   10.15
  16   4   2    0.72    7.58
  16   4   2   -0.59   11.41
  16   4   2   -3.70    7.99
  16  -4  -2   13.73   14.22
 -16   4  -2   -0.81    7.28
  16   4  -2   -3.61    7.68
  16  -4   2   28.61   15.20
  16   4  -2   -5.07    6.87
  16   5   2   88.40   22.43
  16   5  -2   89.15   14.77
  16   5   2   81.49   15.07
  16  -5  -2   69.03   19.81
  16   5  -2   70.17   14.36
  16   5  -2   69.36   20.30
  16   5   2   61.20   14.85
 -16   5  -2   64.25   13.03
 -16   5   2   61.03   10.08
  16  -5   2   43.18   17.29
 -16   6  -2  295.24   23.52
 -16   6   2  316.72   21.01
  16   6   2  321.87   27.83
  16  -6  -2  342.24   36.85
  16   6  -2  342.69   28.10
  16   6   2  242.26   33.87
  16  -6   2  234.72   32.37
  16   6   2  349.21   29.84
  16   6  -2  325.80   36.67
  16   6  -2  259.12   24.32
  16   7  -2    8.86   14.26
  16  -7   2   14.10   14.73
  16   7   2  -11.24    8.85
 -16   7   2    7.84    7.57
 -16   7  -2    8.64    9.35
  16   7  -2   -4.42    8.79
  16  -7  -2   17.00   14.93
  16   7   2   -5.17    9.63
  16   7   2    3.18   12.93
  16  -8   2   -2.88   13.85
 -16   8  -2   -4.37    9.10
  16   8   2   -9.00    9.69
  16   8   2    0.50   13.02
  16  -8  -2    0.41   13.61
  16   8  -2  -12.19   11.08
 -16   8   2   -0.25    7.51
  16   8   2  -10.64    9.51
  16   8  -2   -1.29   10.40
  16   9   2   16.65   13.64
 -16   9   2   49.24   12.46
 -16   9  -2   54.08   14.48
  16  -9   2   34.35   18.26
  16  -9  -2   46.32   18.49
  16   9   2   24.51   16.89
  16   9  -2   23.14   13.64
  16   9   2   25.01   14.45
  16   9  -2   25.52   16.99
  16  10   2   57.22   21.04
  16  10   2   92.28   20.50
  16 -10  -2   62.65   21.18
 -16  10   2   95.19   15.58
  16  10  -2   26.75   17.39
  16  10  -2   46.86   15.98
  16 -10   2   67.78   21.82
  16  10   2   50.73   17.29
 -16  10  -2   58.42   15.57
  16  11   2    3.94   12.85
  16 -11  -2   17.49   15.68
  16 -11   2    2.63   16.34
  16  11   2   11.75   14.00
  16  11   2    5.83   15.25
 -16  11  -2    1.07   11.26
  16  11  -2    2.02   14.42
  16  11  -2   12.92   13.47
  16 -12   2   16.33   18.36
  16  12   2   21.08   18.03
  16  12   2   -8.49   12.62
 -16  12  -2   12.65   13.61
  16  12  -2   -0.87   14.43
  16  12  -2    1.30   14.66
  16 -12  -2   21.22   17.61
  16 -13  -2  -18.33   15.34
  16  13   2   -8.15   14.39
  16  13   2    7.52   16.25
  16 -13   2  -22.21   15.77
  16  13  -2    8.48   17.00
  16  13  -2  -17.94   12.50
 -16  13  -2   12.62   14.44
  16 -14   2   16.84   17.37
  16  14  -2    6.08   15.79
 -16  14  -2   19.17   16.25
  16 -14  -2   23.47   19.51
  16  14  -2  -14.44   14.58
  16  14   2  -15.58   13.50
  16  14   2  -18.84   14.05
  16  15  -2  -25.33   15.18
  16 -15  -2  -21.57   17.89
  16  15   2    3.31   16.14
 -16  15  -2   20.39   17.04
  16  15   2   -4.84   16.84
  16  15  -2   16.34   18.15
  16 -15   2    2.64   16.60
  16  16   2   89.60   27.45
  16  16   2   46.04   24.08
 -16  16  -2   78.74   22.93
  16  16  -2   33.42   22.54
  16 -16  -2   65.87   25.10
  16  16  -2  103.00   27.31
  16 -16   2   91.68   26.63
  17   0  -2  273.75   20.77
 -17   0  -2  269.11   22.32
  17   0   2  272.51   33.93
  17   0  -2  261.75   34.59
  17   0  -2  280.83   19.77
  17   1   2  737.88   42.55
  17   1   2  662.95   42.66
  17   1  -2  654.81   38.39
  17  -1   2  674.00   54.33
 -17  -1  -2  660.37   41.85
  17  -1  -2  702.51   37.38
  17   1   2  666.48   54.22
  17  -1  -2  718.43   55.69
  17   1  -2  655.71   39.51
 -17   1  -2  640.41   40.91
  17   2  -2   57.63   19.82
  17   2   2   55.69   19.09
  17   2   2   77.49   14.16
  17   2  -2   70.21   12.75
  17   2  -2   56.22   11.10
  17   2   2   59.91   13.79
  17  -2   2   92.02   22.85
 -17   2  -2   51.49   11.62
  17  -2  -2   76.77   21.94
  17  -3  -2   13.32   14.95
 -17   3  -2   12.65    8.46
  17   3  -2   -5.21   11.79
 -17   3   2   19.50    6.79
  17   3   2   10.20    9.20
  17   3  -2   22.51    9.80
  17   3   2   13.86   13.59
  17  -3   2    8.16   13.46
  17   3  -2   17.98    8.69
  17   3   2   19.44    9.86
  17  -4  -2  -28.50    9.95
  17   4  -2   12.48    8.87
  17   4   2   15.87   10.80
 -17   4   2   18.20    7.17
  17   4  -2   34.31   11.32
  17   4   2   19.16   15.99
  17   4   2   15.96    9.84
  17  -4   2   25.68   15.98
 -17   4  -2   30.97   10.50
  17   4  -2   20.27   15.72
  17   5   2   -5.66    9.21
  17   5  -2    0.62    8.29
 -17   5   2    1.35    6.25
  17   5  -2   -0.48   13.24
  17   5   2   -8.39   11.70
  17  -5  -2  -13.98   11.72
  17   5   2   -6.40    8.45
  17   5  -2   -5.04    7.78
  17  -5   2   -3.41   13.65
 -17   5  -2   -0.71    8.29
  17  -6  -2  107.98   23.88
  17   6   2   95.46   18.54
 -17   6  -2   93.15   15.70
  17  -6   2  106.16   23.93
  17   6  -2  128.74   19.60
 -17   6   2   91.33   12.51
  17   6   2   88.05   23.60
  17   6  -2   74.51   15.89
  17   6  -2   85.44   23.10
  17   6   2   68.19   15.85
  17  -7  -2  242.27   34.92
  17  -7   2  240.33   35.53
  17   7   2  162.69   30.25
  17   7  -2  224.29   25.61
  17   7  -2  195.22   25.67
  17   7  -2  174.08   31.02
  17   7   2  218.52   27.20
 -17   7  -2  228.74   24.17
  17   7   2  236.97   28.46
  17  -8   2   86.86   23.64
 -17   8  -2   80.15   16.22
  17   8   2   94.08   19.42
  17  -8  -2   84.93   23.06
  17   8  -2   69.12   21.35
  17   8  -2   42.79   14.91
  17   8   2   65.78   22.33
  17   8   2   85.48   18.61
  17   9   2   14.71   13.24
  17   9   2    8.45   15.34
  17   9   2    5.50   12.31
  17   9  -2    3.70   14.51
  17  -9  -2   39.22   20.43
  17  -9   2   11.52   17.15
  17   9  -2    3.33   12.08
 -17   9  -2   -6.39   10.21
  17 -10   2   25.44   18.72
 -17  10  -2   21.69   12.87
  17  10  -2   -6.40   11.59
  17  10   2   22.53   17.38
  17  10  -2   23.28   17.51
  17  10   2   27.49   16.47
  17  10   2   18.39   14.43
  17 -10  -2   38.95   19.06
  17  11   2   68.51   20.84
  17  11  -2   53.22   21.06
  17 -11   2   86.84   24.74
  17 -11  -2  118.43   26.91
  17  11   2   53.54   22.37
 -17  11  -2  108.67   20.53
  17  11   2  117.48   23.83
  17  11  -2   82.02   21.78
  17 -12   2    1.88   16.04
  17  12  -2   18.41   17.29
  17 -12  -2   38.16   21.55
  17  12  -2    6.21   15.19
  17  12   2   33.55   20.41
  17  12   2   23.67   16.37
  17  12   2  -18.76   14.10
 -17  12  -2   10.75   13.91
  17  13   2   20.26   16.96
  17  13  -2    6.52   16.54
  17  13   2    9.00   17.21
  17 -13  -2   59.02   23.16
  17  13  -2   43.68   20.54
  17  13   2   26.84   19.28
  17 -13   2   36.76   21.30
 -17  13  -2   19.80   15.18
  17  14   2    7.15   16.33
  17 -14   2   32.09   20.98
  17 -14  -2   17.78   21.67
  17  14   2   32.57   20.54
  17  14  -2   34.39   21.21
  17  14  -2    4.69   17.21
  17  14   2    5.93   17.91
  17  15  -2   -3.05   17.11
  17  15   2   10.26   19.15
  17 -15   2   16.30   19.81
  17 -15  -2   15.25   20.23
  17  15  -2   14.48   19.23
  17  15   2   16.47   20.63
  17 -16  -2   55.98   25.29
  17  16   2   31.42   22.36
  17 -16   2  -15.95   19.79
  17  16  -2   32.67   22.07
  18   0  -2  373.26   43.25
  18   0  -2  505.13   28.35
 -18   0  -2  437.55   30.22
  18   0   2  421.66   43.62
  18   1  -2   93.07   12.81
  18  -1   2  101.65   23.53
  18   1  -2   93.75   13.77
  18   1  -2  111.50   24.53
 -18   1  -2   68.64   13.58
  18   1   2   80.32   21.42
  18   1   2  118.06   17.09
  18  -1  -2  100.18   11.54
  18   1   2  106.36   16.05
  18  -1  -2   99.87   24.07
  18  -2  -2   66.07    9.76
 -18   2  -2   57.55   12.54
  18   2   2   77.85   14.89
  18   2  -2   56.57   20.08
  18  -2  -2   93.19   23.03
  18   2  -2   54.73   12.50
  18   2   2   54.05   12.69
  18  -2   2   78.64   22.37
  18   2  -2   62.47   12.29
  18   2   2   52.44   20.57
  18   3   2  172.30   29.64
  18   3  -2   54.27   13.22
 -18   3  -2   64.98   13.34
  18   3  -2   95.04   22.82
  18   3  -2   84.77   14.63
  18   3   2   73.78   15.96
  18  -3  -2   84.62   23.50
  18   3   2  102.53   16.68
  18  -3   2   74.22   22.29
  18  -4  -2   49.93   20.47
  18   4  -2   48.77   12.31
  18   4   2   43.09   13.66
 -18   4  -2   45.07   12.28
  18   4   2   65.27   14.61
  18   4  -2   37.27   12.71
  18   4  -2   42.83   18.15
  18  -4   2   57.91   21.29
  18   4   2   23.27   17.22
  18   5  -2   47.37   13.16
  18   5   2   34.61   19.31
  18   5  -2   52.81   14.00
  18   5  -2   27.53   17.48
  18   5   2   61.66   15.93
 -18   5  -2   41.24   12.33
  18  -5   2   78.04   22.38
  18  -5  -2   21.40   18.39
  18   5   2   28.63   12.32
  18  -6   2  117.28   28.04
  18   6   2  186.05   24.82
  18   6  -2  152.72   29.14
 -18   6  -2  205.71   22.88
  18   6  -2  160.44   23.00
  18   6  -2  246.44   26.57
  18  -6  -2  174.84   31.46
  18   6   2  126.50   22.24
  18   6   2  153.38   29.74
  18   7   2   23.56   17.78
  18   7   2   27.47   14.22
  18   7  -2   20.76   12.86
  18   7  -2   25.82   13.33
 -18   7  -2   20.73   11.49
  18   7  -2    5.43   14.85
  18  -7   2   -4.60   15.80
  18   7   2   20.50   13.23
  18  -7  -2  -10.49   15.67
  18  -8  -2   45.79   20.89
  18  -8   2   60.78   23.54
  18   8   2   37.67   15.61
  18   8  -2   33.57   14.77
 -18   8  -2   54.85   14.82
  18   8  -2   48.43   16.15
  18   8   2   25.29   15.62
  18   8   2   18.31   17.68
  18   8  -2   37.39   19.82
  18   9   2   15.81   14.17
  18  -9  -2   21.03   19.20
  18   9   2   15.29   14.04
  18   9  -2    7.59   12.51
 -18   9  -2   19.20   12.63
  18   9  -2   -8.19   14.52
  18   9   2   -4.25   15.02
  18   9  -2    3.70   12.79
  18  -9   2   28.90   20.34
  18  10   2   43.87   18.45
  18  10   2   54.62   23.30
  18  10  -2   49.34   18.13
 -18  10  -2   42.85   15.52
  18 -10   2   44.66   22.48
  18  10  -2   38.12   20.48
  18 -10  -2   66.34   22.77
  18  10   2   41.77   18.65
  18 -11  -2   13.31   19.57
  18  11   2  -22.11   13.67
  18 -11   2   -7.07   16.59
  18  11  -2    7.55   17.09
  18  11   2   -2.31   13.30
  18  11  -2   -7.37   13.24
  18  11   2    4.74   13.91
 -18  11  -2    5.86   13.12
  18  12   2   20.95   18.02
  18  12  -2   15.50   16.22
  18  12  -2   45.28   21.78
  18 -12  -2   -5.03   20.40
  18  12   2   77.98   25.27
  18 -12   2    8.96   18.69
  18  12   2  -11.06   14.61
  18 -13  -2   21.37   21.61
  18  13   2  -19.52   14.65
  18  13  -2  -23.18   13.89
  18  13   2    3.09   16.37
  18  13  -2   10.21   18.06
  18  13   2    2.45   18.86
  18 -13   2   16.63   19.93
  18  14  -2   27.97   20.49
  18  14   2    5.03   18.76
  18  14  -2  -10.18   16.89
  18 -14   2    6.65   18.63
  18  14   2   36.61   20.50
  18  14   2   13.34   18.55
  18 -14  -2   40.91   24.24
  18  15  -2   12.23   19.82
  18 -15  -2   52.92   25.80
  18  15  -2  -11.55   17.18
  18  15   2    6.02   20.70
  18  15   2  -16.28   16.05
  18 -15   2   55.56   23.83
  18  15   2   26.04   22.03
  19   0  -2  213.16   33.63
  19   0   2  269.58   36.52
  19   0   2  238.33   22.59
 -19   0  -2  236.07   22.29
  19   1   2  637.99   39.17
  19  -1   2  607.53   51.60
  19   1  -2  547.06   53.01
  19   1   2  640.35   54.10
 -19   1  -2  632.38   37.78
  19   1  -2  590.66   36.78
  19   1   2  607.47   39.92
  19   2   2   69.96   14.80
  19   2  -2   83.17   13.66
 -19   2  -2   93.09   15.03
  19  -2   2  130.02   26.91
  19   2   2   88.52   23.61
  19   2  -2   77.92   23.27
  19  -2  -2   80.23   23.47
  19   2   2   82.64   15.76
  19   2  -2   78.77   14.37
  19   3   2   44.46   12.87
  19  -3   2   16.43   17.45
  19   3  -2   32.17   11.39
 -19   3  -2   40.33   11.91
  19   3  -2   17.39    9.84
  19  -3  -2   36.78   18.55
  19   3   2   14.39   15.89
  19   3   2   38.30   13.13
  19   3  -2   15.00   17.41
  19   4  -2   -5.44    9.11
  19   4  -2   -4.42   14.65
  19  -4   2   -2.34   15.77
  19   4  -2   -9.63    9.05
 -19   4  -2  -12.41    8.25
  19  -4  -2  -10.27   15.31
  19   4   2    4.18   10.00
  19   4   2   -2.69    9.97
  19   4   2   32.59   18.58
  19   5   2    3.61   10.36
  19   5  -2    1.85   10.03
  19   5   2   -0.26   11.22
  19   5   2  -30.16   12.38
 -19   5  -2   16.30   10.62
  19   5  -2    1.73    9.73
  19  -5  -2   -5.95   16.93
  19  -5   2   20.15   19.23
  19   5  -2   -4.35   13.63
  19   6   2  154.07   22.44
  19   6  -2  143.39   22.75
 -19   6  -2  180.07   20.53
  19   6  -2  156.05   21.38
  19   6   2  175.84   24.56
  19   6   2  192.70   35.36
  19  -6   2  172.17   31.90
  19   6  -2  160.32   30.97
  19  -6  -2  144.98   30.95
  19   7  -2  221.15   26.84
  19  -7  -2  174.58   33.03
  19   7   2  186.12   34.33
 -19   7  -2  174.23   22.79
  19   7   2  114.12   22.60
  19   7   2  127.79   22.78
  19  -7   2  210.51   35.48
  19   7  -2  226.84   28.11
  19   7  -2  183.41   33.73
  19   8   2   -1.01   12.74
  19   8  -2   38.12   19.64
  19   8  -2    8.18   12.66
  19  -8  -2   27.03   19.83
  19   8  -2   22.93   13.90
  19   8   2   25.22   16.02
  19  -8   2   10.02   20.36
 -19   8  -2   46.43   14.51
  19   8   2   37.86   21.36
  19   9   2  -13.88   15.21
  19   9   2    5.02   13.67
  19   9  -2   15.63   14.63
  19  -9  -2   -8.85   16.51
  19  -9   2   17.12   20.59
  19   9   2   14.72   15.38
  19   9  -2  -19.57   11.50
  19   9  -2   -6.40   14.59
  19  10   2   14.60   15.07
  19  10  -2    1.62   13.71
  19  10  -2  -25.43   14.69
  19 -10  -2  -42.32   14.73
  19  10   2  -22.20   14.81
  19 -10   2   19.63   22.24
  19  10   2   -5.79   13.92
  19  10  -2   -4.38   14.50
  19 -11   2   27.48   23.37
  19  11   2   44.09   19.82
  19 -11  -2   29.38   21.83
  19  11   2   45.44   19.91
  19  11   2   10.46   18.33
  19  11  -2   30.45   17.73
  19  11  -2   31.53   21.08
  19 -12   2   -7.62   18.78
  19  12  -2    5.95   18.94
  19  12   2  -23.60   15.43
  19 -12  -2   -1.57   21.00
  19  12  -2  -23.71   13.20
  19  12   2   -3.19   16.31
  19  12   2   -0.94   15.02
  19  13  -2  -16.51   14.91
  19 -13   2  -12.64   19.16
  19  13  -2   -6.90   17.57
  19 -13  -2   25.04   23.48
  19  13   2  -10.56   15.19
  19  13   2  -19.22   16.04
  19  13   2   10.58   18.38
  19 -14  -2  -14.27   20.09
  19  14   2   12.85   20.92
  19  14  -2  -18.57   17.77
  19  14   2    0.08   17.51
  19  14  -2    5.20   19.44
  19 -14   2  -31.19   17.36
  19  14   2  -20.16   16.36
  20   0   2  300.83   24.72
  20   0  -2  205.32   33.33
  20   0   2  177.71   32.03
 -20   1  -2   59.81   13.47
  20   1   2   63.74   14.07
  20   1  -2   96.62   14.88
  20   1  -2   78.63   22.73
  20   1   2   73.89   15.86
  20   1   2   31.11   18.16
  20  -1   2   61.15   20.48
  20  -1  -2   65.19   21.88
  20  -2  -2   -2.71   16.64
  20  -2   2    2.68   15.95
  20   2   2   -4.11   14.05
  20   2   2    3.94    9.56
  20   2  -2   -1.34   15.98
 -20   2  -2    6.81    9.69
  20   2  -2    1.77    9.19
  20   2   2    8.11   10.60
  20   3   2   22.38   12.10
  20   3  -2   13.36   10.59
 -20   3  -2   15.11   10.35
  20   3  -2    0.67   15.57
  20   3   2    6.10   16.30
  20  -3  -2   12.73   18.24
  20   3   2    9.00   11.57
  20  -3   2   -2.19   16.89
 -20   4  -2   35.06   11.84
  20  -4  -2   45.12   21.58
  20  -4   2   -9.13   16.29
  20   4  -2   12.40   11.96
  20   4   2  -17.31   12.72
  20   4   2    9.04   11.22
  20   4   2   12.90   11.93
  20   4  -2    8.57   16.87
  20   5   2   -8.49   10.69
  20   5  -2    8.40   16.84
  20  -5   2   -4.30   15.22
  20  -5  -2   16.43   19.55
  20   5   2  -23.72   13.68
  20   5   2  -14.00    9.76
  20   5  -2   21.89   12.90
  20   6  -2  155.65   31.96
  20  -6   2  205.15   35.16
  20  -6  -2  106.44   28.90
  20   6   2  207.24   28.08
  20   6   2  198.63   25.59
  20   6   2  227.27   38.44
  20   6  -2  167.53   24.73
  20   6  -2  135.74   21.96
  20   7  -2   39.87   16.51
  20   7   2   23.82   15.56
  20   7   2   22.35   14.70
  20   7  -2   12.64   17.11
  20   7   2   39.61   21.20
  20  -7   2   40.79   23.06
  20   7  -2   12.99   13.46
  20  -7  -2   23.82   21.46
  20   8   2   48.24   18.51
  20   8  -2   20.32   15.80
  20   8   2   45.28   17.16
  20  -8  -2   75.94   25.72
  20   8   2   34.82   22.09
  20   8  -2   47.26   17.73
  20  -8   2   12.98   22.59
  20   8  -2   25.15   18.99
  20   9   2   90.10   28.17
  20   9  -2   64.96   20.28
  20  -9  -2   67.29   26.05
  20  -9   2   77.18   26.94
  20   9   2   53.14   20.02
  20   9  -2   35.28   21.11
  20   9   2   44.84   18.57
  20   9  -2   52.15   18.56
  20 -10  -2   56.24   25.93
  20  10  -2   75.05   21.19
  20  10  -2   53.43   19.46
  20  10   2   22.31   21.38
  20  10  -2   19.39   20.50
  20  10   2   94.29   25.55
  20  10   2   33.58   18.65
  20 -10   2   72.23   27.56
  20  11   2  -16.03   13.38
  20  11  -2  -17.42   15.24
  20  11  -2    6.16   15.52
  20  11  -2  -14.56   13.31
  20  11   2  -17.45   16.41
  20 -11  -2   51.06   26.74
  20 -11   2   21.45   20.92
  20  11   2    4.81   15.82
  20 -12  -2   23.76   26.24
  20  12   2   37.27   21.00
  20 -12   2  -49.20   16.19
  20  12  -2   44.84   21.11
  20  12   2   10.46   18.47
  20  12  -2   50.23   24.23
  20  12   2   63.18   26.59
  20  12  -2   60.43   22.51
  20  13   2   24.86   20.09
  20 -13   2  -49.18   19.77
  20  13  -2   21.62   20.32
  20  13  -2   10.25   18.58
  20  13  -2   31.17   23.88
  20 -13  -2   30.20   26.16
  20  13   2    2.68   20.54
  20  13   2   -9.76   16.62
  21   0  -2   95.32   26.83
  21   0   2  103.40   26.40
  21   0   2  125.20   18.27
  21  -1   2   38.57   21.10
  21   1   2   59.07   14.37
  21  -1  -2   65.62   24.59
  21   1   2  125.31   28.07
  21   1  -2   90.79   25.69
  21   2   2   84.98   24.80
  21   2  -2   32.43   21.19
  21   2   2   98.49   18.90
  21  -2  -2   36.84   21.17
  21  -2   2   56.55   22.61
  21   2   2   74.90   16.04
  21  -3   2    2.53   18.62
  21  -3  -2   14.57   19.18
  21   3   2    4.11   10.48
  21   3  -2   11.54   18.33
  21   3   2   -5.30   10.81
  21   3  -2    7.36   10.04
  21   3   2   -3.23   15.95
  21   4   2  188.28   24.25
  21   4  -2  188.40   33.95
  21  -4  -2  237.33   39.90
  21   4   2  200.18   25.86
  21   4  -2  224.39   25.11
  21   4   2  213.76   37.89
  21  -4   2  160.44   33.45
  21   5   2  -33.81   12.51
  21   5   2    2.06   12.14
  21   5  -2    5.53   12.00
  21   5   2    7.07   12.78
  21   5  -2  -10.04   15.63
  21  -5  -2   11.83   19.83
  21  -5   2   -3.64   16.98
  21   6   2    0.43   15.87
  21   6  -2    3.02   17.15
  21  -6  -2   22.53   21.33
  21  -6   2   -1.09   18.90
  21   6  -2    7.84   13.32
  21   6   2  -31.05    9.67
  21   6   2   31.75   16.00
  21   7   2  172.59   26.46
  21  -7  -2  127.39   32.23
  21   7   2  217.58   30.39
  21  -7   2  141.58   33.38
  21   7  -2  170.60   34.01
  21   7  -2  191.01   27.55
  21   7   2  213.30   38.00
  21  -8   2   20.72   25.36
  21   8   2   56.57   25.07
  21   8  -2   54.18   19.73
  21  -8  -2   -3.95   22.22
  21   8  -2   53.51   23.03
  21   8   2   60.52   18.48
  21   8   2   54.11   19.78
  21  -9  -2   33.28   23.74
  21   9  -2   -8.20   16.78
  21   9  -2   22.96   16.74
  21   9   2   10.70   16.61
  21  -9   2  -12.27   21.80
  21   9   2   23.25   21.95
  21   9   2   14.34   15.62
  21 -10   2   50.54   27.09
  21  10   2  -16.62   15.70
  21  10   2   38.59   18.79
  21  10  -2    9.76   20.31
  21  10  -2    9.50   16.55
  21 -10  -2    1.67   23.05
  21  10   2   -4.27   19.37
  21  11   2  -16.60   15.21
  21  11  -2  -25.32   16.05
  21 -11   2  -12.87   21.06
  21  11   2    4.61   18.01
  21 -11  -2  -12.58   20.58
  21  11  -2   -1.28   16.13
  21  11   2  -16.01   18.57
  21  12   2   19.12   19.72
  21  12   2   -6.02   17.96
  21  12  -2   -8.92   19.73
  21 -12  -2   26.06   27.39
  21  12   2   -1.08   20.88
  21 -12   2   -4.04   21.22
  21  12  -2   -5.87   17.05
  22   0  -2   51.18   21.43
  22   0   2   90.96   24.97
  22   1  -2   99.69   27.17
  22   1   2  123.36   29.18
  22  -1  -2  178.93   33.88
  22  -1   2   88.70   27.19
  22  -2  -2  -17.75   17.68
  22  -2   2   17.12   17.30
  22   2  -2   -6.70   16.96
  22   2   2    6.24   11.64
  22   2   2    4.66   17.39
  22   3   2   34.10   21.00
  22   3  -2   -0.67   18.04
  22   3   2   13.46   13.41
  22  -3  -2   32.56   22.49
  22  -3   2   43.52   23.70
  22  -4  -2  -35.99   14.01
  22   4   2    3.58   12.96
  22   4  -2    5.04   17.38
  22   4   2    1.71   15.79
  22  -4   2   10.62   20.62
  22   5   2    5.00   13.69
  22  -5  -2   30.69   22.47
  22   5   2   30.86   14.64
  22   5   2  -14.92   16.79
  22  -5   2    0.92   21.41
  22   5  -2    9.24   18.29
  22   6   2   35.11   21.46
  22   6   2   44.37   17.54
  22   6   2   -7.87   11.97
  22  -6   2   -0.59   21.44
  22   6  -2   34.04   20.90
  22  -6  -2   34.05   24.08
  22   6  -2   10.13   14.46
  22   7  -2   78.28   26.35
  22   7  -2   41.10   17.76
  22  -7  -2   89.47   29.32
  22   7   2   33.24   18.06
  22  -7   2    9.84   23.70
  22   7   2   36.34   16.59
  22   7   2   63.84   27.57
  22   8  -2   -9.78   14.84
  22  -8   2   15.17   22.64
  22   8  -2   -3.38   17.93
  22   8   2   14.84   17.68
  22  -8  -2   20.26   23.88
  22   8   2  -10.10   17.63
  22   8   2   -5.76   13.76
  22  -9  -2   -8.86   20.66
  22  -9   2   -6.79   24.53
  22   9  -2   31.02   23.23
  22   9   2   51.46   22.24
  22   9  -2   26.39   18.66
  22   9   2   19.76   17.24
  22   9   2   32.67   24.21
  22  10  -2  -12.41   18.63
  22  10   2    7.72   18.99
  22  10   2    8.27   17.05
  22  10  -2   -0.72   17.50
  22  10   2   -0.05   20.16
  22 -10  -2    0.62   23.96
  22 -10   2  -10.02   22.80
  22 -11   2   21.76   23.81
  22  11  -2  -33.15   16.73
  22  11  -2  -10.49   17.32
  22  11   2   -6.96   18.69
  22  11   2  -30.16   14.32
  22  11   2   -2.26   20.91
  22 -11  -2   29.44   28.94
  23   0  -2   26.23   20.27
  23   0   2   27.17   19.40
  23  -1  -2  -11.10   15.15
  23   1  -2  -35.38   15.76
  23  -1   2  -20.81   15.14
  23   1   2   11.06   16.92
  23   2   2   94.34   27.48
  23  -2   2   56.20   25.57
  23  -2  -2   15.06   19.94
  23   2  -2   52.55   24.02
  23  -3  -2    6.74   20.04
  23   3   2   -4.25   12.46
  23   3   2   29.20   19.69
  23   3  -2   -0.27   18.64
  23  -3   2   25.84   22.82
  23   4   2   57.75   24.07
  23  -4   2   41.84   22.36
  23  -4  -2   45.51   26.98
  23   4  -2   62.94   25.16
  23   4   2   94.62   20.77
  23   5   2   -9.98   12.77
  23   5  -2    8.36   18.98
  23  -5  -2    5.94   22.62
  23  -5   2  -32.04   17.02
  23  -6  -2    3.19   20.85
  23   6  -2   24.32   21.61
  23   6   2   16.18   15.58
  23   6   2   -0.15   18.52
  23  -6   2    6.43   24.25
  23   7   2   63.02   27.08
  23   7   2   78.66   23.12
  23  -7   2   59.18   30.38
  23  -7  -2   83.92   30.65
  23   7  -2   38.43   23.54
  23  -8   2   72.86   30.86
  23   8  -2   30.68   23.85
  23  -8  -2   88.64   33.69
  23   8   2  157.71   37.20
  23   8   2  120.15   27.33
  23   9  -2  -11.31   18.63
  23   9   2   -9.15   17.68
  23   9   2  -18.01   19.96
  23  -9  -2   39.60   28.50
  23  -9   2  -22.20   20.75
  23  10  -2  -23.14   19.22
  23  10   2   24.06   21.01
  23  10   2   -8.73   20.39
  23 -10   2   58.39   28.16
  23 -10  -2  -14.01   24.08
  23  10  -2   -3.02   18.75
  24   0   2   57.67   26.01
  24   0  -2   40.98   23.76
  24  -1  -2    3.09   18.53
  24   1  -2   -9.44   17.36
  24   1   2   27.74   22.32
  24  -1   2   29.27   20.96
  24   2  -2   15.63   19.71
  24  -2  -2    8.60   18.24
  24  -2   2  -18.53   18.74
  24   2   2   -1.80   17.28
  24  -3  -2  -37.56   14.07
  24   3   2   32.61   20.75
  24  -3   2    1.71   20.29
  24   3  -2  -11.10   17.77
  24  -4  -2   -2.68   19.69
  24   4   2   45.69   21.97
  24  -4   2    3.17   22.49
  24   4  -2   -0.99   16.85
  24  -5   2  -10.38   22.71
  24   5   2   -7.99   20.55
  24  -5  -2   40.63   26.65
  24   5  -2   33.84   22.92
  24   6  -2   48.68   24.40
  24  -6  -2   22.00   24.52
  24   6   2   13.60   16.12
  24  -6   2  -32.30   22.03
  24   6   2    4.86   19.37
  24   7   2   52.56   21.26
  24  -7  -2   69.41   29.11
  24   7   2   66.65   27.64
  24  -7   2   59.85   31.00
  24   7  -2   59.15   26.84
  24   8  -2   -0.35   20.66
  24  -8   2   29.14   28.79
  24   8   2    9.36   18.19
  24  -8  -2  -41.15   18.97
  24   8   2  -27.32   17.91
  24   9  -2   34.84   24.86
  24  -9   2   11.34   27.56
  24   9   2  -16.34   20.76
  24  -9  -2   -3.50   26.88
  25   0  -2   21.01   23.31
  25   0   2   80.56   29.16
  25   1  -2   50.93   25.08
  25  -1   2  110.15   30.11
  25  -1  -2  101.64   30.75
  25   1   2   58.32   24.78
  25  -2  -2   17.05   23.42
  25   2  -2   33.38   22.47
  25  -2   2  -24.21   18.26
  25   2   2   -0.30   20.67
  25  -3  -2    0.26   22.65
  25  -3   2  -26.76   17.29
  25   3   2    4.46   20.22
  25   3  -2   21.09   21.42
  25  -4   2   33.61   25.09
  25  -4  -2  -17.64   20.35
  25   4   2   76.65   27.22
  25   4  -2   17.97   21.60
  25   5   2  -21.08   18.11
  25   5  -2   14.89   20.90
  25  -5  -2   28.88   26.17
  25  -5   2   -2.55   24.74
  25  -6  -2   27.13   27.87
  25   6   2   42.36   25.55
  25  -6   2   -6.39   26.08
  25   6  -2   22.21   24.29
  25   7  -2    9.97   21.18
  25  -7  -2   -0.63   24.90
  25   7   2   10.74   21.86
  25  -7   2   -0.92   25.97
  26   0  -2   40.87   24.60
  26   0   2    6.17   20.39
  26  -1  -2  -19.89   19.60
  26  -1   2   42.41   24.95
  26   1  -2    6.95   22.47
  26   1   2    6.63   19.79
  26  -2  -2    2.92   21.90
  26   2  -2   16.56   22.34
  26   2   2    3.66   20.24
  26  -2   2  -12.11   20.03
  26   3  -2   40.09   24.35
  26   3   2   15.52   22.74
  26  -3  -2   -5.70   20.97
  26  -3   2  -12.51   22.35
  26  -4  -2   -8.40   22.44
  26   4   2   84.64   28.19
  26  -4   2   13.19   24.72
  26   4  -2   32.03   24.78
   0   0  -3    1.12    1.48
   0   0  -3    1.96    2.11
   0   0   3   -0.63    1.94
   0   0   3   -1.08    0.42
   0  -1  -3    1.31    2.27
   0  -1   3   -0.95    1.91
   0  -1  -3   21.77    3.46
   0  -1  -3    2.77    2.20
   0   1  -3    0.08    2.18
   0   1   3    3.41    2.23
   0   1   3    5.36    2.61
   0   1   3    3.12    2.32
   0  -2   3  309.44   15.61
   0   2  -3  299.40   15.49
   0   2   3  306.27   17.68
   0   2  -3  284.50   16.69
   0   2   3  283.59   15.97
   0   2   3  324.56   16.56
   0   2   3  275.18   16.32
   0  -2  -3  285.95   17.56
   0  -2   3  299.04   16.71
   0  -3  -3    7.49    4.07
   0   3  -3    3.58    2.21
   0  -3  -3   -1.77    2.76
   0   3   3   -0.24    3.58
   0   3  -3    2.93    3.99
   0   3   3    2.70    3.26
   0  -3   3   -0.08    3.40
   0  -3   3   -0.07    2.15
   0   4  -3   69.31    8.08
   0   4   3   98.79    8.40
   0  -4  -3   78.96    8.97
   0  -4   3   80.36    7.10
   0   4  -3   71.77    6.59
   0  -4  -3   67.07    7.22
   0   4   3   59.44    8.29
   0  -4   3   78.51    7.87
   0   5   3   17.52    5.35
   0  -5  -3   24.66    6.35
   0  -5  -3   22.21    5.01
   0   5  -3   12.95    4.13
   0  -5   3    1.34    3.28
   0   5   3   10.12    5.06
   0   5  -3    0.58    4.80
   0   6  -3  142.08   11.82
   0   6  -3  121.75   13.96
   0   6   3  133.77   13.90
   0   6   3  134.50   13.27
   0  -6   3  162.99   12.34
   0  -7   3   -3.78    4.01
   0   7   3    9.71    5.76
   0   7  -3    5.64    6.50
   0   7   3   -2.16    4.84
   0   7  -3   -5.46    3.83
   0   8   3 1888.38  101.38
   0   8  -3 1830.00   98.22
   0  -8   3 2025.46   99.31
   0   8   3 1932.37   93.64
   0   9  -3   -1.05    5.32
   0   9   3   -1.36    6.55
   0   9   3    9.47    7.05
   0   9  -3    6.40    7.91
   0  10   3  139.22   17.67
   0  10  -3  156.00   16.09
   0  10   3  141.98   18.27
   0  10  -3  137.52   18.32
   0  11  -3    2.60    8.98
   0  11   3    2.65    7.91
   0  11   3   -6.61    7.52
   0  11  -3    0.38    6.80
   0  12  -3   65.01   13.12
   0  12  -3   81.22   17.18
   0  12   3   64.01   14.95
   0  12   3   69.12   14.75
   0  13  -3   -2.49   10.52
   0  13   3   10.54   11.02
   0  13  -3    3.77    8.10
   0  13   3    5.43    9.05
   0  14  -3  797.86   53.17
   0  14   3  806.74   52.75
   0  14   3  774.20   53.56
   0  14  -3  776.30   50.67
   0  15  -3   15.97   14.36
   0  15  -3    7.73    9.84
   0  15   3    3.53   12.21
   0  15   3   -1.44   10.52
   0  16   3   39.64   15.75
   0  16   3   10.03   14.43
   0  16  -3   58.28   19.25
   0  16  -3   30.18   13.60
   0 -17   3  -13.00    9.69
   0  17   3   -4.95   14.95
   0  17   3  -12.40   11.44
   0  17  -3   10.67   16.29
   0  17  -3   -0.64   11.52
   0  18  -3  358.63   43.15
   0  18  -3  442.58   38.57
   0  18   3  389.99   40.42
   0 -18  -3  386.40   40.19
   0 -18   3  418.94   36.96
   0  18   3  492.87   46.23
   0  19   3   -2.71   14.36
   0  19   3    3.29   18.23
   0 -19  -3   24.48   16.72
   0  19  -3   30.13   20.91
   0 -19   3   11.13   13.60
   0  20   3  162.68   33.09
   0 -20   3  103.84   22.65
   0  20   3  158.58   29.07
   0 -20  -3  103.59   24.94
   0  20  -3   57.64   26.07
   1   0  -3    0.14    1.92
  -1   0  -3   -2.34    2.07
   1   0   3   -3.57    0.58
   1   0   3   -3.55    2.17
  -1   0  -3   -4.59    2.40
  -1   0   3   -3.17    1.74
   1   0  -3   -1.53    1.93
  -1   0  -3   -2.39    1.73
  -1   0   3   -2.36    1.66
   1  -1  -3  354.74   20.07
  -1   1   3  375.63   18.53
  -1  -1  -3  367.20   19.41
  -1  -1  -3  388.86   20.31
  -1   1   3  364.61   20.26
  -1  -1   3  387.24   18.74
  -1   1   3  369.55   18.14
   1  -1  -3  385.67   18.43
   1  -1  -3  349.09   18.13
   1   1   3  338.08   19.25
   1  -1   3  354.39   18.96
  -1   1  -3  370.05   19.41
   1  -1   3  377.80   19.45
  -1  -1   3  379.15   19.40
  -1   1  -3  373.31   19.18
   1   1  -3  375.25   19.79
   1  -1  -3  361.21   20.25
   1   1   3  405.55   19.94
   1   1   3  343.48   20.01
   1   1  -3  352.82   18.55
  -1  -1  -3  333.18   19.20
   1   2   3    8.77    3.35
   1   2   3    2.58    3.10
  -1   2   3    5.59    2.72
   1   2   3    7.11    3.36
   1   2   3   14.13    3.90
   1  -2   3    4.89    3.46
   1  -2   3    8.07    1.55
   1  -2   3    6.39    1.49
  -1  -2   3    5.38    2.75
  -1   2   3    5.21    2.61
   1   2  -3    5.49    2.27
   1  -2  -3    2.69    3.03
   1  -2  -3    9.51    2.72
  -1   2  -3    1.99    3.18
  -1   2   3    8.45    3.36
  -1  -2   3    6.53    3.14
  -1  -2  -3    6.41    3.20
  -1  -2  -3    2.07    2.99
   1   2  -3   -1.97    2.80
   1  -2  -3    1.64    3.14
  -1   3  -3  290.09   18.67
   1  -3   3  309.19   16.80
   1   3   3  292.76   19.42
  -1   3   3  310.33   19.52
   1  -3  -3  299.88   19.28
   1   3  -3  342.01   18.76
  -1   3   3  287.27   16.88
   1   3   3  299.78   18.08
   1   3  -3  313.26   17.49
   1  -3   3  318.64   16.99
  -1  -3   3  314.75   18.15
  -1  -3  -3  315.30   19.55
  -1  -3  -3  317.67   18.13
  -1  -3   3  333.42   17.83
   1  -3  -3  303.34   17.08
   1   3   3  316.80   18.02
   1  -3   3  321.38   18.75
   1  -4   3  963.84   47.68
   1   4   3  952.69   51.15
  -1   4   3  921.67   46.17
  -1  -4  -3 1044.16   47.30
   1  -4  -3  967.46   46.27
   1   4  -3  920.73   48.68
  -1  -4  -3  959.98   51.17
  -1  -4   3  976.88   49.10
   1  -4  -3  922.64   50.78
   1   4   3  936.59   46.89
  -1  -4   3  975.39   47.42
  -1   4  -3  934.52   48.24
   1  -4   3  968.50   48.46
   1   4  -3  891.30   47.20
  -1   4  -3  914.70   47.58
  -1   4   3  984.61   51.12
  -1   5  -3 1479.76   71.14
   1  -5   3 1506.55   73.82
  -1   5  -3 1469.46   73.61
  -1  -5   3 1455.98   74.28
  -1  -5  -3 1535.13   70.28
   1   5  -3 1486.92   70.96
   1   5  -3 1426.62   73.89
  -1  -5  -3 1445.91   76.30
   1  -5  -3 1503.66   69.65
  -1   5   3 1408.11   69.49
   1  -5  -3 1443.21   76.19
  -1   5   3 1485.83   76.51
   1   5   3 1349.28   69.86
   1   6  -3   10.19    4.76
  -1   6  -3   21.28    6.93
  -1   6  -3   14.70    5.05
  -1   6   3   18.23    6.73
  -1  -6   3   16.26    5.17
   1  -6   3   21.51    5.29
   1   6   3   24.22    7.21
  -1   6   3   28.62    6.52
   1   6   3   20.78    6.32
   1   6  -3   16.24    6.19
   1   7  -3   -4.75    5.46
  -1   7   3    3.63    5.61
   1   7  -3    4.28    4.64
   1   7   3   -5.58    4.54
  -1   7  -3   -1.82    4.06
   1   7   3    5.84    5.66
  -1   7  -3    4.10    6.14
  -1  -7   3   -2.22    4.36
   1  -7   3   -0.88    3.85
  -1   7   3    0.50    4.97
  -1   8   3    2.86    5.86
   1  -8   3    8.68    5.76
   1   8  -3    8.70    7.07
   1   8   3    0.87    5.60
  -1  -8   3   -4.71    4.59
  -1   8  -3   20.55    6.65
  -1   8   3    2.98    6.46
  -1   8  -3   -7.38    6.17
   1   8   3   13.47    6.96
   1   8  -3    0.74    5.02
  -1   9   3   40.21   10.36
   1   9  -3   31.40    9.94
  -1   9  -3   42.49    9.01
  -1   9  -3   37.74   10.87
  -1   9   3   35.54    9.73
   1   9   3   35.16   10.31
   1   9  -3   38.24    8.94
   1   9   3   44.03   10.66
  -1  10   3   73.64   13.75
   1  10   3   75.59   14.30
  -1  10   3   91.53   14.86
  -1  10  -3   90.27   15.40
   1  10  -3   81.23   12.65
  -1  10  -3   89.24   12.63
   1  10   3   76.99   14.68
   1  10  -3   67.69   14.06
  -1  11   3  392.41   29.98
  -1  11  -3  388.30   28.61
   1  11  -3  430.51   31.87
  -1  11  -3  446.62   32.37
   1  11  -3  426.15   29.38
   1  11   3  350.39   29.44
   1  11   3  409.93   31.95
  -1  11   3  389.06   31.00
   1  12  -3   56.01   14.67
  -1  12  -3   29.77   12.60
   1  12  -3   51.76   11.83
   1  12   3   34.85   12.83
  -1  12   3   26.15   10.91
  -1  12  -3   32.49    9.97
  -1  12   3   25.14   11.26
   1  12   3   43.91   12.34
   1  13   3    1.88    9.38
   1  13  -3   -2.38    7.91
  -1  13   3    3.29   10.04
   1  13  -3  -10.49   10.39
   1  13   3   10.27   11.11
  -1  13   3   -1.98    8.52
  -1  13  -3    2.03    7.74
  -1  13  -3    7.66   11.44
  -1  14  -3   82.54   19.54
  -1  14   3   42.17   15.98
   1  14   3   59.22   15.57
   1  14  -3   89.18   20.03
  -1  14   3   68.12   16.66
   1  14   3   66.84   17.34
  -1  14  -3   53.75   13.87
   1  14  -3   86.94   15.92
  -1  15   3   11.99   11.40
   1 -15   3    8.47   10.34
   1  15  -3    9.95   13.20
  -1  15  -3   -9.57    8.81
   1  15   3   11.20   13.53
  -1  15   3    4.48   13.18
   1  15  -3   13.99   11.61
   1  15   3    7.37   11.93
  -1  15  -3   -1.13   13.13
   1  16  -3   10.72   15.34
   1  16   3   -5.70   11.75
  -1  16  -3    5.58   11.91
  -1  16  -3   14.07   16.32
  -1  16   3    0.41   11.53
   1 -16  -3   -4.13   11.40
  -1  16   3   -7.47   13.27
   1  16  -3   -0.09   11.02
   1 -16   3    4.20   10.84
   1  16   3    8.23   14.50
   1  17  -3    8.26   15.63
  -1  17   3   13.54   13.82
   1  17   3    1.35   13.16
   1 -17   3    0.82   11.06
   1 -17  -3    8.03   13.92
   1  17   3    3.10   15.67
   1  17  -3   -4.42   10.55
  -1  17   3    5.61   15.36
  -1  17  -3   -3.23   14.14
  -1  18  -3   32.30   19.73
   1  18  -3   34.82   20.35
   1  18  -3   13.87   14.50
  -1  18   3   45.31   21.18
  -1  18   3    5.21   14.33
   1 -18  -3   -6.89   14.49
   1  18   3   34.18   19.44
   1 -18   3    6.80   12.44
   1  18   3    7.01   14.76
  -1  19   3  101.51   28.14
   1  19  -3  117.75   23.81
  -1  19  -3   76.28   25.73
  -1 -19   3   76.83   20.35
   1  19   3   89.40   26.01
   1  19  -3   69.91   24.91
   1 -19   3  110.22   22.58
   1  19   3  100.20   24.36
   1 -19  -3   49.75   20.50
   1 -20  -3   30.09   18.01
  -1  20   3   -5.65   19.73
  -1 -20   3   21.92   13.98
  -1  20  -3   -7.54   18.89
   1  20   3    0.77   20.08
   1 -20   3   -0.84   11.93
   1  20  -3  -22.08   13.13
   1  20   3   -4.77   14.97
  -1 -20  -3    4.70   14.88
   1  20  -3   -7.87   18.54
  -2   0   3   -2.72    1.48
   2   0   3   -0.40    2.32
   2   0   3   -0.75    1.66
  -2   0   3    1.13    2.16
  -2   0  -3   -0.79    2.10
  -2   0  -3   -0.16    2.87
   2   0  -3   -1.91    1.57
  -2   0  -3   -2.37    2.15
   2   0   3   -1.58    2.82
   2   0  -3   -2.62    2.24
  -2   1   3 2444.30  107.23
  -2   1  -3 2442.35  108.86
   2   1   3 2507.34  109.38
   2  -1   3 2422.53  117.12
  -2  -1  -3 2301.25  108.92
   2  -1  -3 2328.61  106.92
  -2   1  -3 2338.54  117.14
  -2   1   3 2280.64  107.21
   2   1   3 2377.50  117.53
  -2  -1  -3 2448.15  117.55
   2   1  -3 2485.45  118.18
  -2  -1  -3 2470.12  109.38
  -2  -1   3 2355.71  107.08
   2   1   3 2225.12  108.92
   2   1  -3 2350.37  107.35
   2  -1  -3 2347.23  107.39
   2  -1  -3 2447.02  117.79
  -2   1   3 2331.08  117.55
  -2  -1   3 2439.63  117.67
   2  -1   3 2485.08  108.93
   2   2   3   96.29    8.53
  -2  -2  -3   72.92    8.07
   2  -2  -3   83.65    8.22
   2  -2   3   99.20    6.95
  -2   2   3   78.89    8.18
   2   2   3   97.49    8.64
  -2  -2   3   79.28    8.07
  -2   2  -3   83.34    8.41
  -2  -2  -3   94.73    8.51
  -2   2   3  102.14    6.71
   2   2  -3   89.94    7.66
  -2  -2   3  109.30    7.89
  -2   2  -3   92.95    6.43
   2   2  -3   88.82    7.94
   2   2   3   93.35    8.89
   2  -2   3   99.88    8.87
   2   3   3 1106.07   53.88
  -2  -3  -3 1170.59   53.87
   2  -3  -3 1098.19   58.58
  -2   3  -3 1169.45   56.08
  -2  -3   3 1134.85   57.29
   2   3   3 1137.26   54.12
  -2   3   3 1131.81   52.42
   2   3  -3 1085.02   53.50
  -2   3  -3 1094.72   54.22
   2  -3  -3 1163.88   58.48
  -2  -3  -3 1041.97   58.29
   2  -3   3 1123.12   56.12
   2  -3   3 1138.67   54.52
   2   3  -3 1122.45   57.04
  -2  -3   3 1146.54   53.58
   2  -3  -3 1077.56   52.23
  -2  -4  -3  817.97   43.27
   2   4   3  758.99   39.53
   2   4   3  748.39   43.02
   2  -4  -3  746.26   38.15
  -2  -4   3  802.35   39.63
   2  -4  -3  775.13   43.20
   2  -4   3  782.99   40.39
  -2   4  -3  814.58   40.42
   2   4  -3  792.18   41.36
   2   4  -3  777.64   39.60
  -2   4   3  780.53   38.45
  -2  -4   3  788.38   41.49
  -2   4   3  763.94   42.77
  -2  -4  -3  797.78   39.66
   2  -4   3  755.30   39.94
   2  -4  -3  776.71   42.74
   2   5   3  479.38   27.94
   2  -5   3  503.63   28.05
   2  -5  -3  547.50   27.44
  -2   5   3  468.43   26.91
  -2  -5   3  479.75   28.76
   2  -5  -3  517.20   30.85
  -2   5   3  492.88   30.32
   2   5   3  507.04   30.91
   2   5  -3  486.61   28.62
  -2   5  -3  528.47   28.94
   2  -5  -3  489.97   30.11
   2   5  -3  500.69   28.21
  -2  -5  -3  528.10   31.05
  -2   6   3  161.80   15.68
   2   6  -3  192.00   14.21
  -2   6   3  184.11   14.04
   2   6   3  184.09   15.50
  -2  -6   3  190.89   14.56
   2   6   3  188.72   16.32
  -2   6  -3  180.39   15.92
   2  -6   3  188.93   13.77
   2   6  -3  195.49   15.63
   2  -6   3  154.88   13.13
   2   7  -3    3.67    4.92
   2  -7   3    3.16    4.42
  -2   7   3   -1.74    4.99
  -2   7  -3   -3.32    4.14
   2   7   3    4.08    5.45
   2   7   3   -2.73    5.00
   2  -7   3   -0.13    4.22
  -2   7   3   -2.16    5.13
  -2  -7   3   -2.03    4.58
   2   7  -3   -5.77    5.11
  -2   7  -3   14.18    7.08
  -2   8   3  604.56   36.99
  -2   8   3  667.62   40.65
   2   8   3  623.28   40.65
   2   8   3  672.25   38.64
  -2   8  -3  640.69   37.58
   2  -8   3  629.62   38.15
   2   8  -3  647.44   38.33
  -2   8  -3  654.82   39.17
   2   8  -3  674.35   38.93
   2  -8   3  684.59   38.40
   2   9  -3  165.92   18.13
  -2   9   3  143.26   16.80
   2   9  -3  132.54   14.73
   2   9   3  133.73   16.35
  -2   9  -3  134.11   17.19
  -2   9   3  127.08   15.85
  -2   9  -3  130.65   14.05
   2  -9   3  120.12   14.26
   2   9   3  153.85   17.88
   2  10   3  140.41   18.40
  -2  10   3  114.44   16.89
  -2  10  -3  192.61   21.29
  -2  10  -3  155.52   15.94
   2  10  -3  168.72   17.02
   2  10   3  165.85   19.37
  -2  10   3  130.06   17.46
   2 -10   3  137.09   16.34
   2  10  -3  148.20   19.28
  -2  11  -3   15.73    7.65
   2 -11   3   -2.09    7.16
  -2  11   3   17.82    9.59
  -2  11  -3   26.14   11.12
   2  11  -3   11.99    8.05
   2  11   3   -1.27    8.21
   2  11  -3   18.25    9.60
  -2  11   3   -3.95    6.85
   2  11   3   -5.21    7.29
   2  12  -3   51.80   14.35
   2 -12   3   69.94   13.99
  -2  12  -3   72.52   16.50
  -2  12   3   55.31   13.97
   2  12   3   73.83   15.46
  -2  12   3   51.35   13.20
  -2  12  -3   78.29   13.77
   2 -12  -3   54.22   14.23
   2  12   3   60.86   14.55
   2  12  -3   60.38   13.06
   2 -13   3   27.97   11.01
  -2  13  -3   27.68   13.95
   2 -13  -3   19.49   11.51
   2  13   3   26.30   11.94
  -2  13   3   34.52   12.19
   2  13  -3   17.69    9.83
  -2  13  -3   16.07    8.91
   2  13   3   14.63   12.49
   2  13  -3   33.67   14.45
  -2  13   3   24.46   12.53
   2  14  -3  619.10   44.94
   2  14   3  655.25   46.92
  -2  14   3  625.71   43.34
   2 -14  -3  575.17   44.93
  -2  14  -3  641.06   45.29
   2 -14   3  629.81   43.42
   2  14   3  693.84   45.91
   2  14  -3  569.00   42.81
  -2  14   3  619.97   45.40
   2  15  -3   22.40   15.61
   2 -15  -3   46.30   15.41
   2  15   3   39.45   16.48
  -2  15   3   83.24   19.05
   2 -15   3   36.49   13.53
  -2  15   3   43.91   15.00
  -2  15  -3   24.18   15.97
   2  15   3   21.97   13.74
   2  15  -3   47.32   14.35
   2  16   3   12.70   14.88
   2  16   3    2.81   12.48
  -2  16   3   10.06   12.44
  -2  16   3   10.21   14.80
   2  16  -3    4.20   14.60
   2  16  -3   -8.37   10.67
   2 -16   3    5.27   10.60
   2 -16  -3    8.87   13.82
  -2  16  -3  -21.06   13.17
   2  17  -3   -4.37   11.60
   2 -17   3  -17.01    8.85
   2 -17  -3   -1.81   12.92
   2  17   3  -19.64   12.76
  -2  17  -3    6.62   16.33
   2  17   3   -5.43   12.90
   2  17  -3  -21.70   12.33
  -2  17   3   19.79   17.87
  -2  18  -3  113.33   26.66
   2  18  -3   80.36   24.35
   2 -18  -3  102.63   23.79
  -2  18   3   74.60   24.86
   2  18   3  113.08   26.53
   2  18  -3   72.48   19.60
   2 -18   3   88.67   19.58
   2  18   3   81.83   22.03
   2  19  -3   13.17   15.01
  -2  19  -3   13.73   20.10
  -2  19   3    2.22   19.38
   2  19  -3   29.55   21.51
   2 -19  -3   20.28   17.57
   2  19   3    3.51   17.17
   2 -19   3   24.76   13.99
   2  19   3    6.15   15.50
   2 -20  -3   28.24   19.82
   2  20   3   15.06   21.66
   2  20  -3   69.36   20.84
  -2  20   3   63.08   25.37
   2  20   3   35.63   18.67
  -2 -20   3   42.29   16.16
   2  20  -3   47.23   24.62
  -2  20  -3   42.36   23.49
   2 -20   3   65.06   17.08
  -3   0   3    2.42    1.40
   3   0   3   -0.54    2.84
  -3   0  -3   -7.43    2.81
  -3   0   3   -1.45    2.86
   3   0  -3   -0.34    3.30
   3   0   3    4.01    2.89
   3   0  -3   -0.64    1.58
   3   0   3   -1.98    3.10
  -3   0  -3   -6.86    1.96
  -3   0  -3    8.04    3.60
  -3  -1   3  991.71   47.66
  -3  -1  -3  927.69   49.49
   3   1  -3 1071.68   54.92
  -3   1  -3 1095.69   53.92
   3  -1  -3 1078.19   54.06
  -3   1  -3  946.31   49.35
  -3  -1  -3 1128.33   50.77
  -3  -1   3 1101.45   54.61
   3   1   3 1053.82   50.16
  -3   1   3 1030.88   47.50
   3   1  -3 1026.79   47.86
   3  -1   3 1035.26   49.77
   3   1   3  962.97   49.93
  -3  -1  -3 1189.31   54.41
   3  -1  -3 1078.44   48.63
  -3   1   3 1094.75   53.92
   3   1   3 1089.18   53.98
  -3   1   3  996.55   47.53
  -3   2  -3   35.82    4.94
  -3  -2   3   38.25    7.03
  -3   2   3   33.98    3.79
   3   2  -3   35.80    6.60
  -3   2  -3   31.33    5.91
  -3   2   3   32.84    5.87
   3   2   3   37.52    5.83
   3  -2  -3   37.99    3.89
  -3  -2  -3   21.69    5.38
   3   2   3   29.97    6.17
   3  -2   3   33.89    6.22
  -3  -2  -3   41.40    6.41
   3   2   3   33.59    6.24
   3   2  -3   37.76    5.18
  -3  -2   3   38.60    5.17
   3  -2  -3   30.59    5.97
  -3   3   3  148.93   11.99
   3   3   3  132.88   12.04
  -3   3  -3   97.66   10.01
  -3  -3   3  148.17   11.83
   3   3   3  121.79   10.74
   3   3  -3  137.95   11.20
  -3  -3   3  153.45   10.45
   3  -3  -3  141.30   11.95
  -3   3   3  137.53    8.97
  -3   3  -3  140.47    9.75
  -3  -3  -3  158.84   12.45
   3   3  -3  133.16   10.50
   3   3   3  153.02   11.24
   3  -3   3  143.18   11.45
  -3   4   3  142.13    9.79
   3  -4  -3  150.24   10.05
   3   4   3  130.07   12.41
   3  -4  -3  149.22   12.61
  -3  -4  -3  118.87   12.25
   3   4   3  147.43   11.69
  -3   4  -3  130.10   10.14
  -3  -4   3  154.64   11.77
   3   4  -3  124.78   11.13
   3  -4  -3  152.03   12.64
   3  -4   3  148.35   11.93
  -3  -4  -3  135.23   11.22
   3   4  -3  156.30   11.54
  -3  -4   3  160.87   11.25
   3   4   3  129.19   11.25
  -3   4  -3   92.95   10.34
  -3  -5  -3  915.94   51.34
   3  -5  -3  955.85   51.46
   3  -5  -3  954.91   45.60
   3  -5   3  976.89   48.60
   3  -5  -3  860.84   50.48
   3   5  -3  903.65   49.49
  -3   5  -3  931.60   47.62
   3   5   3  932.82   51.56
  -3  -5   3  896.30   49.66
   3   5   3  836.95   46.70
  -3   5   3  955.64   45.76
   3   5  -3  926.94   47.06
   3   6   3  141.00   14.86
  -3   6  -3  147.29   14.65
   3  -6  -3  105.73   13.52
   3   6  -3  121.53   13.47
   3  -6   3  127.41   11.52
   3   6   3  138.54   14.11
   3   6  -3  161.85   13.29
   3  -6   3  129.56   11.70
  -3   6   3  136.30   12.49
  -3  -6   3  125.64   12.57
   3   7  -3   29.96    8.20
  -3   7   3   34.68    8.13
  -3   7  -3   38.44    9.39
   3   7  -3   30.47    7.57
   3  -7   3   19.48    6.13
   3   7   3   22.21    7.54
   3  -7   3   32.53    6.96
   3  -7  -3   23.35    7.73
   3   7   3   39.22    9.28
  -3  -7   3   16.06    6.41
   3   8   3  543.81   33.37
   3  -8   3  549.38   32.47
   3  -8  -3  522.15   35.10
   3   8   3  541.91   35.48
  -3   8   3  493.74   34.00
  -3   8   3  551.03   32.21
   3  -8   3  495.45   31.93
   3   8  -3  523.18   32.79
  -3   8  -3  482.06   32.71
   3   8  -3  539.53   33.25
   3  -9   3   18.86    7.49
   3   9  -3    7.67    8.26
  -3   9   3   35.43    9.43
   3   9   3   25.20    9.00
   3   9  -3   17.26    7.77
  -3   9   3   19.53    8.37
  -3   9  -3   24.58    9.68
   3  -9  -3   18.14    9.09
   3   9   3   26.87    9.70
   3  10  -3  157.44   17.04
   3  10  -3  185.00   19.02
  -3  10   3  145.10   16.04
   3 -10   3  158.64   16.04
   3  10   3  154.65   17.89
   3 -10  -3  148.50   18.26
   3  10   3  161.54   19.50
  -3  10   3  159.81   18.77
  -3  10  -3  210.62   19.99
  -3  11   3   65.22   13.63
  -3  11   3   28.27   11.35
   3  11  -3   32.48    9.86
   3  11  -3   37.05   11.63
  -3  11  -3   44.84   13.53
   3  11   3   37.81   12.00
   3  11   3   67.11   14.19
   3 -11  -3   50.19   12.78
   3 -11   3   30.99   10.49
   3  12  -3   18.68   11.27
  -3  12   3   56.79   14.04
   3  12   3    8.13   10.37
   3 -12  -3   22.05   10.99
   3  12  -3    7.01    8.38
   3  12   3   27.45   12.10
   3 -12   3   29.78   10.62
  -3  12  -3   50.68   14.90
   3  13   3   12.64   11.21
   3  13  -3   -0.06    8.39
  -3  13  -3    6.41   12.19
   3  13   3    7.88   10.23
  -3  13   3    1.05   11.14
   3 -13   3    7.63    9.20
   3  13  -3   -6.37    9.84
   3 -13  -3   12.94   11.11
   3 -14   3   18.79   12.11
   3 -14  -3   24.63   13.58
  -3  14  -3   26.43   14.97
   3  14  -3   27.10   11.43
   3  14   3   14.48   11.89
  -3  14   3   23.94   13.83
   3  14  -3   19.94   14.60
   3  14   3   36.04   14.58
   3  15  -3   16.01   11.93
   3 -15   3    4.17   10.34
  -3  15   3   18.63   14.29
  -3  15  -3   12.13   14.44
   3  15   3    2.35   11.91
   3  15   3   41.30   16.65
   3 -15  -3   37.84   14.82
   3  15  -3   10.10   14.00
   3 -16   3    4.14   10.66
   3  16   3   12.01   14.93
   3  16  -3  -12.48   11.73
   3 -16  -3   11.96   13.64
  -3  16  -3   -0.71   14.78
   3  16   3   14.41   13.42
   3  16  -3    7.99   12.40
  -3  16   3   29.14   16.91
  -3  17   3   14.06   17.40
   3  17  -3    0.91   12.93
   3 -17   3  -15.37   10.49
  -3  17  -3  -25.30   13.42
   3  17   3   14.37   14.27
   3  17  -3   -1.46   15.74
   3 -17  -3   11.73   14.40
   3  17   3    3.35   15.00
   3  18   3   20.81   17.19
   3  18  -3   35.76   20.47
   3  18  -3    9.30   14.29
   3  18   3   11.31   15.64
  -3  18   3   34.14   19.71
  -3  18  -3  -12.99   14.90
   3 -18  -3    5.84   15.52
   3 -18   3    4.22   12.35
   3  19  -3   25.23   20.22
   3  19  -3   19.81   16.21
   3 -19   3   59.09   18.13
   3  19   3   35.46   20.93
  -3  19   3   17.73   20.44
   3 -19  -3    2.30   17.06
   3  19   3   -4.87   14.59
  -3  19  -3    5.25   19.76
   3  20   3   10.70   20.19
   3  20  -3   26.73   17.59
   3  20   3   44.72   20.09
   3  20  -3   49.05   25.38
  -3  20   3   35.31   23.50
  -3  20  -3   23.75   22.30
   3 -20  -3   50.00   20.39
  -4   0   3   -4.57    1.20
  -4   0  -3    2.57    4.46
   4   0   3   -3.60    3.66
  -4   0  -3   -1.82    3.81
   4   0  -3   -1.49    1.67
   4   0   3    4.17    4.56
   4   0   3    2.49    3.80
  -4   0   3   -5.20    3.82
   4   0  -3   -2.46    4.22
  -4   0  -3   -3.99    2.71
  -4   1  -3  732.53   39.47
   4   1  -3  741.51   40.90
  -4  -1   3  725.91   33.25
  -4  -1  -3  721.86   39.11
   4   1   3  677.73   38.70
   4  -1   3  692.99   39.35
  -4   1  -3  671.26   35.25
   4   1  -3  722.14   33.42
  -4  -1  -3  735.03   36.87
   4   1   3  750.92   36.94
  -4   1  -3  664.99   35.85
   4  -1  -3  652.51   38.85
   4   1   3  729.91   36.76
  -4   1   3  709.67   38.93
   4  -1   3  714.07   36.32
  -4  -1  -3  718.77   36.54
  -4  -1   3  753.96   40.45
  -4   2   3  163.83   13.75
   4   2  -3  175.57   11.81
   4  -2  -3  178.41    9.73
   4   2   3  178.54   13.81
  -4   2   3  177.89    9.82
  -4   2  -3  171.98   13.13
   4  -2   3  185.68   13.68
  -4  -2   3  186.84   11.32
   4   2   3  175.65   14.08
  -4  -2  -3  189.14   14.45
   4  -2  -3  160.80   13.83
   4   2   3  202.99   13.75
   4  -2   3  186.73   14.11
  -4  -2   3  207.29   16.30
   4   2  -3  194.50   15.52
  -4  -2  -3  184.98   13.62
  -4   2  -3  190.52   13.29
  -4   3   3  408.81   20.79
  -4   3  -3  383.55   23.14
  -4   3  -3  428.81   23.49
   4  -3  -3  403.58   20.65
   4   3   3  395.00   23.45
   4  -3  -3  421.61   25.64
  -4  -3   3  438.06   25.96
   4   3   3  381.88   25.45
  -4  -3   3  428.54   22.27
   4   3   3  414.65   23.64
   4  -3   3  434.47   24.10
   4   3  -3  395.20   24.92
  -4  -3  -3  446.68   26.22
   4   3  -3  383.52   22.14
  -4   3   3  392.64   25.17
   4   4   3   25.54    6.16
  -4   4  -3   39.88    7.30
   4   4  -3   28.62    6.55
  -4  -4   3   40.63    7.36
   4  -4   3   36.36    7.14
  -4   4   3   30.72    5.25
   4  -4  -3   38.01    7.60
  -4  -4   3   37.30    6.27
  -4  -4  -3   33.65    7.46
  -4   4   3   32.14    7.24
   4   4   3   23.62    6.81
   4   4  -3   38.89    6.82
   4  -4   3   27.39    5.26
  -4   4  -3   38.06    5.69
   4  -5  -3   54.23    9.50
   4   5  -3   77.75    9.45
   4  -5  -3   78.90    7.96
  -4   5  -3   92.25    8.61
  -4   5   3   63.03    7.39
  -4   5  -3   66.48    9.36
   4   5   3   69.21   10.49
  -4  -5   3   72.88    9.57
   4  -5   3   53.03    7.47
   4   5  -3   45.09    8.35
   4   5   3   85.56    9.83
   4   6  -3   85.69   10.77
   4   6   3   77.56   11.22
   4   6  -3   83.55   11.07
   4  -6   3   83.43    9.17
  -4   6   3   73.52    9.46
  -4   6  -3   83.94   11.50
   4  -6  -3   91.65   12.27
   4  -6   3   80.01    9.62
   4  -6  -3  100.04   10.15
  -4  -6   3   92.79   11.40
   4   6   3   74.89   11.67
   4   7  -3   26.75    7.78
   4   7   3   19.51    7.79
   4   7  -3   23.56    7.83
   4  -7  -3   15.98    7.38
   4  -7   3   27.40    6.67
  -4   7  -3   21.22    7.75
   4   7   3   23.07    8.54
  -4   7   3   16.83    6.55
   4  -7   3   20.26    6.44
   4  -8   3    2.84    5.16
  -4   8  -3    1.04    6.93
   4  -8  -3   -2.49    6.08
  -4   8   3    6.48    6.71
   4   8  -3    2.73    6.33
   4   8  -3   -7.90    4.50
   4   8   3   -3.90    5.87
   4   8   3    6.48    6.71
   4   9  -3 1091.34   60.35
   4   9   3 1177.36   61.21
  -4   9   3 1102.90   58.56
   4  -9  -3 1062.06   64.29
  -4   9  -3 1081.19   60.47
   4   9   3 1123.17   64.94
   4   9  -3 1101.89   62.28
   4  -9   3 1113.13   61.75
   4  10  -3   -9.91    7.13
  -4  10  -3   14.67    9.64
   4  10  -3    5.93    6.88
   4  10   3    5.46    8.25
  -4  10   3    8.26    8.49
   4 -10  -3   -2.24    7.65
   4 -10   3   -5.56    5.85
   4  10   3    7.32    8.28
  -4  11  -3   77.29   15.57
  -4  11   3   60.13   13.43
   4  11   3   70.47   14.98
   4 -11   3   86.84   14.10
   4  11  -3   57.81   14.04
   4  11  -3   67.10   12.88
   4  11   3   65.55   14.36
   4 -11  -3   51.78   13.61
   4 -12  -3   18.95   10.21
   4  12   3    9.18   10.72
   4  12  -3   21.31   10.66
  -4  12  -3   30.39   12.96
  -4  12   3    6.72    9.44
   4  12  -3   31.07   12.45
   4 -12   3   24.75   10.62
   4  12   3   15.63   10.60
  -4  13   3  130.53   20.86
   4  13  -3  112.66   20.94
   4 -13  -3  111.81   20.23
   4 -13   3   88.95   16.75
   4  13  -3  124.74   18.76
   4  13   3  119.26   20.40
  -4  13  -3   95.03   19.39
   4  13   3   94.66   19.04
  -4  14  -3   27.35   15.50
  -4  14   3   59.50   17.90
   4 -14   3   51.30   14.82
   4  14  -3   66.96   15.59
   4  14   3   24.33   14.28
   4  14   3   57.97   16.26
   4  14  -3   51.94   17.35
   4 -14  -3   52.23   16.54
   4  15   3   10.17   12.70
   4  15   3   35.24   16.02
   4 -15  -3    0.40   11.18
   4  15  -3    6.66   10.39
   4  15  -3   15.44   15.06
  -4  15  -3   32.29   16.73
   4 -15   3   14.84   11.76
  -4  15   3   18.84   15.44
   4  16   3   -1.24   12.88
   4 -16   3   12.08   11.73
  -4  16  -3   -5.43   15.36
   4 -16  -3   23.53   15.03
   4  16  -3  -25.43   11.90
   4  16  -3   10.39   12.94
   4  16   3   22.98   16.51
  -4  16   3  -11.74   13.00
   4  17   3    5.46   15.68
   4 -17  -3   17.51   15.65
   4  17   3   16.16   15.35
   4  17  -3    6.95   13.18
  -4  17  -3    2.52   16.60
   4  17  -3   22.02   17.99
   4 -17   3   23.40   13.24
  -4  17   3    7.79   16.87
   4 -18   3    8.61   12.81
   4  18  -3  -18.46   11.78
  -4  18  -3  -13.42   14.29
   4  18  -3  -16.70   15.75
   4 -18  -3   10.65   16.92
   4  18   3  -19.96   14.04
   4  18   3  -13.79   12.90
  -4  18   3  -13.93   15.81
   4  19  -3   16.03   19.18
   4 -19  -3   40.67   18.84
   4  19   3   19.36   19.62
   4  19  -3   37.64   17.75
   4  19   3   17.89   16.25
  -4  19  -3    2.21   20.81
   4 -19   3   36.19   16.15
  -4  19   3   18.45   20.01
   4  20  -3   -7.74   16.90
   4  20   3   -7.18   16.74
  -4  20  -3   39.18   24.22
   4 -20  -3   19.91   17.00
   4  20   3    9.37   17.41
  -4  20   3  -11.54   19.85
   4  20  -3    0.07   16.26
   5   0  -3    2.35    1.47
   5   0   3    3.06    4.55
  -5   0   3   -1.37    4.52
  -5   0  -3    9.38    5.37
   5   0   3    1.50    3.51
   5   0   3   -1.19    3.73
   5   0  -3    5.56    5.68
  -5   0  -3   -3.82    3.68
   5   0  -3   -0.65    1.19
  -5   0  -3    2.84    3.70
   5   1   3  108.99   10.68
  -5  -1  -3   90.09   10.12
  -5   1   3   62.41    8.75
   5   1  -3   84.08   11.43
  -5   1  -3   89.35    8.94
   5   1   3   98.71    9.88
  -5  -1   3   98.28    6.27
  -5  -1  -3  104.07    9.97
   5   1  -3  108.26    6.72
  -5   1  -3   79.96    8.05
  -5  -1  -3   82.73    9.07
   5  -1  -3   83.66    9.90
   5  -1   3   92.00    9.23
   5  -1   3   74.61   10.11
   5   1   3  100.79    9.74
  -5  -1   3  103.45   11.67
  -5   1  -3  109.24   11.24
   5   2  -3   80.14    6.76
   5   2   3   66.71    9.31
   5   2  -3   60.03    9.79
  -5  -2   3   79.78   11.27
  -5   2   3   64.82    4.88
  -5  -2  -3   70.19    9.38
  -5   2  -3   76.42    8.57
   5  -2  -3   76.33    9.49
  -5  -2  -3   61.30    8.46
   5  -2   3   82.88    8.97
   5   2   3   61.43    8.27
  -5   2   3   68.57    8.58
   5  -2  -3   65.12    4.70
   5   2   3   76.34    9.53
   5  -2   3   65.44    9.53
  -5  -2   3   62.45    6.03
  -5   2  -3   62.35    8.24
  -5  -3  -3   57.91    9.18
   5  -3   3   67.40    8.59
   5  -3  -3   51.92    8.59
   5   3   3   63.24    8.93
   5   3  -3   52.95    9.14
   5   3   3   45.78    8.31
   5   3   3   65.41    9.55
   5  -3   3   50.70    7.97
  -5   3   3   61.02    5.63
  -5  -3   3   66.08    6.87
  -5   3   3   50.11    8.21
  -5  -3   3   48.70    9.31
   5  -3  -3   60.90    5.52
  -5   3  -3   59.41    7.52
  -5   3  -3   59.06    8.47
   5   3   3   63.11    8.57
   5   3  -3   61.33    7.46
   5  -4   3   22.94    5.80
  -5   4  -3   25.23    6.40
   5  -4  -3   33.70    7.65
  -5   4  -3   27.32    5.80
   5   4   3   22.25    6.19
  -5  -4  -3   30.02    7.62
  -5   4   3   31.89    5.13
   5   4  -3   30.92    7.29
  -5  -4   3   42.21    8.60
   5  -4   3   30.29    7.30
   5  -4  -3   36.89    5.16
   5   4   3   33.30    7.86
  -5   4   3   31.09    7.00
  -5  -4   3   38.90    6.52
   5   4  -3   30.50    6.39
   5   5  -3   58.07    9.15
   5  -5  -3   80.71   11.78
   5   5  -3   64.45   10.13
   5  -5  -3   64.56    8.01
   5   5   3   76.24   11.59
   5  -5   3   54.36    8.75
  -5   5  -3   64.52    8.66
  -5  -5   3   54.03    9.65
  -5   5  -3   37.39    8.23
  -5   5   3   61.80    8.49
   5   5   3   63.68    9.76
   5  -6   3   16.89    5.91
   5   6   3   20.95    8.18
   5   6  -3   30.84    7.91
   5  -6  -3   29.85    6.57
  -5   6  -3   29.58    6.65
   5   6  -3   29.49    7.59
  -5  -6   3   17.92    7.03
   5   6   3   13.00    6.56
  -5   6   3   14.65    5.95
   5  -6  -3   21.48    7.76
   5  -6   3   15.62    6.01
  -5   6  -3   25.91    7.82
   5  -7   3    1.33    4.80
  -5   7  -3    5.80    7.00
  -5   7   3   -2.27    5.12
   5   7  -3   -3.76    5.23
   5  -7   3   -1.50    4.50
   5   7   3    5.17    6.26
   5   7  -3   10.57    6.30
   5  -7  -3   -2.56    5.76
   5   7   3    7.36    7.14
   5  -8  -3   69.85   12.81
   5  -8   3   61.94   10.29
   5   8  -3   67.47   11.63
  -5   8   3   68.76   11.16
  -5   8  -3   54.74   11.65
   5   8   3   65.64   12.13
   5   8   3   72.00   13.49
   5   8  -3   63.47   12.04
   5   9   3   44.31   11.49
   5  -9   3   64.64   11.26
   5   9  -3   42.38   11.51
   5  -9  -3   37.19   11.16
   5   9  -3   39.68    9.97
  -5   9   3   39.89    9.99
   5   9   3   62.17   12.52
  -5   9  -3   33.56   11.13
   5 -10  -3  405.93   30.55
   5  10  -3  337.03   27.36
  -5  10  -3  371.84   28.50
   5 -10   3  373.02   27.55
   5  10   3  370.84   28.59
  -5  10   3  335.01   26.37
   5  10  -3  365.72   28.86
   5  10   3  354.55   29.89
  -5  11   3   -5.52    7.95
   5  11   3    1.23    8.84
   5 -11  -3    3.51    8.70
   5  11   3    1.36    8.73
   5  11  -3    1.30    7.67
   5  11  -3   -3.09    8.38
  -5  11  -3   10.03   10.46
   5 -11   3    1.86    7.85
   5  12   3   45.23   13.97
   5 -12   3   42.04   12.98
   5  12   3   42.97   14.23
  -5  12   3   27.22   11.60
   5 -12  -3   49.89   14.32
   5  12  -3   40.18   12.16
   5  12  -3   43.44   13.68
  -5  12  -3   31.15   13.66
   5 -13  -3    1.27   10.77
   5 -13   3    7.89   10.39
  -5  13   3   16.63   12.42
   5  13   3   15.44   11.94
   5  13  -3   -3.57    8.54
   5  13  -3   50.14   15.88
   5  13   3   -4.75    9.68
  -5  13  -3   -8.73   10.44
   5 -14   3   50.20   14.56
   5  14  -3   46.58   16.17
   5  14   3   49.42   16.52
  -5  14   3   42.93   15.27
   5 -14  -3   47.79   16.13
  -5  14  -3   48.23   17.70
   5  14  -3    6.74   10.63
   5  14   3   18.58   13.12
   5  15  -3   -8.34   12.64
   5  15   3  -18.01   12.35
   5  15   3   -1.70   11.52
  -5  15   3   -6.31   12.66
   5 -15   3  -11.90   10.16
  -5  15  -3   -2.48   12.47
   5  15  -3  -10.54   10.05
   5  16   3  -20.57   11.36
   5  16   3   -8.38   12.47
  -5  16  -3   16.07   16.54
   5 -16   3   -9.11   10.46
   5  16  -3   -0.55   13.92
   5  16  -3   -9.42   10.43
   5 -16  -3   22.79   15.43
  -5  16   3   -3.66   14.51
   5  17  -3   -5.30   12.26
   5 -17   3  -18.38    8.51
  -5  17   3    1.75   16.74
  -5  17  -3   -9.04   14.87
   5  17   3  -13.91   11.84
   5 -17  -3    7.63   15.34
   5  17  -3   -6.62   15.05
   5  17   3   -4.51   14.65
  -5  18  -3   -4.22   16.95
   5  18   3   15.16   15.90
   5  18   3   -6.70   16.09
   5 -18   3  -38.77   10.79
   5 -18  -3   12.48   17.11
   5  18  -3   -5.19   13.72
  -5  18   3   -9.29   18.00
   5  18  -3   17.49   19.56
  -5  19   3    1.03   19.96
   5  19  -3    4.25   19.90
   5  19   3   23.30   20.10
   5  19   3   14.08   17.29
   5  19  -3    9.22   15.66
   5 -19  -3   12.14   16.83
  -5  19  -3    8.97   18.82
   5 -20  -3   93.65   24.46
  -5  20   3   37.12   23.24
   5  20  -3   13.99   22.16
   5  20  -3   86.65   24.46
  -5  20  -3   47.20   24.51
   5  20   3   78.04   24.75
   5  20   3   75.95   26.78
   6   0  -3    5.41    5.96
  -6   0  -3    0.95    5.05
  -6   0  -3    1.92    3.70
  -6   0   3   -2.93    4.71
   6   0  -3   -0.97    1.68
  -6   0  -3   -2.24    4.20
   6   0   3   -0.79    3.90
   6   0   3    5.47    5.34
   6   0   3   -5.92    3.61
   6   0  -3    0.89    1.66
   6   1   3 1870.96   85.91
  -6  -1  -3 1778.91   85.49
   6   1  -3 1693.86   94.85
   6  -1   3 1921.59   94.61
  -6  -1   3 1773.23   81.30
  -6   1  -3 1880.71   94.14
   6  -1   3 1892.17   85.69
   6  -1  -3 1754.21   93.67
   6   1  -3 1784.91   81.60
  -6  -1   3 1820.47   94.98
   6   1   3 1770.87   85.73
  -6  -1  -3 1881.74   86.18
  -6   1  -3 1716.80   84.20
  -6   1   3 1891.57   93.75
   6   1   3 1727.50   93.40
  -6   1  -3 1774.42   84.96
  -6  -1  -3 1804.77   93.43
  -6   2   3  343.37   23.68
  -6   2  -3  364.50   23.63
  -6   2   3  354.75   17.08
  -6  -2   3  345.53   18.65
   6   2   3  370.88   22.34
  -6  -2  -3  390.40   24.88
  -6   2  -3  375.33   22.09
   6   2   3  328.65   23.42
   6  -2  -3  360.97   23.99
   6  -2  -3  336.64   16.91
   6  -2   3  369.42   25.01
   6   2   3  339.49   22.16
  -6  -2  -3  329.64   21.98
   6   2  -3  351.08   19.05
   6   2  -3  327.21   25.27
   6  -2   3  360.48   22.04
  -6  -2   3  375.29   26.84
  -6   2  -3  335.02   20.44
  -6   3  -3  711.28   37.36
   6   3  -3  681.78   35.41
   6  -3  -3  703.34   33.38
   6   3   3  693.24   41.28
  -6   3   3  734.08   41.08
  -6  -3  -3  689.25   37.86
   6   3  -3  713.94   42.06
  -6  -3  -3  729.23   41.78
   6  -3  -3  646.21   40.80
  -6   3  -3  735.93   39.76
   6  -3   3  766.45   38.37
  -6  -3   3  697.85   35.01
   6  -3   3  698.97   40.56
   6   3   3  688.24   37.55
  -6   3   3  690.42   33.43
   6   3   3  668.84   38.01
  -6  -3   3  701.39   42.57
  -6  -4   3   16.36    7.01
  -6   4   3   11.75    4.07
   6  -4  -3   12.57    6.49
   6   4   3    8.62    6.17
   6   4  -3   16.12    6.76
  -6  -4   3   11.01    4.64
  -6   4  -3   16.51    5.89
   6   4  -3    2.04    4.51
   6   4   3   10.06    5.30
  -6   4  -3   11.95    4.93
   6  -4  -3   18.03    4.38
   6  -4   3   21.89    6.59
   6   5  -3   35.85    8.85
   6   5  -3   47.73    8.70
  -6   5  -3   53.84    9.05
   6  -5  -3   52.83   10.03
   6   5   3   63.97   10.18
  -6   5   3   56.17    7.40
  -6   5  -3   54.45    8.30
   6   5   3   55.53   10.63
   6  -5   3   48.68    8.53
   6  -6  -3  131.36   15.53
  -6   6   3  144.10   12.20
   6   6  -3  148.66   14.60
  -6   6  -3  173.37   13.98
   6   6  -3  151.92   15.41
   6   6   3  103.17   15.19
   6  -6   3  163.20   14.59
  -6   6  -3  102.18   13.01
   6  -6  -3  192.84   13.39
   6   6   3  120.13   14.13
   6  -7   3   30.27    7.96
  -6   7   3   22.02    7.17
   6   7  -3   22.82    7.80
   6   7  -3   31.41    8.90
   6   7   3   23.74    8.38
   6   7   3   17.52    8.74
  -6   7  -3   24.61    8.90
   6  -7  -3   18.95    7.99
   6  -8   3  189.83   16.13
   6   8   3  144.89   18.46
   6   8  -3  143.37   16.64
   6   8   3  169.78   17.62
  -6   8   3  143.16   14.16
   6  -8  -3  134.24   17.11
  -6   8  -3  175.60   17.39
   6   8  -3  138.15   16.02
   6   9   3  473.53   34.74
  -6   9  -3  466.83   31.70
   6   9   3  468.99   32.24
  -6   9   3  483.83   29.96
   6   9  -3  433.16   32.01
   6  -9  -3  418.51   33.26
   6   9  -3  428.13   31.28
   6  -9   3  490.27   31.77
   6  10  -3   14.80    9.79
   6  10   3   23.77   10.70
  -6  10   3   19.82    9.72
   6  10  -3   29.85   10.02
  -6  10  -3   27.16   10.92
   6 -10   3   16.56    8.89
   6  10   3   24.70   10.21
   6 -10  -3   18.22    9.91
  -6  11  -3   79.46   16.09
   6 -11  -3   94.31   17.45
   6  11   3   92.26   17.28
   6  11  -3   90.31   17.17
  -6  11   3   81.24   15.23
   6 -11   3   83.04   14.51
   6  11   3   79.29   17.08
   6  11  -3   79.19   14.74
  -6  12   3  107.61   17.83
  -6  12  -3  121.05   20.02
   6 -12   3  124.86   18.27
   6  12  -3  106.63   17.91
   6  12  -3  124.13   20.65
   6  12   3  107.70   20.05
   6  12   3  120.87   20.63
   6 -12  -3  118.68   20.89
   6  13   3   -1.23   10.00
  -6  13   3    5.47   12.02
   6  13  -3    8.89   11.31
   6 -13  -3   10.36   12.07
   6 -13   3    3.91    9.11
   6  13  -3   16.54   10.64
  -6  13  -3    1.00   11.77
   6  13   3   -5.50    9.67
   6  14  -3  160.50   25.42
  -6  14   3   85.47   18.77
   6 -14  -3  106.06   21.41
   6 -14   3  109.20   18.43
   6  14   3   53.30   17.08
   6  14   3  133.21   23.35
  -6  14  -3  120.41   22.30
   6  14  -3   99.47   18.94
   6  15  -3   -3.29   11.37
   6  15   3   28.24   14.97
   6 -15  -3   53.26   17.83
   6  15   3   12.42   14.72
   6  15  -3   46.26   17.62
   6 -15   3   32.76   13.33
  -6  15   3    8.43   13.95
  -6  15  -3  -10.59   13.41
   6  16  -3    1.24   11.82
   6  16  -3    9.93   14.57
  -6  16   3   13.34   15.74
   6 -16  -3   18.38   16.27
   6  16   3   -1.40   13.15
   6 -16   3    7.19   11.61
  -6  16  -3  -17.21   12.30
   6  16   3   -8.78   13.34
   6  17  -3  -11.71   13.70
   6 -17   3   15.65   14.36
   6  17   3   22.31   18.09
   6  17  -3   17.62   14.46
   6 -17  -3   32.25   18.58
  -6  17  -3   17.19   18.80
   6  17   3   15.32   15.83
  -6  17   3   44.17   19.44
   6  18   3   31.95   18.21
  -6  18  -3   57.34   22.62
  -6  18   3    6.06   18.08
   6  18   3   31.88   20.08
   6  18  -3   37.06   21.93
   6 -18   3   23.29   16.21
   6 -18  -3    4.99   16.28
   6  18  -3   21.55   17.14
   6  19  -3  -17.56   18.72
  -6  19  -3    4.69   19.28
   6 -19  -3  -40.50   13.22
   6  19  -3   -0.26   15.47
   6  19   3   29.99   19.19
   6  19   3   -6.40   17.25
   6 -19   3   -7.88   11.68
  -6  19   3  -31.36   15.75
   6  20  -3   -0.20   16.93
   6  20  -3   -3.15   20.94
   6 -20  -3   24.12   18.94
  -6  20   3   -9.70   20.96
   6  20   3  -13.66   15.94
   6  20   3   23.74   22.24
  -6  20  -3    3.65   21.12
  -7   0  -3   -4.68    5.21
   7   0  -3   -0.35    1.99
   7   0   3   -2.46    4.15
  -7   0  -3   -1.19    4.38
   7   0  -3    9.87    7.35
  -7   0   3   -6.40    4.74
   7   0   3   -4.16    5.23
   7   0   3   -0.27    4.04
   7   0  -3    0.60    1.88
  -7   0  -3    2.03    3.77
  -7  -1  -3   57.85    8.99
   7   1   3   80.07   12.34
   7   1  -3   68.46    6.53
  -7   1  -3   60.96    9.11
   7  -1   3   79.06   11.32
   7  -1   3   37.77    9.89
   7   1  -3   52.99   11.79
  -7   1   3   60.49   10.46
   7  -1  -3   78.98    5.67
  -7   1  -3   78.08    9.76
   7  -1  -3   83.01   12.43
   7   1   3   76.66   10.80
  -7  -1   3   86.37   13.33
   7   1  -3   77.83    6.70
  -7  -1  -3   62.76   10.81
  -7   1  -3   76.68   12.09
   7   1   3   59.13    8.89
  -7  -1  -3   95.87   11.16
  -7  -2   3    3.39    6.40
  -7   2  -3    3.99    5.44
  -7   2  -3   -0.27    4.19
  -7   2   3   -1.95    1.89
  -7  -2  -3   -1.79    4.39
  -7   2  -3   -0.17    3.30
   7   2  -3   -3.48    6.14
   7  -2   3   10.17    4.69
   7   2   3  -10.97    3.96
   7  -2  -3   -0.05    4.66
   7   2  -3    3.48    3.31
   7  -2  -3   -0.75    1.90
   7  -2   3   -1.11    5.61
  -7  -2   3    2.46    2.93
  -7  -2  -3   -1.17    4.63
   7   2   3    4.99    4.86
   7  -3  -3  105.81   13.22
   7   3   3  113.90   12.64
  -7  -3  -3  120.92   12.24
   7  -3  -3  111.19    7.93
   7  -3   3  111.68   13.59
  -7   3  -3  107.51   11.92
   7   3  -3  143.42   15.73
  -7   3  -3  119.68   11.47
  -7  -3   3  112.70   14.98
  -7  -3   3  125.01    9.54
  -7   3   3  107.09    7.85
   7  -3   3  120.44   11.92
   7   3  -3  137.34   10.40
   7   3   3  115.93   12.13
   7   3   3  113.64   13.56
  -7   4  -3   -1.89    4.85
   7  -4  -3    4.09    5.75
  -7   4   3    2.92    3.66
   7  -4   3    2.50    5.24
   7   4   3    7.33    6.18
   7   4  -3    2.62    6.04
   7   4   3    0.33    5.17
   7   4   3   -0.84    4.75
  -7  -4   3    1.11    3.75
  -7   4  -3   -0.86    4.56
   7   4  -3   11.88    5.00
   7  -4  -3   -2.25    2.99
  -7   5  -3  148.21   13.29
   7  -5  -3  150.58   15.93
   7  -5  -3  130.92   10.74
  -7   5   3  155.02   11.12
   7   5  -3  145.26   12.88
   7   5  -3  119.22   14.55
   7   5   3  150.39   14.47
   7   5   3  139.15   15.96
  -7   5  -3  122.31   12.61
   7  -5   3  121.49   13.24
   7   6  -3   57.80   11.10
  -7   6   3   38.52    7.51
   7  -6   3   48.53    9.35
   7   6   3   47.26   11.16
   7   6   3   48.78   10.20
   7  -6  -3   31.74    9.39
  -7   6  -3   51.13    9.74
   7   6  -3   40.92    9.09
   7   7   3   46.64   11.38
  -7   7   3   55.83    9.12
   7   7  -3   32.96    9.44
   7  -7  -3   55.88   11.70
   7   7  -3   42.23   10.30
   7   7   3   50.38   10.88
  -7   7  -3   32.26    9.36
   7  -7   3   49.59    9.87
   7  -8  -3   91.39   14.80
   7   8  -3  109.55   15.54
   7   8   3   97.07   14.25
   7   8  -3   97.07   14.64
  -7   8  -3  119.45   14.62
  -7   8   3  119.97   12.78
   7   8   3  109.20   16.47
   7  -8   3   97.10   13.30
   7   9  -3   13.37    9.16
   7   9   3   30.68   10.84
   7  -9   3   26.79    9.45
  -7   9  -3   34.16   10.66
   7   9  -3   41.79   10.97
   7  -9  -3   20.88   10.40
  -7   9   3   18.81    8.40
   7   9   3   42.86   12.33
   7 -10   3   72.74   13.70
   7 -10  -3   58.78   13.98
   7  10   3   52.60   13.35
  -7  10   3   67.96   12.83
   7  10   3   78.97   16.36
   7  10  -3   74.84   14.12
  -7  10  -3   74.40   15.29
   7  10  -3   53.08   13.39
   7  11  -3  135.11   20.12
   7  11   3  181.53   23.82
   7 -11   3  165.51   19.87
   7  11   3  162.32   22.82
  -7  11   3  151.45   19.20
   7  11  -3  141.62   19.68
  -7  11  -3  133.17   19.84
   7 -11  -3  151.17   21.68
  -7  12   3    2.19    9.89
   7  12   3   15.39   11.43
   7  12  -3  -10.10    9.30
   7 -12   3   14.68   10.35
   7  12  -3    4.58    9.38
   7  12   3    3.97   10.28
   7 -12  -3    4.57   10.75
  -7  12  -3   -6.07    9.76
   7 -13  -3   20.74   13.14
  -7  13   3    0.99   11.56
   7  13   3    1.28   10.64
   7  13   3    2.97   11.44
  -7  13  -3   -8.06   11.12
   7  13  -3    4.37    9.89
   7  13  -3   -0.39   11.25
   7 -13   3    0.58    9.31
   7  14  -3   18.78   14.44
  -7  14   3   18.72   13.72
   7 -14  -3   25.97   13.60
   7  14   3   -6.15   10.95
   7  14  -3   -5.21   10.44
   7 -14   3   22.07   11.47
  -7  14  -3    2.75   11.98
   7  14   3    6.70   12.01
   7  15  -3  -17.23   10.03
   7  15  -3   -6.15   13.05
   7  15   3   13.70   14.61
  -7  15  -3    6.26   14.16
   7  15   3   -4.03   12.20
  -7  15   3    2.16   14.01
   7 -15   3   18.33   12.03
   7 -15  -3   17.16   14.15
   7  16  -3    1.09   12.93
  -7  16   3    0.46   14.30
   7  16   3   -0.32   12.99
  -7  16  -3   -0.66   14.85
   7  16   3   16.01   16.52
   7 -16  -3  -18.64   12.99
   7  16  -3   11.04   16.42
   7 -16   3   25.11   13.59
   7  17   3    2.34   16.87
   7  17  -3    1.18   13.52
  -7  17   3   -6.52   15.46
   7  17   3   11.58   15.48
   7 -17  -3  -14.99   13.95
   7  17  -3   -1.38   16.06
   7 -17   3   49.09   15.16
  -7  17  -3   -2.48   16.14
   7  18  -3   -4.59   14.04
   7  18  -3  -23.23   14.45
  -7  18   3   15.06   19.17
   7 -18  -3   29.96   18.48
   7  18   3    7.02   17.44
   7 -18   3   17.29   13.52
   7  18   3   13.32   16.48
  -7  18  -3  -18.79   14.20
  -7  19   3   13.65   20.69
   7  19  -3    9.13   21.16
   7  19   3    7.50   18.97
   7  19  -3   34.15   18.23
   7 -19  -3   36.84   21.58
   7 -19   3   79.55   19.35
  -7  19  -3   36.75   22.02
   7  19   3   56.29   23.04
   7  20   3   14.08   19.42
   7 -20  -3   13.71   16.54
   7  20  -3    5.32   19.33
   8   0  -3    3.54    2.59
   8   0   3   -7.06    6.19
   8   0  -3    1.91    6.90
   8   0  -3    5.27    3.02
   8   0  -3    0.23    2.11
   8   0   3    5.01    4.84
   8   0   3   -3.22    3.89
  -8   0  -3   -1.61    4.62
   8  -1   3   -4.33    6.58
   8  -1  -3    4.45    2.34
  -8  -1  -3    7.49    5.41
   8   1   3    5.64    6.85
   8   1  -3    3.72    2.90
   8   1   3    2.05    4.75
  -8   1  -3   -5.46    3.34
  -8   1  -3    4.25    5.19
   8  -1   3    5.10    4.98
  -8   1  -3   -3.01    5.95
   8   1  -3    2.10    2.89
   8  -1  -3    7.45    6.44
   8   1  -3   -1.04    6.22
   8  -1  -3    4.72    2.58
   8   2  -3  261.42   15.38
   8  -2   3  266.89   22.39
   8   2   3  278.56   19.13
  -8  -2   3  256.06   14.93
  -8  -2  -3  268.98   18.56
  -8   2  -3  267.89   21.42
  -8   2   3  252.78   13.26
  -8   2  -3  254.94   17.74
   8   2   3  225.41   20.95
   8  -2  -3  249.01   13.26
   8  -2  -3  237.86   21.15
   8   2  -3  269.64   23.35
  -8  -3  -3    4.07    5.79
  -8   3   3   11.86    2.55
   8   3  -3   12.65    4.68
   8   3  -3    1.17    7.16
   8   3   3    5.86    5.83
   8  -3  -3    5.13    3.18
   8  -3  -3   -3.31    5.55
   8  -3   3   14.72    7.76
   8   3   3    0.33    5.53
   8   3   3    5.04    6.48
  -8   3  -3   -8.89    4.15
  -8   3  -3    7.92    5.79
  -8   3   3    5.71    2.98
  -8  -3   3    6.77    3.89
   8   4  -3   24.56    6.30
   8  -4  -3   19.38    8.14
   8   4   3   20.94    8.32
  -8  -4   3   12.23    4.79
   8   4   3    8.98    6.53
  -8   4   3   20.26    4.69
   8   4  -3   22.37    8.60
   8  -4   3   31.69    8.77
  -8   4  -3   21.29    6.79
   8   4   3   12.57    6.41
   8  -4  -3   20.85    4.76
  -8   5  -3    7.47    6.03
   8   5   3   10.79    7.59
  -8   5   3   18.11    5.08
   8  -5  -3    9.48    7.56
   8  -5  -3    5.81    4.51
   8   5  -3    2.46    5.23
   8   5   3    8.98    6.66
   8   5  -3   17.60    8.24
   8  -5   3    7.94    6.21
   8   6   3  395.53   29.26
   8   6  -3  325.86   26.99
   8  -6  -3  362.89   22.17
  -8   6  -3  405.46   25.51
   8  -6   3  362.93   26.15
   8   6  -3  366.31   24.65
   8   6   3  340.07   25.13
   8  -6  -3  377.24   28.05
  -8   6   3  353.66   21.64
   8   7   3  -10.74    6.18
  -8   7  -3    3.59    6.64
   8  -7  -3   12.44    7.81
   8  -7   3    4.63    6.47
   8   7  -3   -2.87    6.67
   8   7  -3   -8.26    6.05
   8   7   3    5.43    7.65
  -8   7   3    2.04    5.38
   8   8   3  733.86   43.53
  -8   8  -3  697.11   41.47
   8   8   3  659.12   46.20
  -8   8   3  680.88   38.90
   8  -8   3  703.52   43.65
   8  -8  -3  683.75   45.73
   8   8  -3  720.21   45.58
   8   8  -3  681.67   41.72
  -8   9   3   97.39   13.85
   8  -9  -3   92.09   16.74
   8   9  -3  108.36   16.69
   8   9   3  106.41   17.03
   8  -9   3   80.75   14.31
   8   9   3  118.79   18.46
   8   9  -3   91.63   15.53
  -8   9  -3   66.96   13.77
  -8  10  -3  157.19   21.23
   8  10   3  159.67   22.61
  -8  10   3  179.68   19.68
   8  10  -3  149.10   20.20
   8 -10  -3  185.00   23.25
   8  10   3  184.39   23.66
   8  10  -3  163.16   22.04
   8 -10   3  196.64   21.25
   8  11  -3   20.35   10.87
   8  11  -3   26.76   12.02
   8  11   3   25.19   12.44
   8 -11   3   32.39   11.26
  -8  11  -3  -12.18    8.64
  -8  11   3   30.19   11.40
   8 -11  -3   -1.56    9.37
   8  11   3    3.57   10.29
   8 -12   3  143.38   20.62
   8  12   3  113.39   20.93
   8  12   3  126.64   21.72
   8 -12  -3  126.22   22.48
   8  12  -3  173.23   22.56
  -8  12  -3  158.63   22.94
  -8  12   3  146.98   20.97
   8  12  -3  122.83   21.03
   8  13  -3   75.17   17.06
   8  13  -3   61.10   17.49
   8 -13   3   56.25   15.32
   8  13   3   51.26   17.08
  -8  13   3   65.90   16.57
   8 -13  -3   69.18   18.31
   8  13   3   71.00   17.94
  -8  13  -3   49.09   16.66
   8  14   3  489.45   43.31
   8  14   3  508.30   41.66
   8 -14  -3  492.71   42.39
   8  14  -3  524.71   41.65
   8 -14   3  565.63   41.09
  -8  14   3  522.30   38.57
   8  14  -3  541.20   42.28
  -8  14  -3  569.00   42.26
   8  15  -3  -10.51   12.43
   8  15  -3   -6.11   11.43
   8  15   3   -4.58   13.37
  -8  15  -3    5.55   15.76
  -8  15   3    7.62   14.59
   8 -15  -3    0.88   13.44
   8  15   3   -3.66   11.36
   8 -15   3    6.37   10.93
   8 -16  -3   32.38   18.25
   8 -16   3   22.28   13.11
  -8  16  -3   72.47   22.31
   8  16   3   45.72   18.94
   8  16  -3   37.22   19.58
  -8  16   3   38.25   17.97
   8  16   3   64.20   21.85
   8  16  -3   66.37   19.10
   8  17   3  -13.59   15.21
   8  17   3   -1.36   13.93
   8 -17   3   -0.15   11.23
  -8  17  -3    1.89   17.11
  -8  17   3    2.71   17.11
   8  17  -3   11.30   15.66
   8  17  -3    3.74   16.74
   8 -17  -3   15.48   17.10
  -8  18  -3  153.05   31.38
   8  18  -3  153.31   31.66
   8  18  -3  174.28   29.57
   8  18   3  151.45   30.09
  -8  18   3  149.68   29.04
   8  18   3  196.13   34.62
   8 -18   3  190.67   27.91
   8 -18  -3  204.77   33.89
   8 -19  -3   47.61   21.64
   8  19  -3    1.84   15.69
   8  19   3    0.22   19.67
  -8  19  -3   -8.72   19.12
  -8  19   3  -27.99   17.32
   8  19  -3   -2.21   19.51
   8  19   3   16.10   18.39
   9   0   3    4.38    7.67
   9   0  -3   -1.31    3.05
   9   0  -3    6.54    3.06
   9   0  -3  -12.85    6.86
   9   0  -3    3.46    3.69
   9   0   3   -1.56    4.91
  -9   0  -3   -0.07    4.78
   9  -1  -3   38.18    4.90
   9   1  -3   56.65   13.34
   9  -1   3   40.21   11.51
   9  -1  -3   62.66   12.93
  -9  -1  -3   38.57    8.17
   9   1   3   38.58    8.23
   9   1   3   39.57   11.39
   9   1  -3   40.90    5.58
  -9   1  -3   42.33    8.68
   9   1  -3   43.02    5.54
   9  -1  -3   37.79    4.48
  -9  -2  -3  315.37   22.53
   9   2   3  316.13   22.31
   9  -2  -3  307.08   26.05
   9   2  -3  297.55   18.37
   9  -2  -3  340.03   16.76
  -9   2   3  313.21   16.58
  -9   2  -3  320.09   21.42
   9  -2   3  310.26   26.44
   9   2   3  308.91   26.00
   9   2  -3  301.01   18.57
   9   2  -3  339.97   28.20
  -9   3   3   31.79    3.71
   9  -3  -3   28.09    9.05
   9   3   3   35.42    8.35
   9   3  -3   23.20    6.20
  -9  -3  -3   18.56    7.40
   9   3  -3   36.46   11.00
   9   3   3   25.36    9.27
  -9  -3   3   37.68    6.21
  -9   3  -3   25.10    7.48
   9   3   3   27.46    8.04
   9  -3   3   16.69    8.69
  -9   3   3   22.21    4.11
   9  -3  -3   19.66    4.34
   9  -4  -3    8.06    3.97
   9   4  -3   10.24    8.58
   9   4   3    5.10    5.86
   9   4   3    2.56    5.74
  -9   4  -3    3.18    5.41
   9   4  -3   -2.90    4.55
   9  -4   3    1.66    6.86
   9  -4  -3   13.23    7.76
  -9   4   3    5.05    2.73
   9   4   3    2.66    7.01
  -9   4   3    2.97    3.59
   9   5   3 1099.38   56.78
  -9   5   3  998.71   51.01
   9   5  -3 1044.40   54.29
   9  -5  -3 1055.84   62.02
  -9   5  -3 1084.25   55.20
   9   5  -3 1087.02   62.99
   9  -5  -3 1080.48   51.61
   9   5   3 1017.43   62.45
   9   5   3 1083.71   57.26
   9  -5   3 1032.97   60.80
   9  -6  -3   66.32   13.17
  -9   6   3   67.28    9.10
   9  -6  -3   54.26    8.62
   9  -6   3   56.05   11.56
  -9   6  -3   49.65   10.49
   9   6  -3   67.18   13.56
   9   6  -3   75.53   11.74
   9   6   3   42.58   12.40
   9   6   3   52.51   11.55
   9  -7  -3  229.22   22.62
  -9   7  -3  193.03   19.19
   9  -7   3  181.43   19.10
  -9   7   3  204.68   16.08
   9   7   3  176.32   22.09
   9   7   3  182.74   20.05
   9   7  -3  196.69   21.49
   9   7  -3  169.99   18.41
   9   8   3    1.66    7.98
  -9   8  -3    1.43    7.11
   9   8  -3    0.59    7.66
   9  -8  -3   -0.73    7.57
   9   8   3    8.32    8.11
   9  -8   3   -0.69    6.69
  -9   8   3   -3.35    6.42
   9   8  -3   -5.95    6.25
   9   9   3    9.99    8.80
   9  -9  -3    2.86    8.51
   9   9  -3   -5.07    7.01
  -9   9  -3    1.18    8.04
   9   9  -3    7.28    8.46
   9   9   3    2.66    9.33
  -9   9   3   -8.77    6.49
   9  -9   3    2.48    7.84
   9  10   3   35.20   13.14
  -9  10  -3   38.47   11.98
   9  10   3   32.86   13.31
   9 -10  -3   31.35   12.74
   9  10  -3   13.74   11.08
   9  10  -3   29.67   11.44
  -9  10   3   29.99   10.47
   9 -10   3   24.19   10.72
   9  11   3  157.69   23.52
   9 -11   3  122.58   19.03
   9 -11  -3  174.39   24.25
   9  11  -3  144.30   21.99
  -9  11  -3  134.34   19.84
   9  11  -3  109.93   19.04
   9  11   3  143.39   22.29
  -9  11   3  146.77   19.11
  -9  12   3   -1.15    9.69
   9  12   3   -1.86   10.19
  -9  12  -3   16.81   12.23
   9 -12   3   16.20   11.38
   9  12  -3   30.23   13.76
   9 -12  -3   -3.41   11.23
   9  12  -3   16.29   11.17
   9  12   3   28.16   13.97
   9  13   3   53.12   17.07
   9  13  -3   57.98   17.27
  -9  13  -3  101.09   19.91
   9  13   3   30.99   14.99
   9 -13   3   70.88   16.04
   9 -13  -3   38.02   16.61
  -9  13   3   51.00   14.87
   9  13  -3   54.92   16.09
  -9  14   3   16.47   14.25
   9 -14   3   26.35   13.68
  -9  14  -3    0.40   13.15
   9  14   3   31.26   14.99
   9 -14  -3    0.43   11.98
   9  14  -3   22.47   14.38
   9  14   3   29.19   15.69
   9  14  -3   25.03   15.59
  -9  15   3   10.56   15.25
   9  15   3   23.60   16.48
   9  15   3   -8.20   12.67
   9 -15  -3  -19.80   11.97
   9  15  -3  -13.62   12.48
   9 -15   3    5.96   11.92
  -9  15  -3    9.26   15.31
   9  15  -3   -2.53   12.00
  -9  16  -3    7.79   15.48
   9  16   3    7.75   17.26
   9  16   3   -4.32   14.44
   9 -16   3   10.50   13.13
  -9  16   3   -3.58   14.74
   9  16  -3    4.38   15.59
   9  16  -3   -6.49   12.89
   9 -16  -3  -23.85   13.87
  -9  17   3   12.99   16.85
   9 -17   3   53.21   17.57
   9  17   3  -14.39   13.85
   9  17   3    1.40   17.26
   9 -17  -3   14.29   17.88
   9  17  -3   18.45   18.86
   9  17  -3   23.26   16.14
  -9  17  -3   -2.36   16.17
   9  18   3   -0.62   16.25
   9  18  -3   10.14   16.23
   9 -18  -3   36.13   19.46
  -9  18  -3   -8.19   15.80
   9  18   3    6.70   18.30
   9  18  -3   -8.91   17.05
   9 -18   3   18.88   15.90
  -9  18   3  -15.75   16.22
   9  19  -3   -0.30   20.36
   9  19   3   23.18   22.47
   9  19  -3   39.78   19.76
  -9  19  -3   83.69   26.25
   9  19   3   59.93   23.96
  -9  19   3   57.07   24.62
   9 -19  -3   93.94   25.81
  10   0   3    1.97    7.71
  10   0  -3   -5.50    2.64
  10   0  -3   -6.68    7.78
 -10   0  -3    2.00    5.08
  10   0  -3   -0.64    3.57
  10   0   3   -0.92    5.43
  10   0  -3    3.76    3.17
  10  -1  -3  826.60   39.99
  10  -1   3  808.50   52.42
 -10  -1  -3  818.74   44.89
 -10   1  -3  840.20   44.82
  10  -1  -3  822.47   38.95
  10   1   3  819.19   45.12
  10  -1  -3  850.62   39.46
  10   1  -3  843.81   40.55
  10   1   3  817.74   52.71
  10   1  -3  809.77   40.50
  10  -1  -3  885.92   53.85
  10   1  -3  841.05   53.82
  10   1  -3  799.53   41.41
  10   2  -3  154.09   12.43
 -10   2  -3  126.17   15.45
  10   2   3  149.68   16.16
  10   2  -3  155.15   20.84
  10  -2  -3  112.24   17.92
  10  -2   3  173.16   20.84
 -10   2   3  146.57   10.15
  10  -2  -3  141.64   10.37
  10   2  -3  146.17   12.14
  10   2   3  142.24   18.78
 -10  -2  -3  132.10   16.36
  10   3   3    9.02    8.33
  10  -3   3   11.75    8.66
  10   3  -3   12.70    5.31
  10   3  -3   11.25    4.80
  10   3  -3    0.63    6.83
 -10  -3  -3    8.29    6.62
 -10   3   3   13.88    3.27
 -10   3   3    4.94    3.37
  10  -3  -3   11.77    4.04
 -10   3  -3   10.21    5.82
  10   3   3   12.78    6.96
  10   3   3   17.64    7.09
  10  -3  -3   17.20    9.17
  10   4  -3    6.71    9.08
  10  -4  -3   -6.15    6.77
 -10   4  -3    0.25    5.54
  10   4   3  -15.43    5.73
  10  -4  -3    7.99    4.02
  10   4   3    1.19    6.05
  10  -4   3    4.94    7.82
 -10   4   3    1.55    3.72
  10   4  -3    2.00    5.22
 -10   4   3    1.90    2.71
  10   4   3   -9.34    4.45
  10  -5   3    1.64    7.19
  10   5  -3  -12.32    4.95
  10   5   3    0.09    7.58
  10   5  -3   -2.49    6.86
  10  -5  -3    4.27    7.86
  10  -5  -3   12.38    4.85
  10   5   3   -3.58    5.43
  10   5   3   -2.25    5.63
 -10   5   3   -0.26    4.00
 -10   5  -3   -1.23    5.94
  10   6  -3  392.30   27.52
  10  -6  -3  420.18   32.63
 -10   6  -3  386.18   27.52
  10   6  -3  413.61   33.06
 -10   6   3  391.00   24.23
  10  -6   3  430.02   31.53
  10  -6  -3  455.64   25.20
  10   6   3  383.59   32.50
  10   6   3  450.75   30.01
 -10   7  -3    0.04    6.27
 -10   7   3    0.67    5.73
  10   7   3   -2.41    8.36
  10  -7  -3   -6.80    7.09
  10   7   3   -2.69    7.62
  10  -7   3    5.53    7.89
  10   7  -3    1.55    8.15
  10   7  -3   -2.71    6.74
  10  -8  -3  929.22   60.44
  10   8   3 1009.83   62.41
  10   8  -3  998.62   55.38
 -10   8  -3  999.87   54.33
  10   8  -3  958.18   60.41
 -10   8   3  912.77   50.57
  10   8   3  987.11   57.04
  10  -8   3  949.45   58.74
 -10   9   3   28.16    9.74
  10  -9   3   40.72   12.99
  10   9  -3   63.89   14.55
  10   9   3   84.14   16.08
  10  -9  -3   73.86   15.78
 -10   9  -3   47.24   12.05
  10   9   3   45.99   14.70
  10   9  -3   56.25   13.56
 -10  10  -3  446.76   34.45
  10  10  -3  457.68   35.66
  10  10   3  535.12   38.36
  10  10  -3  485.83   37.54
  10 -10   3  466.74   36.35
 -10  10   3  474.95   32.02
  10  10   3  509.02   39.84
  10 -10  -3  388.37   36.53
  10  11  -3   -0.21   10.02
  10  11   3   -1.26   10.50
  10  11  -3    2.62    9.93
  10 -11   3   13.95   10.61
 -10  11  -3   -2.18    9.38
 -10  11   3    4.83    9.64
  10  11   3    2.56   11.38
  10 -11  -3    0.88   10.58
  10  12  -3   32.04   14.17
 -10  12   3   48.37   13.95
  10 -12   3   53.61   15.43
  10  12   3   46.29   16.29
  10 -12  -3   79.17   18.68
  10  12   3   21.35   13.74
 -10  12  -3   65.48   15.59
  10  12  -3   63.36   16.58
 -10  13  -3   68.39   17.66
  10  13   3   24.33   14.37
  10  13  -3   32.22   15.16
 -10  13   3   62.95   15.88
  10 -13  -3   49.44   17.16
  10  13   3   42.81   16.46
  10 -13   3   28.58   14.16
  10  13  -3   46.70   16.47
 -10  14   3  593.85   41.98
  10 -14  -3  633.37   48.55
 -10  14  -3  580.00   43.09
  10  14  -3  493.19   44.24
  10 -14   3  560.03   43.76
  10  14   3  631.84   49.81
  10  14   3  642.19   47.94
 -10  15   3   54.37   18.17
  10  15  -3   27.06   15.25
 -10  15  -3   46.66   17.57
  10  15   3   13.67   15.19
  10  15   3   11.21   14.88
  10  15  -3   52.03   18.81
  10 -15  -3   90.47   21.69
  10 -15   3   32.17   16.51
  10  16  -3   58.83   21.38
  10  16   3   66.84   23.03
  10  16  -3   41.97   17.91
  10 -16  -3   44.57   20.56
  10  16   3   57.45   21.61
 -10  16   3   28.77   17.63
 -10  16  -3   69.53   20.90
  10 -16   3   18.45   14.74
 -10  17   3    9.73   17.38
  10  17  -3   64.59   21.23
  10  17   3   21.15   18.27
 -10  17  -3   38.50   20.29
  10 -17  -3   38.50   19.87
  10  17  -3   11.11   18.93
  10 -17   3    1.15   14.62
  10  17   3   19.07   19.98
 -10  18  -3  116.25   27.21
  10  18   3  146.89   29.65
 -10  18   3  172.50   31.33
  10  18   3  150.80   32.82
  10 -18  -3  145.01   31.05
  10  18  -3  195.63   32.05
  10  18  -3  136.74   31.43
  10 -18   3   86.08   21.91
  10 -19  -3   30.00   18.56
  10  19  -3  -20.58   15.95
  10  19   3  -30.91   17.89
  10  19  -3  -14.06   18.00
  10  19   3   -4.12   18.43
 -10  19  -3    4.46   19.96
 -10  19   3   -6.33   18.22
  11   0  -3  -11.38    7.44
  11   0  -3    2.50    3.56
 -11   0  -3    0.66    6.07
  11   0   3    2.15    7.81
  11   0  -3   -3.54    3.18
  11   0  -3    3.98    4.13
  11   0   3   -0.40    5.60
  11   1  -3  440.06   24.66
  11   1   3  441.44   28.96
 -11  -1  -3  438.20   29.08
  11   1   3  464.75   36.10
  11  -1  -3  462.14   23.76
  11   1  -3  458.68   25.01
  11  -1  -3  440.09   35.92
  11   1  -3  477.82   37.24
  11  -1   3  460.31   35.82
 -11   1  -3  461.17   28.78
  11  -1  -3  455.98   23.16
  11   1  -3  454.09   25.82
  11   2   3    7.00    6.33
  11   2  -3   16.17   11.44
 -11   2  -3   17.11    7.19
  11  -2  -3   17.84    4.25
  11   2  -3   10.39    5.04
  11   2  -3   14.94    5.31
  11  -2  -3   30.57   11.26
 -11  -2  -3   14.74    7.50
  11   2   3    9.85    9.31
 -11   2   3   23.93    4.36
  11  -2   3   10.48    9.87
  11   3  -3   20.83    6.18
  11   3   3   25.23    8.59
  11   3   3   15.51   10.15
  11  -3   3   39.03   12.33
  11   3  -3   25.96    6.78
 -11   3  -3   18.59    7.38
 -11   3   3   25.72    4.72
  11   3   3   10.10    6.95
  11  -3  -3   27.84    5.11
  11  -3  -3   38.50   12.31
 -11  -3  -3   15.40    7.34
  11   3  -3   17.87   10.17
  11   4   3   84.59   13.32
 -11   4  -3   76.23   12.17
  11   4   3   90.60   13.83
 -11   4   3   90.19    7.37
 -11   4   3   79.56    8.60
  11  -4  -3   73.79   15.12
  11   4  -3   92.99   17.63
  11   4   3   83.44   16.57
  11  -4   3   83.40   16.13
  11  -4  -3   93.67    9.07
  11   4  -3   95.03   12.17
  11   5   3  176.92   18.00
  11  -5   3  146.31   19.27
  11   5   3  128.99   16.20
  11   5  -3  176.04   15.84
  11  -5  -3  173.51   20.72
 -11   5  -3  149.94   15.42
  11  -5  -3  164.24   12.34
  11   5  -3  125.97   19.45
 -11   5   3  155.75   10.39
  11   5   3  181.06   22.23
 -11   5   3  163.01   11.85
  11  -6  -3  138.99   19.62
  11   6  -3  126.06   15.66
  11  -6   3  151.56   19.69
 -11   6   3  143.62   12.67
  11   6   3  135.63   18.14
  11  -6  -3  137.88   12.87
  11   6   3  133.98   20.79
  11   6  -3  157.72   21.59
  11   6   3  126.89   17.36
 -11   6  -3  162.60   16.96
  11   7  -3  101.52   17.96
  11   7   3   86.56   17.22
 -11   7  -3   98.82   14.78
  11  -7  -3  115.05   18.66
  11  -7   3   92.16   16.55
 -11   7   3  117.63   12.27
  11   7  -3  104.38   15.70
  11   7   3   91.00   15.83
  11  -8   3  102.53   17.56
  11  -8  -3   82.49   16.85
 -11   8   3   89.30   12.33
  11   8   3   76.41   15.49
  11   8  -3   77.06   14.57
  11   8  -3   92.60   17.85
  11   8   3  109.33   19.74
 -11   8  -3   92.84   15.18
  11  -9  -3   27.59   12.23
 -11   9  -3    2.93    9.44
  11   9  -3   14.79    9.83
 -11   9   3   31.19    9.55
  11   9   3   10.96   11.69
  11  -9   3   27.76   12.53
  11   9  -3   26.98   12.47
  11   9   3   11.97    9.98
  11  10   3  206.35   26.85
  11  10   3  234.74   28.88
  11  10  -3  215.38   26.71
 -11  10  -3  234.71   25.70
  11 -10  -3  197.95   26.98
  11  10  -3  194.91   25.91
 -11  10   3  194.33   20.96
  11 -10   3  205.83   24.71
 -11  11  -3  167.59   21.82
  11  11  -3  147.39   22.56
  11 -11  -3  144.30   23.69
  11 -11   3  167.71   22.82
 -11  11   3  150.94   18.91
  11  11  -3  146.34   23.36
  11  11   3  172.52   25.35
  11  11   3  168.47   26.38
 -11  12   3  -14.70    9.17
 -11  12  -3   -3.83   10.70
  11 -12  -3    0.13   11.81
  11  12   3    7.88   11.81
  11  12   3  -12.72    9.48
  11 -12   3   -2.10   10.40
  11  12  -3   -0.70   11.23
  11  12  -3   -8.75   11.31
  11  13  -3   24.56   14.50
  11 -13  -3   20.63   15.82
 -11  13   3   21.35   12.43
 -11  13  -3   -6.24   11.84
  11 -13   3   13.05   12.58
  11  13   3   11.28   13.41
  11  13   3    8.79   14.66
  11  13  -3    0.22   11.84
  11  14  -3   15.99   14.03
  11  14  -3   39.10   17.42
 -11  14   3   62.50   16.96
  11 -14  -3   38.38   18.16
  11  14   3   54.64   19.09
 -11  14  -3   41.40   16.59
  11 -14   3   50.69   16.02
  11  14   3   34.64   17.11
 -11  15   3   62.65   18.61
  11 -15  -3   74.81   22.19
  11  15   3   72.11   22.18
 -11  15  -3   97.48   21.96
  11  15  -3   45.99   18.97
  11 -15   3   57.23   18.02
  11  15   3   83.11   23.77
  11  15  -3   40.09   17.07
  11 -16   3   11.68   14.00
  11  16  -3   18.30   15.37
 -11  16   3   -5.09   14.51
  11  16   3  -10.37   13.88
  11 -16  -3  -22.27   16.11
  11  16   3    9.20   16.33
  11  16  -3  -11.44   15.33
 -11  16  -3   23.16   17.13
  11 -17   3  -37.14   12.47
  11  17  -3   12.35   16.40
 -11  17  -3   13.45   17.81
  11 -17  -3   22.53   19.97
  11  17   3   -1.37   18.66
 -11  17   3   19.97   17.42
  11  17  -3   26.90   19.92
  11  17   3   -2.07   15.89
  11 -18  -3    7.98   20.12
  11  18   3    6.81   17.97
  11  18  -3  -13.83   15.54
 -11  18  -3    2.76   17.82
  11  18  -3  -41.13   16.44
  11  18   3  -31.14   16.52
 -11  18   3  -29.87   15.77
  12   0   3   -5.26    7.90
 -12   0  -3    4.51    6.01
  12   0  -3   -1.61    3.33
  12   0   3   -1.50    5.52
  12   0  -3   -7.56    8.75
  12   0  -3   -5.77    3.23
  12   0  -3   -0.61    4.25
  12   1  -3  768.64   38.62
  12   1  -3  713.54   39.55
  12   1  -3  820.28   53.56
  12  -1   3  821.13   52.73
  12  -1  -3  765.92   37.59
  12   1   3  781.64   43.50
 -12   1  -3  795.86   42.77
  12  -1  -3  780.78   53.09
  12  -1  -3  792.92   37.36
 -12  -1  -3  775.30   42.93
  12   1  -3  786.73   38.85
  12   1   3  682.05   51.16
 -12  -2  -3   65.93   11.70
  12   2  -3   55.81    8.32
  12  -2  -3   60.53    6.86
  12   2   3   31.27   12.34
 -12   2  -3   46.72    9.90
  12   2   3   62.76   11.66
  12  -2   3   59.73   14.65
 -12   2   3   57.59    6.36
  12   2  -3   64.10   15.79
  12  -2  -3   49.79   14.62
  12   2  -3   58.10    8.09
  12   2  -3   53.41    8.84
  12   3   3   52.82   14.26
  12   3  -3   29.68   12.83
  12   3  -3   46.06    8.46
  12   3   3   32.37   10.03
  12   3   3   48.89   10.59
 -12   3  -3   41.79    9.39
  12  -3  -3   42.08    6.31
 -12   3   3   43.51    5.97
  12  -3  -3   27.36   11.04
  12  -3   3   54.18   13.96
  12  -4  -3   46.49    6.74
 -12   4   3   35.11    5.98
  12   4   3   33.29   12.35
  12   4   3   24.90    9.43
  12   4  -3   19.32    7.33
  12  -4   3   24.71   12.08
  12  -4  -3   16.73   10.42
  12   4  -3   45.66   14.49
  12   4   3   65.36   12.19
 -12   4   3   37.09    5.06
 -12   4  -3    9.46    7.00
  12  -5  -3   63.33    8.73
  12   5   3   77.02   13.74
  12   5  -3   41.51   14.05
  12   5  -3   67.27   11.73
  12  -5   3   51.66   14.33
  12   5   3   74.91   16.16
 -12   5   3   73.05    6.96
 -12   5  -3   46.58   10.81
  12  -5  -3   49.02   14.61
 -12   5   3   67.36    8.51
  12   5   3   58.33   12.25
  12  -6   3  185.48   22.16
 -12   6   3  166.81   11.96
  12   6   3  172.24   19.13
  12   6  -3  179.34   17.70
  12   6   3  184.13   24.33
  12  -6  -3  173.20   14.14
 -12   6   3  177.78   13.82
  12  -6  -3  169.82   22.15
  12   6   3  197.65   20.71
  12   6  -3  145.19   21.67
 -12   6  -3  183.54   17.74
 -12   7   3  104.98   13.02
  12  -7  -3  106.85   19.37
  12   7   3   99.44   19.14
  12   7  -3   97.88   15.19
  12   7   3   89.92   16.64
  12  -7   3   88.85   17.65
 -12   7  -3  145.56   18.26
  12   7   3  165.04   20.91
  12   7  -3  142.16   21.99
  12  -8   3  156.84   22.71
  12   8   3  161.03   22.83
  12   8  -3  215.20   26.34
  12   8   3  187.18   25.61
 -12   8   3  175.42   17.11
  12   8  -3  162.29   21.69
 -12   8  -3  194.54   21.39
  12  -8  -3  145.57   23.68
  12  -9  -3  272.18   30.62
  12   9  -3  299.13   28.27
  12   9   3  245.82   28.63
 -12   9  -3  277.23   26.41
  12   9  -3  265.89   30.36
  12  -9   3  318.85   30.18
  12   9   3  267.78   30.73
 -12   9   3  254.86   22.12
  12  10  -3  194.77   26.35
  12  10   3  194.31   26.21
 -12  10   3  203.42   19.77
  12 -10   3  204.27   25.56
 -12  10  -3  211.75   23.53
  12  10  -3  171.89   23.20
  12 -10  -3  206.44   26.79
  12  10   3  135.91   24.75
  12 -11  -3    6.82   12.22
  12  11   3   -9.43   10.16
 -12  11  -3    5.33   10.82
  12  11   3   -2.26   11.88
 -12  11   3    0.59    8.58
  12  11  -3  -10.71    9.58
  12 -11   3   13.76   12.07
  12  11  -3  -12.78    9.95
 -12  12   3   99.37   17.38
  12  12  -3   72.71   19.14
  12  12  -3   85.68   20.07
  12  12   3   96.37   21.57
  12 -12  -3  115.83   23.04
  12  12   3  120.83   24.39
  12 -12   3  102.54   20.97
 -12  12  -3  122.39   21.46
 -12  13  -3   42.42   15.41
 -12  13   3    0.77   11.41
  12  13   3   31.24   16.67
  12  13  -3   30.65   15.85
  12 -13   3   24.23   13.49
  12  13   3   47.88   17.99
  12 -13  -3   27.31   16.33
  12  13  -3   19.71   15.16
 -12  14  -3  122.24   22.07
  12 -14   3  194.35   26.88
  12 -14  -3  119.87   26.18
  12  14   3   80.49   23.59
  12  14   3   86.22   23.33
 -12  14   3  108.68   20.71
  12  14  -3  113.29   24.67
  12  14  -3  114.38   24.03
 -12  15   3   12.07   14.49
  12  15  -3   23.81   16.08
 -12  15  -3    6.26   15.53
  12  15  -3   13.72   15.50
  12 -15  -3   -1.91   15.83
  12  15   3   16.05   17.36
  12 -15   3   16.20   14.01
  12  15   3   25.20   18.45
  12  16   3   15.64   17.17
  12  16  -3   11.70   16.46
  12 -16  -3   28.22   19.19
  12 -16   3   35.79   16.63
 -12  16  -3  -12.34   13.41
 -12  16   3  -13.78   12.92
  12  16   3   11.47   17.64
  12  16  -3    4.39   14.97
  12 -17  -3    2.03   19.27
 -12  17   3   -5.05   15.12
  12  17  -3   -3.81   14.91
  12  17   3   10.76   17.80
  12 -17   3   18.05   15.10
  12  17   3   -3.57   17.93
 -12  17  -3   19.65   18.53
  12  17  -3   -7.51   16.23
  12  18   3   17.04   19.72
 -12  18  -3   12.69   18.74
  12  18  -3   34.02   20.47
  12  18  -3   -7.38   18.43
 -12  18   3   13.97   19.21
  12 -18  -3   23.18   20.78
  12  18   3  -24.04   19.34
  13   0  -3    2.51    4.46
  13   0   3    0.73    6.28
  13   0   3   11.17   10.14
  13   0  -3   -9.87    8.98
  13   0  -3    4.15    3.93
 -13   0  -3    4.79    6.56
  13   0  -3   -6.63    3.46
  13  -1  -3   48.10    6.32
  13   1   3   60.72   11.38
  13  -1  -3   53.24   16.02
 -13   1  -3   63.16   11.29
  13   1  -3   55.85    8.86
  13   1  -3   46.11    7.38
  13  -1   3   47.48   14.83
  13  -1  -3   61.80    6.62
  13   1   3   45.62   14.34
  13   1  -3   75.25   17.70
 -13  -1  -3   59.35   11.02
  13   1  -3   50.96    7.58
  13   2   3  185.61   19.45
  13   2  -3  169.13   15.51
 -13  -2  -3  177.98   18.57
 -13   2  -3  167.72   17.60
  13  -2  -3  125.60   21.88
  13  -2   3  166.87   24.20
  13   2  -3  177.05   14.62
  13  -2  -3  152.09   12.39
 -13   2   3  172.30   11.98
  13   2  -3  179.07   14.44
  13   2  -3  207.87   26.37
  13   2   3  156.33   23.15
  13   3   3    9.09   10.61
 -13   3   3    8.28    4.35
 -13   3  -3   -1.87    6.20
  13   3  -3    2.03    9.56
  13   3  -3   11.47    6.60
  13   3   3    0.02    6.61
  13  -3   3   18.92   11.71
  13  -3  -3    6.92   10.08
  13  -3  -3    8.04    4.81
  13   3   3    5.54    7.49
  13   3  -3    8.67    5.71
  13   4   3   94.66   15.28
 -13   4  -3   73.65   12.91
  13   4   3   90.55   14.88
  13  -4   3   60.93   15.91
  13  -4  -3  102.53    9.53
 -13   4   3   74.97    8.32
  13  -4  -3   89.86   18.71
  13   4  -3   60.45   10.69
  13   4  -3   73.83   17.36
  13   4   3   57.47   16.29
  13   5   3  -11.36    8.10
  13  -5  -3   -0.31    5.47
 -13   5   3    9.41    4.42
 -13   5  -3    2.26    7.55
 -13   5   3    5.68    5.20
  13   5  -3   -0.45    9.29
  13  -5  -3   16.71   11.05
  13   5   3    7.36    7.99
  13   5  -3   -3.80    6.86
  13   5   3    7.59    8.24
  13  -5   3   -0.62    9.55
 -13   6   3   38.62    8.18
  13  -6  -3   63.18    9.88
 -13   6  -3   43.66   11.32
  13   6   3   54.69   13.28
 -13   6   3   52.32    6.97
  13  -6   3   37.96   13.44
  13   6   3   32.45   10.79
  13  -6  -3   42.23   14.28
  13   6  -3   59.67   16.46
  13   6  -3   30.75   10.42
  13   6   3   59.26   16.39
  13   7   3    8.24   10.02
  13  -7   3   -3.49    9.95
  13   7   3   21.28   12.86
 -13   7  -3   23.71    9.96
  13  -7  -3   23.94   12.52
 -13   7   3    8.96    6.98
 -13   7   3   10.55    5.06
  13   7  -3   -2.86    8.16
  13   7   3   22.99   10.91
  13   7  -3    5.67   11.06
  13   8   3  288.76   33.36
  13   8   3  230.75   29.20
  13   8   3  287.42   29.95
  13  -8   3  298.20   31.67
  13  -8  -3  275.77   31.99
 -13   8   3  299.40   23.53
  13   8  -3  237.22   26.91
 -13   8  -3  277.05   27.48
  13   8  -3  289.03   32.05
  13  -9   3   -6.81   10.20
  13   9  -3   18.34   12.67
  13   9  -3   28.61   12.15
  13  -9  -3   17.76   13.32
  13   9   3    5.72   12.57
  13   9   3    0.57    9.79
 -13   9  -3   22.51   11.28
 -13   9   3    6.58    8.16
 -13  10   3   36.28   10.94
  13  10  -3   13.06   11.42
  13  10  -3   70.25   17.89
 -13  10  -3   11.90   11.16
  13 -10  -3   -2.73   11.84
  13 -10   3   25.14   14.44
  13  10   3   16.32   12.97
  13  10   3    7.72   12.90
  13  11   3    5.79   11.62
 -13  11  -3   -2.37   10.35
  13 -11   3  -11.80   10.93
  13  11  -3   13.15   12.98
  13  11  -3  -14.43    9.26
  13  11   3   -8.51   11.92
 -13  11   3   -2.68    8.59
  13 -11  -3   10.02   13.32
  13 -12   3    6.61   12.31
  13 -12  -3   -4.38   12.84
  13  12   3   -1.96   12.72
 -13  12  -3   13.26   12.65
  13  12   3   -7.33   11.98
  13  12  -3   -4.73   11.86
  13  12  -3   -7.70   11.01
 -13  12   3   -7.36    9.59
  13  13   3   11.06   14.57
  13  13  -3   -7.62   12.65
  13 -13  -3  -15.26   12.14
  13  13  -3   12.07   13.95
  13 -13   3   21.33   13.83
 -13  13   3   15.48   12.00
  13  13   3   -2.99   14.32
 -13  13  -3   -4.40   12.52
  13  14  -3   29.65   16.72
  13 -14  -3   -0.69   15.50
  13  14  -3   26.96   17.83
  13 -14   3   29.09   15.92
  13  14   3   13.03   16.55
 -13  14   3   25.04   14.05
  13  14   3   30.07   18.09
 -13  14  -3   32.61   16.20
 -13  15   3   -0.74   13.33
  13  15  -3  -15.03   14.57
  13  15   3  -16.38   13.19
 -13  15  -3   -1.81   14.99
  13 -15  -3   15.79   18.05
  13  15   3  -11.53   14.70
  13 -15   3    5.19   13.92
  13  15  -3   -1.29   14.09
  13  16   3   14.63   18.73
  13  16  -3    5.79   15.75
  13 -16  -3   -0.43   17.07
 -13  16   3   13.80   15.89
  13  16  -3  -25.08   14.68
  13 -16   3   22.31   16.38
 -13  16  -3   21.17   15.94
  13  16   3   15.77   17.21
 -13  17   3    0.98   14.93
  13 -17   3   34.80   17.49
 -13  17  -3    5.06   16.06
  13  17   3   12.48   19.85
  13  17  -3   -1.81   15.65
  13  17  -3  -19.60   15.55
  13 -17  -3   -9.04   17.44
  13  17   3   -9.97   16.44
  13  18  -3    7.08   18.99
  13  18   3   -8.90   18.93
  13  18   3    5.32   18.90
  13  18  -3    3.54   18.07
 -13  18  -3   30.27   20.03
  13 -18  -3   -0.73   17.08
  14   0  -3    4.27    5.12
  14   0   3    2.25   10.14
  14   0  -3    7.63    4.22
 -14   0  -3    3.31    7.22
  14   0  -3    2.76    4.15
  14   0   3    2.16    6.83
  14   0  -3    4.38   11.72
  14   1   3  243.61   20.07
  14  -1  -3  200.30   27.03
  14   1  -3  243.29   16.04
  14  -1  -3  255.49   14.99
  14   1  -3  220.33   28.35
  14   1  -3  238.74   15.70
  14  -1  -3  251.45   15.22
  14   1   3  210.21   27.20
  14   1  -3  263.16   17.58
 -14   1  -3  216.63   18.31
 -14  -1  -3  260.21   19.70
  14  -1   3  277.44   30.10
 -14  -2  -3   10.91    7.37
  14   2   3    0.66    7.08
  14   2  -3    5.89    6.26
  14   2   3    7.19    6.84
 -14   2  -3    6.10    7.24
  14  -2  -3    7.82    4.65
  14   2  -3   17.34    6.16
  14   2  -3   11.27   12.79
  14   2  -3   11.38    6.03
  14  -2   3   13.70   11.21
  14  -2  -3   14.56   11.85
  14   2   3    7.73   11.41
  14  -3  -3  304.45   32.25
  14  -3  -3  256.49   17.24
  14   3  -3  233.66   29.35
  14   3  -3  297.28   20.73
  14  -3   3  253.59   29.82
  14   3   3  254.90   30.58
  14   3  -3  291.79   19.78
  14   3   3  314.67   23.40
 -14   3  -3  267.64   20.91
  14   3   3  305.97   23.53
 -14   3   3  273.97   16.14
  14   4   3    1.05   10.26
  14   4   3   20.53    9.30
  14   4  -3   -0.73   11.00
 -14   4  -3   -5.82    6.26
  14  -4  -3   14.77    6.14
  14  -4  -3    6.05   10.83
  14  -4   3    2.41   12.03
  14   4   3   11.40    8.81
 -14   4   3    2.71    4.85
  14   4  -3   13.64    6.78
 -14   5   3   67.65    7.44
  14   5   3   73.50   18.89
  14   5  -3   81.05   13.19
  14  -5  -3   70.01    9.74
  14   5   3  111.20   17.08
  14  -5  -3   61.56   16.46
  14  -5   3   78.91   18.52
  14   5  -3   70.19   18.25
  14   5   3   91.74   15.32
 -14   5  -3   82.43   13.72
 -14   5   3   67.11    8.92
  14   6   3   -7.63    7.33
  14   6   3   -0.91    8.31
 -14   6  -3   -5.17    7.69
  14  -6   3   30.37   14.31
  14   6   3   -4.49   10.13
  14  -6  -3   -2.48   10.74
  14   6  -3    2.37    8.37
  14   6  -3   14.24   12.70
 -14   6   3   10.20    6.31
  14   7   3   79.84   16.38
  14   7  -3   54.41   16.75
  14   7   3   79.07   16.47
  14   7  -3   76.06   14.73
  14  -7   3   79.04   19.07
 -14   7  -3   86.94   15.35
  14   7   3   95.42   20.75
  14  -7  -3   63.73   17.86
 -14   7   3   59.25   10.43
 -14   8  -3   69.53   15.10
  14  -8   3   78.32   19.30
  14   8   3   56.91   15.48
  14  -8  -3   49.19   17.26
  14   8   3   46.96   14.64
  14   8   3   82.83   20.32
  14   8  -3   73.31   18.83
  14   8  -3   58.71   14.38
 -14   8   3   80.79   12.26
  14  -9  -3  278.67   31.41
  14   9  -3  179.52   27.28
  14   9  -3  234.77   24.25
 -14   9   3  242.90   19.37
  14  -9   3  206.68   27.18
 -14   9  -3  239.04   22.74
  14   9   3  226.72   30.41
  14   9   3  206.82   24.94
  14   9   3  259.10   27.88
  14 -10   3    9.35   13.53
 -14  10   3   12.27    9.60
  14  10  -3    9.67   12.35
  14  10   3   19.06   13.67
 -14  10  -3    8.73   11.46
  14 -10  -3   26.10   14.83
  14  10  -3    3.39   11.61
  14  10   3    8.38   13.58
  14 -11  -3   30.21   17.33
  14 -11   3   39.50   16.03
 -14  11   3    7.83   10.47
 -14  11  -3   24.47   13.33
  14  11  -3   16.13   13.69
  14  11   3   42.53   15.68
  14  11   3    0.15   13.31
  14  11  -3    5.10   13.63
  14  12   3    1.77   13.16
  14 -12   3   -4.61   10.96
  14 -12  -3   -6.20   12.57
 -14  12  -3    6.68   12.55
  14  12   3  -12.69   11.52
 -14  12   3   18.96   12.05
  14  12  -3    6.67   14.12
  14  12  -3   -9.05   11.97
  14 -13  -3   -7.37   13.55
  14 -13   3    8.11   13.16
  14  13   3    2.47   13.96
  14  13  -3   -2.83   13.66
 -14  13  -3    3.32   12.89
  14  13  -3   -7.77   12.84
  14  13   3  -11.37   12.58
 -14  13   3    8.19   11.29
 -14  14   3    6.37   12.41
  14 -14  -3   13.52   17.92
  14  14  -3  -18.42   13.90
  14  14  -3    8.73   15.74
 -14  14  -3   12.16   14.76
  14  14   3  -11.47   14.68
  14  14   3  -15.70   12.11
  14 -14   3    0.45   13.87
  14 -15   3   11.36   14.99
  14 -15  -3  -13.33   16.18
  14  15  -3   11.32   17.52
  14  15   3   18.44   18.89
 -14  15  -3   16.20   16.58
  14  15   3   -2.78   15.72
 -14  15   3   12.89   13.86
  14  15  -3    3.62   15.32
  14  16  -3  -11.05   16.93
  14  16   3   -8.32   17.52
  14  16  -3   -3.55   14.99
  14  16   3    8.05   17.12
  14 -16  -3   19.27   18.63
  14 -16   3   28.44   18.60
 -14  16  -3   15.46   17.21
  14  17   3   -0.30   19.39
  14  17  -3   -1.73   17.19
  14  17   3   22.58   20.62
 -14  17  -3    5.20   18.14
  14 -17   3    0.32   13.96
  14  17  -3  -12.82   17.21
  14 -17  -3   18.59   19.63
  15   0   3   -7.34    6.41
 -15   0  -3  -10.81    5.93
  15   0  -3   -0.93    4.47
  15   0  -3   -3.15    4.97
  15   0   3   -3.88   10.22
  15   0  -3   12.63    4.84
  15   0  -3   -6.17   10.86
  15   1   3   32.54    9.97
 -15  -1  -3   32.09    9.56
  15   1  -3   26.86    6.62
  15  -1  -3   39.45    6.23
  15   1  -3   25.25    7.68
  15  -1  -3   49.66   16.32
 -15   1  -3   27.85    9.21
  15   1   3   27.11   13.73
  15  -1   3   18.23   13.57
  15   1  -3   29.68   14.96
  15  -1  -3   34.30    6.32
  15   1  -3   25.93    6.88
 -15   2  -3   89.19   13.64
  15   2   3   83.99   13.94
  15  -2   3  108.81   21.99
  15   2  -3   60.13   17.69
  15   2  -3   86.74   12.34
  15  -2  -3   55.09   17.71
  15  -2  -3   93.72    9.21
  15   2  -3   71.41   10.39
 -15  -2  -3   92.53   14.65
  15   2   3   73.39   18.71
  15   2   3   75.56   13.62
  15  -3  -3   79.92   19.52
  15   3  -3   64.06   18.43
 -15   3  -3   72.27   12.94
  15   3   3   85.56   20.27
  15   3  -3   85.47   13.08
  15   3   3   77.91   14.20
  15  -3  -3   71.45    8.98
  15  -3   3   93.43   20.38
 -15   3   3   69.65    7.98
  15   3  -3   69.33   11.33
  15   3   3  119.91   17.28
 -15   4  -3   -0.57    7.81
  15   4   3   20.75    9.27
  15  -4   3    8.56   12.50
  15  -4  -3   17.11   13.62
  15   4  -3    3.94    6.67
 -15   4   3    4.06    4.94
  15   4   3    6.35    8.49
  15   4   3    0.23   10.87
  15   4  -3    9.96    7.55
  15   4  -3   -7.44   10.51
  15   5  -3   -6.58   10.73
  15   5   3    7.79    9.57
  15   5   3   -1.87    8.67
  15  -5   3   -1.23   12.10
  15   5  -3  -14.95    5.88
  15   5   3  -21.72    8.84
 -15   5   3    1.64    5.58
  15  -5  -3   -1.27   11.34
 -15   5  -3   -1.52    7.91
  15  -6   3   -1.57   12.16
  15   6  -3   -6.99   11.26
  15   6   3   14.97   10.61
 -15   6  -3   -1.16    8.14
  15   6  -3  -11.37    7.96
  15   6   3    0.95    8.97
  15  -6  -3   -5.56   11.93
 -15   6   3    3.12    6.10
  15   6   3   12.88   13.08
  15   7   3   33.28   15.88
  15  -7   3   78.29   19.48
  15   7  -3   79.93   20.18
 -15   7  -3   65.13   14.26
  15   7   3   28.31   11.83
  15   7   3   81.15   16.94
  15   7  -3   51.66   13.79
 -15   7   3   47.77    9.96
  15  -7  -3   78.45   19.74
  15   8  -3   29.08   12.03
  15   8   3   14.97   14.30
  15   8   3   11.82   11.01
  15   8   3   22.79   12.63
 -15   8  -3   14.97   11.10
  15   8  -3    3.20   12.32
  15  -8   3   20.61   15.69
  15  -8  -3   11.51   13.18
 -15   8   3   18.72    8.53
  15   9   3   25.42   14.54
[truncated: 1,477,245 more chars]
