# Supplementary material for: Tris(μ2-2-meth­oxy-6-{[(2-sulfido­eth­yl)imino]meth­yl}phenolato)trinickel(II) di­methyl­formamide monosolvate: crystal structure, spectroscopic characterization and anti­bacterial activity
Source: Acta Crystallogr E Crystallogr Commun. 2019 Apr 12;75(Pt 5):616–9. doi: 10.1107/S2056989019004730 (PMC6505582; doi:10.1107/S2056989019004730)
Supplement: Supplementary file 2 [file e-75-00616-Isup2.hkl]

data_I                                                                          
_shelx_title ' v8 in Pbca'                                                      
_shelx_refln_list_code          4                                               
_shelx_F_calc_maximum      752.09                                               
_exptl_crystal_F_000      3632.00                                               
_reflns_d_resolution_high  0.8377                                               
                                                                                
loop_                                                                           
 _space_group_symop_operation_xyz                                               
 'x, y, z'                                                                      
 '-x+1/2, -y, z+1/2'                                                            
 '-x, y+1/2, -z+1/2'                                                            
 'x+1/2, -y+1/2, -z'                                                            
 '-x, -y, -z'                                                                   
 'x-1/2, y, -z-1/2'                                                             
 'x, -y-1/2, z-1/2'                                                             
 '-x-1/2, y-1/2, z'                                                             
                                                                                
_cell_length_a    20.3961                                                       
_cell_length_b    16.0664                                                       
_cell_length_c    21.7383                                                       
_cell_angle_alpha  90.000                                                       
_cell_angle_beta   90.000                                                       
_cell_angle_gamma  90.000                                                       
                                                                                
_shelx_F_squared_multiplier     1.000                                           
                                                                                
loop_                                                                           
 _refln_index_h                                                                 
 _refln_index_k                                                                 
 _refln_index_l                                                                 
 _refln_F_squared_calc                                                          
 _refln_F_squared_meas                                                          
 _refln_F_squared_sigma                                                         
 _refln_observed_status                                                         
   2   0   0     508329.28     467542.47     10839.10 o                         
   4   0   0      18673.12      18498.20       716.21 o                         
   6   0   0     278771.19     290401.94      6826.66 o                         
   8   0   0     565642.12     599816.56     15848.76 o                         
  10   0   0     408875.72     393878.66     13768.02 o                         
  12   0   0      72932.77      67941.24      1787.38 o                         
  14   0   0       4167.93       3664.12       400.48 o                         
  16   0   0      96205.32      98345.37      2816.70 o                         
  18   0   0     123100.09     126399.34      4769.91 o                         
  20   0   0      74587.69      85908.96      3789.58 o                         
  22   0   0      20322.78      24736.64      2987.15 o                         
  24   0   0       5485.50      10971.91      2188.49 o                         
   2   1   0      60874.00      69110.17      1621.01 o                         
   4   1   0      24272.86      24565.04       552.08 o                         
   6   1   0      15087.06      15488.44       378.68 o                         
   8   1   0       7777.79       7282.39       421.82 o                         
  10   1   0       1527.12       1020.20       139.79 o                         
  12   1   0      10243.15       9500.72       351.05 o                         
  14   1   0        830.51        810.13       221.14 o                         
  16   1   0         82.83        101.86       216.41 o                         
  18   1   0      19489.87      19721.59       762.48 o                         
  20   1   0       9364.33       9859.79       705.95 o                         
  22   1   0       9065.09       8875.39      1362.97 o                         
  24   1   0        541.42       -414.38       828.75 o                         
   0   2   0         33.87         79.50        54.17 o                         
   2   2   0      16568.75      17664.19       348.87 o                         
   4   2   0       8632.90       8796.31       273.53 o                         
   6   2   0        345.97        432.42       109.51 o                         
   8   2   0      39682.57      39198.30       752.57 o                         
  10   2   0      52363.32      52155.71       986.45 o                         
  12   2   0      14169.69      14437.40       452.40 o                         
  14   2   0        409.90        186.52       201.80 o                         
  16   2   0       7833.65       8030.65       481.89 o                         
  18   2   0       3037.70       3335.02       372.53 o                         
  20   2   0       3975.97       3458.34       511.67 o                         
  22   2   0        301.74        129.84       759.01 o                         
  24   2   0        536.08        464.94       834.15 o                         
   2   3   0        875.39       1099.79        86.06 o                         
   4   3   0      19325.49      19698.66       422.80 o                         
   6   3   0      26554.28      29449.99       609.22 o                         
   8   3   0       2804.23       3162.12       202.50 o                         
  10   3   0      28979.73      29325.86       685.50 o                         
  12   3   0       1897.88       1837.39       195.84 o                         
  14   3   0      20738.64      21179.73       773.31 o                         
  16   3   0       4618.03       4812.04       409.52 o                         
  18   3   0       1309.17       1049.79       312.28 o                         
  20   3   0       1826.78       1717.79       455.18 o                         
  22   3   0       3551.33       3460.17       848.23 o                         
  24   3   0       1944.80       2068.28       985.85 o                         
   0   4   0       2881.94       3149.38       211.79 o                         
   2   4   0       2606.66       3081.49       148.30 o                         
   4   4   0       7503.47       7271.56       350.48 o                         
   6   4   0       1938.99       1906.10       149.29 o                         
   8   4   0        204.85         53.75       127.68 o                         
  10   4   0         69.21         -3.99       130.03 o                         
  12   4   0        110.83        216.68       152.91 o                         
  14   4   0       6111.12       6088.12       538.66 o                         
  16   4   0        211.90         68.07       256.74 o                         
  18   4   0         78.35       -108.22       260.02 o                         
  20   4   0       1937.10       1770.29       484.32 o                         
  22   4   0         74.95        743.61       566.04 o                         
   2   5   0      34611.15      36549.40       680.20 o                         
   4   5   0       6215.98       5803.86       261.76 o                         
   6   5   0      48888.20      50719.98      1227.85 o                         
   8   5   0        142.42        324.14       160.11 o                         
  10   5   0       6701.78       6837.86       455.47 o                         
  12   5   0      18135.23      16764.94       731.93 o                         
  14   5   0      14352.08      14713.02       672.59 o                         
  16   5   0         42.60       -121.27       242.53 o                         
  18   5   0       7557.98       7470.10       557.36 o                         
  20   5   0       9804.23      12345.99       895.68 o                         
  22   5   0       2478.13       1464.39       658.82 o                         
   0   6   0     209919.45     213246.55      5945.35 o                         
   2   6   0     182295.06     188476.30      3480.52 o                         
   4   6   0      10574.57      11129.63       420.74 o                         
   6   6   0       1536.27       1028.54       216.08 o                         
   8   6   0      27550.21      23633.92       827.42 o                         
  10   6   0      97884.13      95180.58      2516.94 o                         
  12   6   0      34727.07      35768.19      1585.77 o                         
  14   6   0       4529.84       4200.61       392.82 o                         
  16   6   0       4498.26       4728.72       457.39 o                         
  18   6   0      19961.24      20641.25      1195.16 o                         
  20   6   0      30667.13      31344.42      3169.49 o                         
  22   6   0      10244.18      10524.92      1461.64 o                         
   2   7   0       2738.33       3590.17       267.52 o                         
   4   7   0       8300.24       8497.94       454.09 o                         
   6   7   0      32505.62      35421.50      1096.25 o                         
   8   7   0       4520.88       4091.45       380.11 o                         
  10   7   0       2773.48       2949.67       491.60 o                         
  12   7   0         56.70         10.61       249.71 o                         
  14   7   0       3526.99       3104.30       429.58 o                         
  16   7   0       4062.20       4634.81       468.33 o                         
  18   7   0       9666.41      11019.16       856.93 o                         
  20   7   0       5315.51       5518.33       710.33 o                         
  22   7   0        238.65       -238.39       593.83 o                         
   0   8   0      74697.29      76491.02      2879.93 o                         
   2   8   0      21563.25      21885.37       973.79 o                         
   4   8   0        693.93        780.54       222.94 o                         
   6   8   0      29234.48      32054.16      1049.02 o                         
   8   8   0      26905.40      28164.77      1092.06 o                         
  10   8   0      17007.93      16979.50       779.98 o                         
  12   8   0      16450.29      15689.72       780.48 o                         
  14   8   0       8520.77       8627.50       988.00 o                         
  16   8   0       6071.69       5983.42       534.04 o                         
  18   8   0       5270.83       5329.82       665.50 o                         
  20   8   0       6474.42       6681.27       843.04 o                         
  22   8   0       4583.66       6118.03      1069.68 o                         
   2   9   0       5398.11       4540.78       401.98 o                         
   4   9   0      84600.56      81510.77      2193.75 o                         
   6   9   0      43829.62      41626.23      1310.15 o                         
   8   9   0      24616.59      23782.46       922.50 o                         
  10   9   0       3072.44       2838.82       394.49 o                         
  12   9   0      43438.79      42439.07      1432.50 o                         
  14   9   0      19476.87      18800.78      1050.03 o                         
  16   9   0       3954.27       4047.42       547.03 o                         
  18   9   0       1212.19        425.88       466.07 o                         
  20   9   0       7515.72       8907.69      1691.34 o                         
   0  10   0      21963.13      21714.48      1188.72 o                         
   2  10   0      13186.92      14033.09       669.20 o                         
   4  10   0       4548.49       5255.38       450.27 o                         
   6  10   0       5637.33       5375.39       470.07 o                         
   8  10   0      10438.11       8913.76       586.66 o                         
  10  10   0      18577.51      16536.70      1044.69 o                         
  12  10   0       3486.01       3759.74       476.08 o                         
  14  10   0       4419.71       4272.10       538.93 o                         
  16  10   0       5718.20       7084.64       691.85 o                         
  18  10   0        669.89        659.38       502.24 o                         
  20  10   0       2097.01       2785.07       652.07 o                         
   2  11   0        479.56        368.29       261.35 o                         
   4  11   0       3528.93       3739.58       423.72 o                         
   6  11   0        370.85        987.55       312.56 o                         
   8  11   0       2830.38       2874.59       429.82 o                         
  10  11   0         78.03       -146.55       293.11 o                         
  12  11   0         60.08        194.48       336.30 o                         
  14  11   0         42.17       -174.30       348.61 o                         
  16  11   0       1437.32       1614.52       509.65 o                         
  18  11   0        688.04        187.82       489.89 o                         
   0  12   0      10145.35       9638.16      1425.56 o                         
   2  12   0       1374.54       1593.77       296.46 o                         
   4  12   0        958.49        603.10       293.88 o                         
   6  12   0        173.85        147.97       301.88 o                         
   8  12   0        448.86        413.35       319.98 o                         
  10  12   0         44.99       -161.79       323.58 o                         
  12  12   0       2802.13       3294.89       515.88 o                         
  14  12   0       3910.40       3480.21       550.52 o                         
  16  12   0        207.78          7.37       585.12 o                         
  18  12   0        580.66        309.41       609.11 o                         
   2  13   0          1.30       -125.24       252.67 o                         
   4  13   0       4001.27       3232.09       452.79 o                         
   6  13   0      24629.04      22656.34      2073.09 o                         
   8  13   0         63.00        -42.49       338.00 o                         
  10  13   0         12.42        -31.44       357.85 o                         
  12  13   0        246.25        772.68       589.51 o                         
  14  13   0       1045.74       1276.27       484.59 o                         
  16  13   0       4132.32       4847.73       689.43 o                         
   0  14   0       1302.91       1293.67       547.50 o                         
   2  14   0       1256.57       1689.95       357.70 o                         
   4  14   0       1017.65       1218.06       408.75 o                         
   6  14   0       5794.54       6109.17       867.84 o                         
   8  14   0        258.61       -183.28       366.56 o                         
  10  14   0         58.06       -186.82       373.64 o                         
  12  14   0       1579.48       1436.52       500.23 o                         
  14  14   0       4701.70       3861.63       641.07 o                         
  16  14   0       4894.81       4613.18       824.82 o                         
   2  15   0      41755.39      41132.25      1326.10 o                         
   4  15   0      67687.62      70306.05      2537.95 o                         
   6  15   0      57172.41      59359.77      1981.80 o                         
   8  15   0      10365.15      10369.20       839.42 o                         
  10  15   0       5270.19       4885.49       652.87 o                         
  12  15   0      37899.68      40449.87      1863.94 o                         
  14  15   0      42508.07      48645.55      2117.40 o                         
   0  16   0      23857.60      20748.98      1526.65 o                         
   2  16   0       7077.54       6516.38       672.69 o                         
   4  16   0       1044.30       1844.70       488.44 o                         
   6  16   0       5578.08       6382.91       679.70 o                         
   8  16   0      16332.70      17689.46      1315.57 o                         
  10  16   0       9230.11      10229.60       883.55 o                         
  12  16   0        386.14        407.03       494.85 o                         
   2  17   0      11065.24      12104.14       902.68 o                         
   4  17   0      33879.90      33452.46      2638.44 o                         
   6  17   0      15668.54      15294.10      1117.75 o                         
   8  17   0       3473.38       3864.45       643.31 o                         
  10  17   0       1670.50       1433.98       564.35 o                         
   0  18   0        990.49        590.39       537.44 o                         
   2  18   0       1047.20        907.46       507.61 o                         
   4  18   0         41.51       1009.65       518.17 o                         
   6  18   0         67.40       -207.57       462.91 o                         
   8  18   0        309.29        297.56       530.42 o                         
   2  19   0        151.32       -196.58       484.24 o                         
   1   1   1      30714.29      31207.96       478.85 o                         
   2   1   1       5495.97       5637.39        96.36 o                         
   3   1   1      28487.67      28566.88       360.06 o                         
   4   1   1        284.60        448.48        44.46 o                         
   5   1   1     125618.70     134726.64      1552.21 o                         
   6   1   1      22172.49      25902.61       359.72 o                         
   7   1   1      23631.38      27081.25       365.74 o                         
   8   1   1        282.16        358.62        65.34 o                         
   9   1   1       2507.21       2384.24       132.11 o                         
  10   1   1       1231.48       1466.84       104.44 o                         
  11   1   1       4563.14       4524.86       192.08 o                         
  12   1   1        912.01        884.72       123.64 o                         
  13   1   1         13.98        154.26       174.36 o                         
  14   1   1        147.23        157.18       115.69 o                         
  15   1   1        431.55        290.22       146.05 o                         
  16   1   1       1587.10       1581.96       198.55 o                         
  17   1   1       3809.79       4360.38       271.67 o                         
  18   1   1       2062.82       2238.56       241.51 o                         
  19   1   1       2964.65       3379.01       284.30 o                         
  20   1   1       1950.62       2610.52       298.78 o                         
  21   1   1       1591.38        742.26       525.08 o                         
  22   1   1        940.97        300.12       755.91 o                         
  23   1   1        986.75        -47.15       547.30 o                         
  24   1   1         65.84       -271.49       542.99 o                         
   0   2   1      93218.81     100605.48      1784.23 o                         
   1   2   1      20133.65      21081.12       287.96 o                         
   2   2   1      25456.27      29001.04       402.83 o                         
   3   2   1      47446.96      49191.24       614.00 o                         
   4   2   1      22772.47      23317.73       328.99 o                         
   5   2   1     129050.54     135292.20      1616.77 o                         
   6   2   1       4339.94       4315.59       110.74 o                         
   7   2   1      52719.97      55865.11       772.13 o                         
   8   2   1      41755.75      44701.34       807.51 o                         
   9   2   1       2944.81       2913.33       273.14 o                         
  10   2   1      90896.25      91639.71      1382.61 o                         
  11   2   1      16156.12      16427.02       443.36 o                         
  12   2   1      37399.82      37533.19       669.55 o                         
  13   2   1      18389.95      14358.25       512.40 o                         
  14   2   1        987.70        956.52       149.50 o                         
  15   2   1       3955.26       4488.59       260.90 o                         
  16   2   1       8987.93       9247.34       350.31 o                         
  17   2   1       5565.42       5633.58       303.62 o                         
  18   2   1      15101.33      13641.29       449.05 o                         
  19   2   1        420.51        -91.53       284.96 o                         
  20   2   1       4136.52       4069.84       473.09 o                         
  21   2   1       2583.07       2225.18       446.50 o                         
  22   2   1       5418.71       4933.73       883.05 o                         
  23   2   1       6211.20       6506.82       902.02 o                         
  24   2   1          6.70       1414.62       639.04 o                         
   1   3   1         35.63         76.36        43.71 o                         
   2   3   1      53961.52      56224.96       680.56 o                         
   3   3   1        590.31        574.83        64.67 o                         
   4   3   1         54.16         54.65        52.37 o                         
   5   3   1         86.06        -22.86        45.71 o                         
   6   3   1      10222.77      10573.00       208.88 o                         
   7   3   1       5321.80       5746.56       182.34 o                         
   8   3   1       7710.63       7629.96       215.11 o                         
   9   3   1       4716.12       5684.44       212.90 o                         
  10   3   1       5589.94       5078.14       193.32 o                         
  11   3   1       5976.17       6539.38       252.75 o                         
  12   3   1        368.46        131.12       156.69 o                         
  13   3   1       1397.93       1552.64       176.23 o                         
  14   3   1       3767.00       3605.87       206.19 o                         
  15   3   1         15.25        -72.13       144.26 o                         
  16   3   1       4037.25       3582.05       259.27 o                         
  17   3   1        972.68        692.98       191.93 o                         
  18   3   1         91.97        -61.53       180.78 o                         
  19   3   1        894.66        700.20       243.29 o                         
  20   3   1       2370.45       1722.47       319.07 o                         
  21   3   1        160.11        155.78       310.51 o                         
  22   3   1        974.06       1381.07       509.61 o                         
  23   3   1       2028.88        935.24       688.07 o                         
  24   3   1       2401.68        594.19       621.93 o                         
   0   4   1     113840.27     119473.06      2029.34 o                         
   1   4   1       1873.05       2010.97        89.92 o                         
   2   4   1      47008.12      51058.88       640.40 o                         
   3   4   1         11.56        -17.48        50.10 o                         
   4   4   1       4786.50       5119.18       141.30 o                         
   5   4   1        500.44        535.59        73.00 o                         
   6   4   1       3792.24       3894.89       157.73 o                         
   7   4   1        263.27        180.78        78.10 o                         
   8   4   1      38665.09      37622.49       682.18 o                         
   9   4   1        586.95        632.65       122.93 o                         
  10   4   1      57886.05      57370.08       943.59 o                         
  11   4   1      14738.54      13274.22       381.56 o                         
  12   4   1      14147.48      13537.22       360.29 o                         
  13   4   1      12235.81      11258.90       322.50 o                         
  14   4   1       2381.16       2290.01       195.67 o                         
  15   4   1       3931.81       3777.37       261.75 o                         
  16   4   1      12546.55      13181.41       473.62 o                         
  17   4   1        166.59         43.69       179.12 o                         
  18   4   1       4661.75       4749.06       316.50 o                         
  19   4   1       1677.36       1458.99       271.89 o                         
  20   4   1        719.85       1164.47       308.88 o                         
  21   4   1       3465.88       3527.93       442.76 o                         
  22   4   1        997.51       1154.76       503.06 o                         
  23   4   1       1075.40       1345.00       528.94 o                         
   1   5   1      28944.87      29595.90       425.07 o                         
   2   5   1      28684.42      30120.24       411.17 o                         
   3   5   1       7493.73       6850.92       213.59 o                         
   4   5   1       3062.92       3125.20       125.65 o                         
   5   5   1        205.65        279.16        82.78 o                         
   6   5   1        702.43        700.83       105.39 o                         
   7   5   1      14017.09      13390.96       384.36 o                         
   8   5   1       5005.88       4697.75       243.30 o                         
   9   5   1      42167.97      44727.03       935.52 o                         
  10   5   1       4609.33       4411.82       244.13 o                         
  11   5   1      19812.62      20245.29       477.41 o                         
  12   5   1      22166.23      20784.99       489.69 o                         
  13   5   1        992.56        816.23       161.50 o                         
  14   5   1        964.42        769.91       180.45 o                         
  15   5   1      13581.89      15750.98       519.57 o                         
  16   5   1       6824.20       8110.66       454.49 o                         
  17   5   1       8680.51       8404.86       394.49 o                         
  18   5   1       8182.18       8988.59       427.91 o                         
  19   5   1       6611.48       8082.63       460.47 o                         
  20   5   1       6905.07       7892.89       525.63 o                         
  21   5   1       3396.01       3731.81       482.13 o                         
  22   5   1       4771.01       4541.05       587.13 o                         
  23   5   1          1.31       -236.47       472.94 o                         
   0   6   1      97714.62     104103.99      2139.32 o                         
   1   6   1       1050.13       1049.19       108.22 o                         
   2   6   1      40918.74      43840.84       682.14 o                         
   3   6   1       1851.67       1869.86       134.07 o                         
   4   6   1        430.30        474.82       107.27 o                         
   5   6   1       8535.82       9006.25       283.30 o                         
   6   6   1      13678.35      12731.37       463.84 o                         
   7   6   1       3552.07       4012.90       236.55 o                         
   8   6   1      17408.96      16889.50       478.50 o                         
   9   6   1          5.49        144.92       138.74 o                         
  10   6   1      58138.89      58856.06      1187.72 o                         
  11   6   1       1690.08       1703.98       216.84 o                         
  12   6   1       5244.61       4541.44       302.23 o                         
  13   6   1         15.28          3.92       179.71 o                         
  14   6   1       5402.49       5247.13       328.27 o                         
  15   6   1       3763.61       4081.35       292.28 o                         
  16   6   1      10630.36      11301.11       461.31 o                         
  17   6   1       2139.57       2251.96       269.18 o                         
  18   6   1       9815.59      10884.57       527.62 o                         
  19   6   1        343.55        552.41       272.95 o                         
  20   6   1       5040.01       4676.29       457.37 o                         
  21   6   1        145.16         30.35       358.01 o                         
  22   6   1          5.03        138.72       440.13 o                         
  23   6   1          3.49       -255.56       511.12 o                         
   1   7   1      82102.98      88963.17      1449.22 o                         
   2   7   1      12285.95      13676.40       351.58 o                         
   3   7   1       8809.74       8446.94       331.90 o                         
   4   7   1      15009.16      15901.75       648.94 o                         
   5   7   1      15926.10      17641.32       476.42 o                         
   6   7   1       6768.25       7323.73       320.63 o                         
   7   7   1      33389.66      34511.82       770.90 o                         
   8   7   1         34.30        -67.61       135.23 o                         
   9   7   1       7660.57       7443.09       407.51 o                         
  10   7   1       1161.54       1574.43       212.41 o                         
  11   7   1       1946.78       2093.47       238.27 o                         
  12   7   1       3163.50       2902.63       362.30 o                         
  13   7   1       2939.67       3026.07       384.24 o                         
  14   7   1       1046.46        968.01       223.07 o                         
  15   7   1       1240.87        622.07       222.73 o                         
  16   7   1        446.84        261.42       208.21 o                         
  17   7   1       1452.42       1166.17       251.90 o                         
  18   7   1         69.09        -45.28       254.97 o                         
  19   7   1       1845.25        945.81       342.49 o                         
  20   7   1        857.19        484.05       345.00 o                         
  21   7   1        838.95        551.17       392.72 o                         
  22   7   1       1517.99       1654.24       503.56 o                         
   0   8   1      26296.79      25383.85       848.42 o                         
   1   8   1        182.07        148.16       138.29 o                         
   2   8   1      57070.03      63202.02      1360.32 o                         
   3   8   1      15624.77      15842.37       452.03 o                         
   4   8   1        278.49        -30.42       128.70 o                         
   5   8   1       2096.52       1822.59       198.46 o                         
   6   8   1       3088.98       3262.14       242.72 o                         
   7   8   1       3592.15       3398.09       252.72 o                         
   8   8   1      29965.87      29200.12       733.16 o                         
   9   8   1        133.30        250.43       170.93 o                         
  10   8   1      34191.91      35606.79       852.35 o                         
  11   8   1        698.19        668.65       221.74 o                         
  12   8   1      20059.48      22787.65       694.47 o                         
  13   8   1         22.83        -97.24       194.48 o                         
  14   8   1         13.26       -105.81       211.61 o                         
  15   8   1        853.46        711.58       233.87 o                         
  16   8   1       1067.28       1097.73       266.57 o                         
  17   8   1       1271.14       1081.02       264.24 o                         
  18   8   1       4462.18       4415.11       404.22 o                         
  19   8   1         86.39         66.38       310.60 o                         
  20   8   1      10923.81       9988.92       633.60 o                         
  21   8   1         12.20         80.91       366.64 o                         
  22   8   1       4283.30       4789.03       587.54 o                         
   1   9   1       7538.22       6979.98       313.85 o                         
   2   9   1       4313.42       4620.33       274.46 o                         
   3   9   1        939.42        981.99       181.00 o                         
   4   9   1       7837.51       7597.70       347.46 o                         
   5   9   1          5.91        -71.27       142.55 o                         
   6   9   1       3260.84       3307.09       259.70 o                         
   7   9   1       2238.09       2521.49       249.49 o                         
   8   9   1       1169.65       1127.22       205.88 o                         
   9   9   1         35.39        -82.72       165.44 o                         
  10   9   1        700.95        479.55       197.46 o                         
  11   9   1       1510.69       1172.19       233.20 o                         
  12   9   1       5241.07       5339.99       366.90 o                         
  13   9   1        851.48        663.57       246.70 o                         
  14   9   1         50.90       -126.48       335.50 o                         
  15   9   1        931.08        897.35       273.58 o                         
  16   9   1       2955.43       3158.80       339.55 o                         
  17   9   1         93.71        -38.63       256.24 o                         
  18   9   1        356.36       -137.92       275.85 o                         
  19   9   1        173.81       -125.16       325.65 o                         
  20   9   1        997.30        672.40       375.16 o                         
  21   9   1       2034.54       1465.39       433.56 o                         
   0  10   1      17136.27      16390.85       730.66 o                         
   1  10   1       5866.56       6036.04       405.41 o                         
   2  10   1       3100.25       3476.60       308.06 o                         
   3  10   1       8561.97       8599.01       360.39 o                         
   4  10   1         14.81        -77.47       154.93 o                         
   5  10   1      13430.83      13286.54       486.91 o                         
   6  10   1       2569.22       2831.87       260.03 o                         
   7  10   1      10436.16      10029.97       438.93 o                         
   8  10   1      18721.24      17275.72       644.51 o                         
   9  10   1        719.81        435.48       206.39 o                         
  10  10   1       1707.29       1428.11       249.38 o                         
  11  10   1      10197.29      11887.87       656.34 o                         
  12  10   1       2012.78       1831.83       281.45 o                         
  13  10   1      11013.37      11266.40       538.65 o                         
  14  10   1       1134.89       1126.67       302.61 o                         
  15  10   1      11906.57      12145.74       645.64 o                         
  16  10   1       3260.74       3457.89       413.17 o                         
  17  10   1         52.85       -140.65       281.29 o                         
  18  10   1        605.93         49.50       319.69 o                         
  19  10   1        460.13        199.19       355.35 o                         
  20  10   1        271.34       -172.09       344.18 o                         
   1  11   1        487.11        693.32       190.30 o                         
   2  11   1      11079.00      11050.27       426.00 o                         
   3  11   1        182.25        289.61       183.73 o                         
   4  11   1      17129.53      14657.11       568.04 o                         
   5  11   1          4.06        -87.78       178.83 o                         
   6  11   1        100.46        113.34       183.26 o                         
   7  11   1       2506.81       2397.57       273.72 o                         
   8  11   1         11.27         40.62       201.19 o                         
   9  11   1        338.48        208.91       214.79 o                         
  10  11   1       5009.35       5195.96       374.89 o                         
  11  11   1       1568.54       1154.54       270.64 o                         
  12  11   1       6011.24       5938.73       419.19 o                         
  13  11   1       2212.81       1780.23       351.40 o                         
  14  11   1      10514.65      11894.85       606.39 o                         
  15  11   1        654.14        668.47       297.66 o                         
  16  11   1       1749.19       1765.41       351.12 o                         
  17  11   1       1917.82       1441.39       371.26 o                         
  18  11   1       1926.62       1267.82       433.39 o                         
  19  11   1          5.77        -29.26       353.86 o                         
   0  12   1       8404.61       7245.26       553.96 o                         
   1  12   1          3.38        -87.13       174.26 o                         
   2  12   1       7995.50       7672.07       356.15 o                         
   3  12   1       1433.14       1520.11       250.78 o                         
   4  12   1       1072.55        570.94       218.24 o                         
   5  12   1       5549.43       5811.33       383.53 o                         
   6  12   1         22.34        207.74       211.10 o                         
   7  12   1          3.22       -101.20       202.40 o                         
   8  12   1       4964.17       4992.09       374.65 o                         
   9  12   1        753.71        760.87       255.91 o                         
  10  12   1        170.78        -89.32       231.91 o                         
  11  12   1        125.37        -80.18       242.79 o                         
  12  12   1        771.40        430.61       266.39 o                         
  13  12   1        309.22        112.45       269.03 o                         
  14  12   1          9.34        -88.76       272.95 o                         
  15  12   1        110.95         64.03       327.07 o                         
  16  12   1       2915.44       3366.12       415.06 o                         
  17  12   1        889.36        398.10       374.51 o                         
  18  12   1       1167.99       1115.81       434.63 o                         
   1  13   1       4713.04       4924.52       603.20 o                         
   2  13   1         55.33        128.18       184.73 o                         
   3  13   1       3280.44       3418.41       326.58 o                         
   4  13   1      19098.75      19326.14      1154.69 o                         
   5  13   1         71.26        337.67       254.99 o                         
   6  13   1       2260.14       2137.23       301.85 o                         
   7  13   1       2514.40       2441.63       318.71 o                         
   8  13   1       1093.61       1225.45       283.48 o                         
   9  13   1       9146.42       8729.49       497.94 o                         
  10  13   1         21.03        275.30       262.46 o                         
  11  13   1       1775.19       1880.96       330.63 o                         
  12  13   1       3617.75       3247.08       424.93 o                         
  13  13   1       1306.36        994.98       320.89 o                         
  14  13   1       3898.42       3820.46       470.50 o                         
  15  13   1        148.56        184.07       308.78 o                         
  16  13   1       2079.37       2571.14       463.44 o                         
  17  13   1        642.72        561.60       445.56 o                         
   0  14   1      16105.60      15283.44       943.30 o                         
   1  14   1       1500.69       1312.30       269.05 o                         
   2  14   1       4677.42       4681.02       338.29 o                         
   3  14   1        638.23        828.06       268.04 o                         
   4  14   1        639.24        427.66       250.67 o                         
   5  14   1        481.65        847.22       274.42 o                         
   6  14   1        865.67        430.50       267.25 o                         
   7  14   1        331.23        -71.23       261.29 o                         
   8  14   1       6542.65       7115.45       479.31 o                         
   9  14   1        391.37        -91.77       268.53 o                         
  10  14   1       8884.67       8504.96       535.90 o                         
  11  14   1         76.09         34.72       286.61 o                         
  12  14   1       3374.24       4124.40       426.12 o                         
  13  14   1         52.62        -69.25       313.95 o                         
  14  14   1       1153.06       1277.33       357.34 o                         
  15  14   1       1058.03        674.77       350.66 o                         
  16  14   1        194.17       -182.07       364.13 o                         
   1  15   1         31.92         11.55       235.36 o                         
   2  15   1        739.75        411.33       250.55 o                         
   3  15   1          4.36         87.57       255.37 o                         
   4  15   1       7243.67       6883.49       467.06 o                         
   5  15   1       1786.76       1513.61       322.57 o                         
   6  15   1       4566.94       4797.16       425.38 o                         
   7  15   1        928.14        413.77       326.39 o                         
   8  15   1       1469.09       1186.77       323.21 o                         
   9  15   1       1802.57       1252.21       333.10 o                         
  10  15   1        575.22        413.08       366.47 o                         
  11  15   1        426.29         24.41       305.62 o                         
  12  15   1       5700.54       5922.66       499.19 o                         
  13  15   1        270.38        -78.40       326.03 o                         
  14  15   1       4796.34       5594.39       627.63 o                         
  15  15   1        245.82        182.82       353.55 o                         
   0  16   1         32.04        -54.62       397.31 o                         
   1  16   1         38.78        -67.88       237.91 o                         
   2  16   1        267.78        109.56       285.21 o                         
   3  16   1         58.91        -37.11       292.63 o                         
   4  16   1         79.55         79.71       285.30 o                         
   5  16   1        698.01       1318.18       336.95 o                         
   6  16   1        151.69         96.91       300.26 o                         
   7  16   1         51.92       -148.22       296.43 o                         
   8  16   1         14.27        179.08       309.08 o                         
   9  16   1        136.09        315.23       321.34 o                         
  10  16   1          0.11        -66.39       325.87 o                         
  11  16   1        260.58       -159.71       319.42 o                         
  12  16   1        138.10       -157.55       315.09 o                         
  13  16   1         77.57         32.49       339.98 o                         
   1  17   1       2324.15       2065.94       327.82 o                         
   2  17   1       3269.92       3000.23       400.17 o                         
   3  17   1       1999.40       1184.51       353.43 o                         
   4  17   1       1076.54       1310.56       391.40 o                         
   5  17   1         31.49       -157.45       314.90 o                         
   6  17   1         93.44       -156.98       313.96 o                         
   7  17   1       1115.41       1141.87       364.95 o                         
   8  17   1         14.57       -157.75       315.50 o                         
   9  17   1       4607.59       4417.69       486.12 o                         
  10  17   1        233.03         -3.34       345.39 o                         
  11  17   1       2062.43       1714.40       422.68 o                         
   0  18   1         10.06       -169.35       338.69 o                         
   1  18   1        111.29       -143.35       286.69 o                         
   2  18   1        113.36        248.37       336.85 o                         
   3  18   1        832.47        389.66       341.14 o                         
   4  18   1         43.35         -4.82       328.95 o                         
   5  18   1        361.49        378.68       343.09 o                         
   6  18   1       1141.10       1089.03       387.24 o                         
   7  18   1        100.70        -38.88       349.31 o                         
   8  18   1       1952.15       2541.38       438.93 o                         
   1  19   1       2172.57       1820.93       370.06 o                         
   2  19   1       1148.77        768.07       365.38 o                         
   3  19   1        350.83       -159.20       318.39 o                         
   0   0   2      44976.87      21871.10      1091.42 o                         
   1   0   2        503.01        404.79        37.35 o                         
   2   0   2         88.00         21.92        32.26 o                         
   3   0   2        210.15        273.67        49.51 o                         
   4   0   2      36263.02      39131.96       636.18 o                         
   5   0   2     263389.81     285680.53      4398.57 o                         
   6   0   2      27760.48      30044.12       502.22 o                         
   7   0   2       3671.02       3463.79       166.86 o                         
   8   0   2      41406.92      38531.39       768.23 o                         
   9   0   2      10032.52      10383.65       300.08 o                         
  10   0   2     183474.59     191388.84      3426.18 o                         
  11   0   2       1997.50       2140.48       173.27 o                         
  12   0   2      12160.52      11998.19       395.94 o                         
  13   0   2        641.13        721.52       156.10 o                         
  14   0   2        535.96        614.98       153.64 o                         
  15   0   2        215.52        149.64       150.71 o                         
  16   0   2      26698.88      27862.35       809.44 o                         
  17   0   2      15597.92      17152.21       676.46 o                         
  18   0   2      27107.65      28501.00      1646.24 o                         
  19   0   2      12791.43      14964.24       837.25 o                         
  20   0   2      14151.67      15985.19      2553.15 o                         
  21   0   2       4569.30       7161.39       821.75 o                         
  22   0   2       3569.95       4481.05      1246.89 o                         
  23   0   2         30.38       1674.45       878.61 o                         
  24   0   2       3369.70       3068.51      1099.73 o                         
   1   1   2     212786.53     213415.55      2264.31 o                         
   2   1   2      12734.77      12266.62       170.43 o                         
   3   1   2      86827.64      91615.48      1035.06 o                         
   4   1   2      47059.12      48473.14       563.85 o                         
   5   1   2        430.16        543.38        63.50 o                         
   6   1   2      71788.54      75060.21       882.13 o                         
   7   1   2     134029.47     136163.36      1465.49 o                         
   8   1   2       5939.32       6924.33       172.59 o                         
   9   1   2     191360.50     187817.34      2282.39 o                         
  10   1   2      13151.15      13409.90       281.69 o                         
  11   1   2      95387.75      89305.15      1307.94 o                         
  12   1   2      58832.50      60965.37       954.31 o                         
  13   1   2      13585.74      14046.08       371.72 o                         
  14   1   2      25294.70      23482.20       616.33 o                         
  15   1   2      16153.62      16829.34       481.11 o                         
  16   1   2       1792.21       1902.37       190.63 o                         
  17   1   2      37960.49      42440.31       860.58 o                         
  18   1   2       4680.52       6106.05       317.53 o                         
  19   1   2      36861.96      38401.98      1018.00 o                         
  20   1   2       2660.63       4398.30       371.37 o                         
  21   1   2       3810.28       4649.33       796.18 o                         
  22   1   2       6235.59       7880.84      1073.19 o                         
  23   1   2         72.76       -254.04       508.07 o                         
  24   1   2       3207.88        694.92       611.38 o                         
   0   2   2       5725.91       6423.56       167.61 o                         
   1   2   2      52817.56      55323.29       652.22 o                         
   2   2   2       6466.92       6472.61       133.97 o                         
   3   2   2       3781.93       4380.27       101.27 o                         
   4   2   2      14107.39      15286.75       227.86 o                         
   5   2   2       3808.76       3496.19        97.07 o                         
   6   2   2       1619.94       1625.89        74.05 o                         
   7   2   2      21302.02      21568.37       308.49 o                         
   8   2   2       6438.10       8054.79       199.80 o                         
   9   2   2         41.34        110.50        74.06 o                         
  10   2   2       5342.81       6020.49       234.29 o                         
  11   2   2      33175.75      31788.83       537.24 o                         
  12   2   2        510.90        342.43       105.93 o                         
  13   2   2      10842.54      10709.63       330.09 o                         
  14   2   2         10.46        -76.43       152.86 o                         
  15   2   2        143.66        -63.54       127.08 o                         
  16   2   2       1032.09        939.55       193.71 o                         
  17   2   2       3765.83       4083.83       308.84 o                         
  18   2   2       4036.94       4039.14       282.27 o                         
  19   2   2       4835.64       5365.47       361.59 o                         
  20   2   2         55.78        159.79       258.40 o                         
  21   2   2       4454.19       4363.03       619.35 o                         
  22   2   2        268.36         78.11       435.68 o                         
  23   2   2       3944.25       3295.37       750.39 o                         
  24   2   2        127.48         49.60       577.68 o                         
   1   3   2       5762.16       5943.69       153.69 o                         
   2   3   2      54171.52      55864.51       698.47 o                         
   3   3   2      24736.60      26256.46       371.55 o                         
   4   3   2         50.33         33.00        52.28 o                         
   5   3   2       7932.58       7911.33       204.42 o                         
   6   3   2       2597.67       2765.88       111.36 o                         
   7   3   2       5212.20       5220.01       169.15 o                         
   8   3   2        267.91        218.22        87.47 o                         
   9   3   2         82.53        105.07        73.66 o                         
  10   3   2       3880.05       4203.07       247.11 o                         
  11   3   2       1539.91       1403.98       135.51 o                         
  12   3   2      23789.82      22892.98       448.69 o                         
  13   3   2       5418.36       5641.96       244.04 o                         
  14   3   2        259.64        101.36       132.88 o                         
  15   3   2         10.75        -63.28       126.56 o                         
  16   3   2        648.71        527.58       190.82 o                         
  17   3   2        954.04        877.43       194.37 o                         
  18   3   2       4674.72       5420.95       474.43 o                         
  19   3   2       1970.69       1840.00       279.31 o                         
  20   3   2        910.53        662.14       289.31 o                         
  21   3   2         30.32        240.33       313.08 o                         
  22   3   2       1533.73       1393.46       517.78 o                         
  23   3   2        388.04        584.55       490.89 o                         
   0   4   2       7603.69       8065.08       260.42 o                         
   1   4   2        635.48        784.28        68.41 o                         
   2   4   2       6899.60       7130.88       197.45 o                         
   3   4   2       9091.26       9888.96       185.44 o                         
   4   4   2       7845.58       8003.61       181.07 o                         
   5   4   2      49631.50      51689.68       740.30 o                         
   6   4   2         20.96         54.13        70.04 o                         
   7   4   2       2030.22       1977.02       126.92 o                         
   8   4   2       2592.27       2817.18       173.36 o                         
   9   4   2       2446.30       2736.86       170.31 o                         
  10   4   2       3049.96       3471.68       175.71 o                         
  11   4   2       9159.33       8603.99       273.31 o                         
  12   4   2         11.44        -23.19       107.85 o                         
  13   4   2      21149.85      19570.99       454.02 o                         
  14   4   2        517.42        521.37       132.40 o                         
  15   4   2       7477.89       7655.29       318.54 o                         
  16   4   2        108.30        -49.53       160.69 o                         
  17   4   2       1249.71        972.81       215.93 o                         
  18   4   2       3251.98       2931.61       311.64 o                         
  19   4   2         29.11       -114.57       229.13 o                         
  20   4   2        790.43        701.28       338.56 o                         
  21   4   2      11938.97      12737.31       706.75 o                         
  22   4   2          9.17       -219.28       438.55 o                         
  23   4   2       3874.72       4081.27       660.89 o                         
   1   5   2        998.94       1219.47        89.82 o                         
   2   5   2       4259.75       3999.22       126.25 o                         
   3   5   2       2101.61       2225.03       115.17 o                         
   4   5   2       6047.36       5970.16       198.04 o                         
   5   5   2       2424.71       2678.95       145.47 o                         
   6   5   2        969.69        962.26       115.20 o                         
   7   5   2       5941.99       5867.60       267.35 o                         
   8   5   2        507.40        341.50       119.37 o                         
   9   5   2       7248.34       6707.55       267.51 o                         
  10   5   2       3212.51       2875.06       243.54 o                         
  11   5   2        649.79        389.36       118.01 o                         
  12   5   2       2450.99       2478.56       179.22 o                         
  13   5   2        774.65        529.74       140.92 o                         
  14   5   2       8559.37       8139.42       334.24 o                         
  15   5   2        313.08        190.14       171.50 o                         
  16   5   2       4461.04       4394.45       297.48 o                         
  17   5   2         32.63        -89.49       178.99 o                         
  18   5   2       2622.10       2772.08       321.85 o                         
  19   5   2        146.40         13.71       246.40 o                         
  20   5   2        682.47       -144.95       347.03 o                         
  21   5   2          4.97       -164.41       328.82 o                         
  22   5   2       1066.80        632.42       435.72 o                         
  23   5   2        108.90       -261.98       523.97 o                         
   0   6   2     212737.36     217336.22      4288.74 o                         
   1   6   2         32.55          1.61        80.60 o                         
   2   6   2      30022.71      30460.78       526.76 o                         
   3   6   2       1712.03       1884.74       140.51 o                         
   4   6   2       2242.62       2296.07       144.86 o                         
   5   6   2        251.36        203.72        97.48 o                         
   6   6   2      12145.26      12230.63       339.57 o                         
   7   6   2       9088.48       7546.12       300.33 o                         
   8   6   2      43422.55      38817.14       827.79 o                         
   9   6   2      11964.63      10257.10       366.77 o                         
  10   6   2      36578.86      36488.02       824.95 o                         
  11   6   2       5327.97       5582.74       349.63 o                         
  12   6   2      13870.16      13449.19       481.04 o                         
  13   6   2        564.87        500.69       157.98 o                         
  14   6   2       2927.51       2830.92       230.83 o                         
  15   6   2       8282.84       8263.88       416.59 o                         
  16   6   2      21684.64      19270.32       736.40 o                         
  17   6   2       5485.47       5892.84       355.65 o                         
  18   6   2       9101.82      11166.49       707.80 o                         
  19   6   2       9789.34      10313.08       529.73 o                         
  20   6   2      10665.10      11112.74       808.36 o                         
  21   6   2        200.97         76.48       349.64 o                         
  22   6   2       1283.21       1154.32       466.11 o                         
  23   6   2          3.74        636.14       546.11 o                         
   1   7   2      79151.65      81753.30      1345.70 o                         
   2   7   2       9696.69       9131.32       305.04 o                         
   3   7   2      15818.19      15444.56       383.17 o                         
   4   7   2      16900.07      17383.23       437.41 o                         
   5   7   2       1850.70       2349.04       197.19 o                         
   6   7   2       9183.62       9895.00       380.50 o                         
   7   7   2      16236.10      13764.28       671.65 o                         
   8   7   2       5440.11       6096.38       312.67 o                         
   9   7   2      47880.05      47134.83      1008.14 o                         
  10   7   2       1887.94       1749.29       216.00 o                         
  11   7   2      23097.34      20703.01       735.75 o                         
  12   7   2      27709.64      29985.53       780.81 o                         
  13   7   2      13252.48      11721.26       446.92 o                         
  14   7   2      15299.81      14418.61       619.22 o                         
  15   7   2         23.68        -92.56       185.13 o                         
  16   7   2         13.67        192.27       214.55 o                         
  17   7   2      12578.27      13576.33       595.44 o                         
  18   7   2        982.78        942.39       293.30 o                         
  19   7   2      10263.51      11355.14       630.88 o                         
  20   7   2       1725.11       1614.49       377.08 o                         
  21   7   2      10365.55      11381.98       736.46 o                         
  22   7   2       2288.76       2939.94       577.55 o                         
   0   8   2      26594.24      28189.35       918.42 o                         
   1   8   2      22161.59      23703.72       578.22 o                         
   2   8   2       7781.62       7968.13       304.93 o                         
   3   8   2      29456.48      29261.34       682.41 o                         
   4   8   2       6718.76       7482.41       324.40 o                         
   5   8   2      50126.97      48373.07       997.09 o                         
   6   8   2       1741.27       1994.72       211.50 o                         
   7   8   2      21218.25      20368.21       559.75 o                         
   8   8   2        792.73        617.89       177.49 o                         
   9   8   2       1400.80       1304.42       205.57 o                         
  10   8   2        517.04        388.27       180.16 o                         
  11   8   2       7931.83       8074.32       411.35 o                         
  12   8   2         28.18         71.86       190.21 o                         
  13   8   2      24450.92      25331.57       731.66 o                         
  14   8   2        141.92        206.40       207.11 o                         
  15   8   2      13047.76      13135.11       538.12 o                         
  16   8   2         41.87       -107.25       214.50 o                         
  17   8   2       5055.10       4847.69       425.49 o                         
  18   8   2       2663.87       2511.45       355.97 o                         
  19   8   2       1727.28       1423.13       330.58 o                         
  20   8   2       2388.44       2371.22       424.63 o                         
  21   8   2       2558.77       2728.02       509.99 o                         
  22   8   2        159.93         82.30       412.88 o                         
   1   9   2        641.62        438.06       153.65 o                         
   2   9   2       1975.37       1556.80       213.07 o                         
   3   9   2       1940.68       1927.30       196.55 o                         
   4   9   2       1522.35       1300.35       198.42 o                         
   5   9   2       6348.52       6700.48       332.46 o                         
   6   9   2        752.79        776.41       181.69 o                         
   7   9   2         36.10        -75.48       150.95 o                         
   8   9   2        651.65        553.13       189.80 o                         
   9   9   2       1696.84       1517.43       234.96 o                         
  10   9   2       1277.42       1205.06       225.45 o                         
  11   9   2       1370.14       1112.10       255.96 o                         
  12   9   2       9964.31       9786.58       596.36 o                         
  13   9   2       8497.60       8559.67       456.78 o                         
  14   9   2       4507.77       4873.40       377.53 o                         
  15   9   2          8.40        171.55       235.18 o                         
  16   9   2       2479.82       2158.29       314.85 o                         
  17   9   2        503.80        498.71       300.42 o                         
  18   9   2        784.38        640.35       301.86 o                         
  19   9   2        457.42        -42.60       326.52 o                         
  20   9   2       3622.55       3687.86       479.61 o                         
  21   9   2        739.44        722.03       434.70 o                         
   0  10   2      16001.80      13777.38       717.45 o                         
   1  10   2       3823.35       4125.70       277.86 o                         
   2  10   2      12769.29      10893.24       382.81 o                         
   3  10   2       9595.62       9646.52       410.09 o                         
   4  10   2       1156.82       1268.26       207.19 o                         
   5  10   2        219.40         33.18       164.86 o                         
   6  10   2       5918.07       5858.36       383.79 o                         
   7  10   2          2.21         91.33       174.87 o                         
   8  10   2      11492.76      11705.90       482.49 o                         
   9  10   2       1530.83       1116.60       237.50 o                         
  10  10   2      13305.50      15484.52       597.18 o                         
  11  10   2       1023.31       1010.21       264.19 o                         
  12  10   2       8969.81       8105.19       499.07 o                         
  13  10   2       1060.40       1164.86       269.95 o                         
  14  10   2       1816.35       1271.30       288.01 o                         
  15  10   2          2.37       -123.80       247.59 o                         
  16  10   2       4130.46       4168.77       376.12 o                         
  17  10   2       1503.55       1231.18       339.24 o                         
  18  10   2       3482.42       2954.14       431.16 o                         
  19  10   2         42.82       -198.42       396.85 o                         
  20  10   2       4077.98       3313.45       504.25 o                         
   1  11   2      19644.78      20021.21       593.89 o                         
   2  11   2        935.25        900.71       189.43 o                         
   3  11   2       1521.36       1394.78       210.62 o                         
   4  11   2       6357.34       6570.95       371.66 o                         
   5  11   2       1440.03       1027.35       222.94 o                         
   6  11   2       1232.47       1123.14       233.50 o                         
   7  11   2       5484.53       5753.98       368.54 o                         
   8  11   2         10.51        -34.55       201.29 o                         
   9  11   2       5383.39       5684.22       382.16 o                         
  10  11   2        904.80       1015.15       255.21 o                         
  11  11   2        101.91        -43.77       227.41 o                         
  12  11   2         97.05         23.50       234.15 o                         
  13  11   2        810.23        522.30       260.16 o                         
  14  11   2        910.50        606.33       282.54 o                         
  15  11   2       2652.48       2362.04       371.51 o                         
  16  11   2         98.01        438.11       307.81 o                         
  17  11   2       6111.61       5633.01       533.60 o                         
  18  11   2        233.68       -100.03       324.35 o                         
  19  11   2       2144.66       1949.58       475.17 o                         
   0  12   2      11437.21      11371.42       672.39 o                         
   1  12   2        405.80        419.93       199.40 o                         
   2  12   2       6158.73       5900.43       322.46 o                         
   3  12   2       3642.88       3147.10       295.55 o                         
   4  12   2          5.63        122.21       198.51 o                         
   5  12   2       3183.15       2945.56       305.61 o                         
   6  12   2       2491.96       2195.13       283.71 o                         
   7  12   2        314.14         99.95       214.33 o                         
   8  12   2       3172.65       3681.31       339.18 o                         
   9  12   2       1131.15        986.94       265.04 o                         
  10  12   2       4643.77       4913.96       394.17 o                         
  11  12   2         29.32        -39.88       237.92 o                         
  12  12   2       2866.68       3357.22       360.21 o                         
  13  12   2       1322.04        915.15       364.06 o                         
  14  12   2         20.80        -97.67       269.63 o                         
  15  12   2        258.74        -30.74       288.05 o                         
  16  12   2       1100.88        486.86       359.55 o                         
  17  12   2        743.45        761.30       361.64 o                         
  18  12   2       2474.77       1145.47       563.45 o                         
   1  13   2       1276.74        733.83       240.61 o                         
   2  13   2        414.28        302.58       195.01 o                         
   3  13   2        547.93        686.09       236.96 o                         
   4  13   2         23.62       -103.55       207.10 o                         
   5  13   2       1260.67       1540.70       279.72 o                         
   6  13   2        614.52        503.93       243.76 o                         
   7  13   2       3696.39       3625.17       374.27 o                         
   8  13   2         73.94       -113.44       226.87 o                         
   9  13   2       4895.51       4747.37       404.77 o                         
  10  13   2       1120.33        586.57       273.97 o                         
  11  13   2        521.29        133.30       268.89 o                         
  12  13   2       1312.95       1475.83       333.63 o                         
  13  13   2        589.72        199.03       293.55 o                         
  14  13   2         35.02       -137.89       275.79 o                         
  15  13   2       3594.19       3181.51       414.45 o                         
  16  13   2        725.64       -176.49       352.97 o                         
  17  13   2        997.49       1618.78       404.85 o                         
   0  14   2       2714.26       1819.22       427.67 o                         
   1  14   2       1643.50       2149.57       298.70 o                         
   2  14   2       1403.81       1169.95       239.18 o                         
   3  14   2      19833.72      21080.51       721.87 o                         
   4  14   2        151.74        230.67       251.89 o                         
   5  14   2      19230.04      20278.50       714.38 o                         
   6  14   2       1495.50       1173.29       304.47 o                         
   7  14   2      15170.65      16321.71       962.79 o                         
   8  14   2         16.16        110.42       268.38 o                         
   9  14   2        205.07        -22.92       269.33 o                         
  10  14   2        111.90        161.39       281.24 o                         
  11  14   2       2459.65       2342.13       366.05 o                         
  12  14   2          1.28       -135.70       271.39 o                         
  13  14   2      14982.59      14555.97       679.39 o                         
  14  14   2         24.94       -151.16       302.32 o                         
  15  14   2      11226.77      10630.79       700.83 o                         
  16  14   2          4.14         35.27       416.28 o                         
   1  15   2          7.60       -109.57       219.14 o                         
   2  15   2       1145.68       1177.57       275.59 o                         
   3  15   2        227.91        305.20       269.64 o                         
   4  15   2       2693.85       2787.59       353.71 o                         
   5  15   2        657.82        663.09       297.37 o                         
   6  15   2       2222.56       1664.53       332.81 o                         
   7  15   2       1165.04        810.70       320.01 o                         
   8  15   2          0.76       -134.30       268.60 o                         
   9  15   2        127.82        261.21       310.17 o                         
  10  15   2       3539.07       3171.23       467.25 o                         
  11  15   2        517.96        799.67       329.05 o                         
  12  15   2       6965.14       8346.79       565.45 o                         
  13  15   2       1324.42       1514.27       371.80 o                         
  14  15   2       1576.85       1630.64       391.91 o                         
  15  15   2       4414.00       4331.99       545.64 o                         
   0  16   2      23191.75      24462.89      1150.34 o                         
   1  16   2       5118.14       4925.22       379.88 o                         
   2  16   2      12591.29      12028.10       596.50 o                         
   3  16   2      24751.66      23892.31       808.54 o                         
   4  16   2       1018.03       1241.88       331.75 o                         
   5  16   2      33498.93      32196.04       950.24 o                         
   6  16   2       4531.79       5050.32       456.16 o                         
   7  16   2      16489.08      17619.54       737.42 o                         
   8  16   2      22521.88      23638.49       882.49 o                         
   9  16   2         48.48        374.66       325.24 o                         
  10  16   2      19375.96      19375.82       805.69 o                         
  11  16   2       8298.34       8953.98       600.79 o                         
  12  16   2       6267.55       6281.92       536.06 o                         
  13  16   2      18332.33      19043.75       864.29 o                         
   1  17   2        270.44         85.81       263.35 o                         
   2  17   2        801.06        434.29       359.98 o                         
   3  17   2         52.28        542.85       340.22 o                         
   4  17   2       2175.29       1319.67       354.24 o                         
   5  17   2         16.10        286.61       322.74 o                         
   6  17   2        558.11        333.42       334.76 o                         
   7  17   2       1322.81       1335.83       370.69 o                         
   8  17   2          1.07        230.33       341.56 o                         
   9  17   2         23.98       -165.72       331.45 o                         
  10  17   2         25.19       -162.19       324.39 o                         
  11  17   2          1.45        130.43       350.15 o                         
   0  18   2       5109.06       4717.58       525.36 o                         
   1  18   2        330.56        -98.57       301.40 o                         
   2  18   2       1293.09       1026.26       369.99 o                         
   3  18   2       4274.84       3448.87       457.20 o                         
   4  18   2          8.75        451.19       351.79 o                         
   5  18   2       5503.74       5662.77       519.29 o                         
   6  18   2        977.38        285.72       359.25 o                         
   7  18   2       1360.42       1074.67       394.35 o                         
   8  18   2       2835.87       3729.09       481.35 o                         
   1  19   2       1406.12       1259.81       353.65 o                         
   2  19   2        115.29       -165.54       331.07 o                         
   1   1   3      21668.47      23052.76       263.60 o                         
   2   1   3     137892.20     149961.42      1564.62 o                         
   3   1   3      67660.12      65790.26       814.07 o                         
   4   1   3      43485.36      44732.44       566.66 o                         
   5   1   3       5751.28       5917.66       172.67 o                         
   6   1   3     110017.25     113437.36      1347.68 o                         
   7   1   3       4056.49       4565.74       174.46 o                         
   8   1   3        110.91        156.23        64.67 o                         
   9   1   3       3159.64       2587.72       131.85 o                         
  10   1   3      48693.48      51963.94       770.09 o                         
  11   1   3      27054.08      28465.68       511.79 o                         
  12   1   3      51080.17      48533.51       780.01 o                         
  13   1   3       3202.76       3451.49       169.58 o                         
  14   1   3      17125.97      15349.33       353.36 o                         
  15   1   3       1918.96       1979.35       155.06 o                         
  16   1   3      11386.56      12795.66       415.79 o                         
  17   1   3        825.52        950.38       186.86 o                         
  18   1   3        227.41        311.86       187.93 o                         
  19   1   3       6770.38       7616.69       414.78 o                         
  20   1   3       9303.19       9281.43       719.91 o                         
  21   1   3       1252.37       1629.25       399.80 o                         
  22   1   3      14407.71      13645.85      1413.37 o                         
  23   1   3        450.22       1099.21       659.63 o                         
  24   1   3       8069.21       6822.68      1489.07 o                         
   0   2   3      15720.79      18632.83       344.02 o                         
   1   2   3        305.09        365.89        37.02 o                         
   2   2   3       5258.09       5814.82       124.41 o                         
   3   2   3       2115.46       2202.51        84.81 o                         
   4   2   3      10988.90      11447.56       196.36 o                         
   5   2   3       3869.12       4318.52       115.63 o                         
   6   2   3      21249.42      22099.76       319.62 o                         
   7   2   3         33.80          8.86        54.44 o                         
   8   2   3      16407.04      16123.54       315.73 o                         
   9   2   3      17882.33      19806.08       397.59 o                         
  10   2   3       7738.89       9063.46       268.35 o                         
  11   2   3        891.94       1043.97       118.01 o                         
  12   2   3       2942.23       3570.41       171.72 o                         
  13   2   3       9911.95      10686.28       302.37 o                         
  14   2   3        544.04        578.62       129.79 o                         
  15   2   3       5724.52       5270.91       257.00 o                         
  16   2   3        233.58         61.26       144.37 o                         
  17   2   3       3055.77       3632.64       251.48 o                         
  18   2   3        333.98        126.57       208.20 o                         
  19   2   3          0.31        -57.54       240.86 o                         
  20   2   3        240.79        261.01       261.55 o                         
  21   2   3          9.52       -146.52       293.04 o                         
  22   2   3         71.66       -171.17       342.34 o                         
  23   2   3       2384.92       2130.77       691.73 o                         
  24   2   3       1025.76        338.06       614.27 o                         
   1   3   3      19222.50      19527.16       275.67 o                         
   2   3   3      66983.70      70366.10       864.30 o                         
   3   3   3       8588.52       8759.46       182.66 o                         
   4   3   3      24693.10      25745.39       382.11 o                         
   5   3   3       3483.18       3708.10       118.51 o                         
   6   3   3      41672.41      44081.95       581.78 o                         
   7   3   3       7160.46       7373.98       181.85 o                         
   8   3   3        387.49        353.04        76.94 o                         
   9   3   3       1774.49       1723.32       106.24 o                         
  10   3   3        775.36        681.08        90.90 o                         
  11   3   3       1273.64       1477.49       132.28 o                         
  12   3   3       2644.14       2677.40       179.72 o                         
  13   3   3        302.85        418.60       124.54 o                         
  14   3   3      19546.23      17563.55       457.90 o                         
  15   3   3       5022.80       4905.28       243.23 o                         
  16   3   3       7885.45       9109.22       376.90 o                         
  17   3   3       4388.94       5000.61       339.29 o                         
  18   3   3       1015.77        867.82       255.61 o                         
  19   3   3        233.84        270.62       260.77 o                         
  20   3   3       2380.54       2722.22       353.09 o                         
  21   3   3          7.86       -149.92       299.84 o                         
  22   3   3      10270.90       9640.96       721.68 o                         
  23   3   3       3077.77       2829.48       606.40 o                         
   0   4   3       4569.95       4795.65       204.45 o                         
   1   4   3      56242.08      59765.14       757.99 o                         
   2   4   3      48395.04      48915.95       638.64 o                         
   3   4   3       8458.27       8802.32       221.75 o                         
   4   4   3       1953.07       2128.97       108.69 o                         
   5   4   3       2148.50       1985.03       105.14 o                         
   6   4   3        874.79        812.17        95.72 o                         
   7   4   3         38.10        116.74        81.60 o                         
   8   4   3       1417.92       1220.02       117.65 o                         
   9   4   3        361.51        273.00        89.65 o                         
  10   4   3        326.03        -17.00       105.98 o                         
  11   4   3       4836.97       5456.98       216.90 o                         
  12   4   3       2235.90       2212.37       246.82 o                         
  13   4   3       5210.28       5124.54       292.11 o                         
  14   4   3        358.03        414.70       150.31 o                         
  15   4   3        327.91        366.83       160.68 o                         
  16   4   3        111.26         22.13       159.19 o                         
  17   4   3       1567.70       1213.18       245.12 o                         
  18   4   3        120.27        284.82       226.45 o                         
  19   4   3        679.12        593.74       255.40 o                         
  20   4   3         57.54       -138.02       276.04 o                         
  21   4   3       5459.90       6759.47       623.68 o                         
  22   4   3        552.47        919.96       463.94 o                         
  23   4   3        165.85        211.99       604.71 o                         
   1   5   3      88971.53      91690.34      1262.89 o                         
   2   5   3      28288.57      31520.13       504.07 o                         
   3   5   3      58035.84      57849.03       880.22 o                         
   4   5   3       4442.11       4443.78       229.16 o                         
   5   5   3       4176.01       3885.43       175.09 o                         
   6   5   3       2679.74       3309.84       186.37 o                         
   7   5   3      10992.04       8738.52       260.74 o                         
   8   5   3        541.44        609.43       125.37 o                         
   9   5   3      67589.02      66388.37      1129.34 o                         
  10   5   3         36.23        -30.65       111.91 o                         
  11   5   3      11725.00      10007.84       303.09 o                         
  12   5   3       4130.61       4072.98       205.72 o                         
  13   5   3        500.28        191.76       128.84 o                         
  14   5   3       4978.74       4744.07       233.09 o                         
  15   5   3        178.44        -84.58       169.16 o                         
  16   5   3       2383.59       2436.70       248.78 o                         
  17   5   3      11394.82      12723.34       613.80 o                         
  18   5   3         57.58        145.16       235.71 o                         
  19   5   3      14253.02      16309.06       689.39 o                         
  20   5   3       1731.54       1277.64       417.64 o                         
  21   5   3       2065.04       1600.56       498.20 o                         
  22   5   3       4822.96       4210.78       661.96 o                         
  23   5   3          8.49       -158.85       556.94 o                         
   0   6   3       9267.91       8878.90       363.70 o                         
   1   6   3       1009.13       1205.78       115.76 o                         
   2   6   3      11639.34      11445.20       292.80 o                         
   3   6   3       8749.77       8419.76       259.33 o                         
   4   6   3       5322.38       5310.37       200.72 o                         
   5   6   3       1375.35       1425.83       124.13 o                         
   6   6   3       9982.63       9347.75       480.52 o                         
   7   6   3       2757.12       2863.54       210.24 o                         
   8   6   3      24524.90      22927.88       525.89 o                         
   9   6   3       3706.63       3778.18       229.58 o                         
  10   6   3      27248.56      26033.23       602.23 o                         
  11   6   3       9368.24       8876.62       331.26 o                         
  12   6   3      12338.38      11008.59       327.88 o                         
  13   6   3       2629.94       3037.06       203.50 o                         
  14   6   3        128.46        165.04       199.52 o                         
  15   6   3        155.48         14.93       192.02 o                         
  16   6   3       4399.99       4415.49       329.62 o                         
  17   6   3       3021.13       3144.21       339.22 o                         
  18   6   3       7346.93       8535.32       656.10 o                         
  19   6   3       4040.37       4196.51       387.88 o                         
  20   6   3       3198.10       3903.35       435.67 o                         
  21   6   3        978.95       1090.84       408.62 o                         
  22   6   3       1014.12       1139.46       479.27 o                         
   1   7   3         45.00          2.56        94.59 o                         
   2   7   3        142.98         13.74        91.96 o                         
   3   7   3       1610.95       1810.60       149.29 o                         
   4   7   3       1425.02       1370.76       152.98 o                         
   5   7   3        117.24        106.32       116.74 o                         
   6   7   3       1131.01       1517.16       181.03 o                         
   7   7   3       3434.04       2940.33       224.72 o                         
   8   7   3         74.62         20.68       146.14 o                         
   9   7   3      13182.94      12084.56       433.31 o                         
  10   7   3         20.72        -55.12       156.50 o                         
  11   7   3       6196.46       6472.92       349.01 o                         
  12   7   3       6904.48       7296.19       527.01 o                         
  13   7   3        733.32        684.74       181.16 o                         
  14   7   3       4314.85       4654.66       324.90 o                         
  15   7   3       4171.89       3703.57       401.05 o                         
  16   7   3        993.48        754.92       237.03 o                         
  17   7   3       2335.54       2209.17       347.50 o                         
  18   7   3         22.41        361.88       283.40 o                         
  19   7   3       2887.34       2906.33       374.78 o                         
  20   7   3       7067.63       7815.16       619.90 o                         
  21   7   3         39.60       -176.89       353.77 o                         
  22   7   3       4274.60       4825.39       628.05 o                         
   0   8   3     120496.52     120481.64      3072.15 o                         
   1   8   3         13.44        254.40       134.06 o                         
   2   8   3      41577.66      40773.65       767.22 o                         
   3   8   3      31768.74      32924.34       659.65 o                         
   4   8   3         45.49         10.84       129.81 o                         
   5   8   3       4021.73       4105.44       261.39 o                         
   6   8   3      11145.16       9829.34       429.43 o                         
   7   8   3       6951.32       6666.50       319.76 o                         
   8   8   3      45274.40      43599.80       956.29 o                         
   9   8   3        174.47         -9.05       158.02 o                         
  10   8   3      61243.05      60687.32      1264.57 o                         
  11   8   3       5778.30       5639.24       349.00 o                         
  12   8   3      11536.82      11029.02       490.51 o                         
  13   8   3      16019.35      17414.77       607.60 o                         
  14   8   3       4460.13       4274.32       330.42 o                         
  15   8   3       1665.96       1029.19       246.68 o                         
  16   8   3      16533.95      18260.83       693.27 o                         
  17   8   3        709.94        437.44       298.01 o                         
  18   8   3      22338.50      21696.10       818.21 o                         
  19   8   3        535.02        445.20       307.31 o                         
  20   8   3       8224.59       9483.27       688.96 o                         
  21   8   3       2472.34       2264.23       574.02 o                         
   1   9   3       2097.02       2414.19       219.59 o                         
   2   9   3       9622.91       8601.74       333.14 o                         
   3   9   3       1221.48       1345.20       180.73 o                         
   4   9   3      70140.53      69439.31      1366.15 o                         
   5   9   3       2353.44       2952.72       244.81 o                         
   6   9   3      29538.52      28821.32       710.16 o                         
   7   9   3       2054.49       1781.91       223.42 o                         
   8   9   3       6852.11       5978.63       344.79 o                         
   9   9   3          9.87         62.71       175.21 o                         
  10   9   3       3669.11       3501.67       343.66 o                         
  11   9   3       1129.82       1183.42       238.00 o                         
  12   9   3      17765.00      17251.52       618.99 o                         
  13   9   3       1017.95        670.92       240.60 o                         
  14   9   3      16768.55      14626.07       530.09 o                         
  15   9   3       3726.80       3400.89       332.85 o                         
  16   9   3       9794.34      10015.86       605.74 o                         
  17   9   3        717.68        590.93       312.86 o                         
  18   9   3        296.24         32.82       312.50 o                         
  19   9   3        478.65        352.74       313.64 o                         
  20   9   3       4871.17       4541.09       505.53 o                         
  21   9   3        115.04        790.18       443.24 o                         
   0  10   3      10563.23       9080.04       548.96 o                         
   1  10   3       4449.67       5111.13       309.07 o                         
   2  10   3       9675.36       9482.21       403.28 o                         
   3  10   3      12867.57      10328.05       374.13 o                         
   4  10   3        474.45        135.39       166.94 o                         
   5  10   3      23132.50      22823.46       628.87 o                         
   6  10   3       1530.99       1358.26       220.91 o                         
   7  10   3       4424.29       4214.40       310.60 o                         
   8  10   3      10405.10      10835.37       479.16 o                         
   9  10   3       1840.89       1828.93       259.91 o                         
  10  10   3      28607.66      29591.79       800.71 o                         
  11  10   3      12772.38      13172.80       565.73 o                         
  12  10   3      11573.76      12133.75       536.08 o                         
  13  10   3       1382.46       1366.73       382.08 o                         
  14  10   3        763.98        734.56       271.73 o                         
  15  10   3       7288.87       6988.89       439.46 o                         
  16  10   3       8068.93       7016.06       525.97 o                         
  17  10   3        534.08        810.08       335.47 o                         
  18  10   3       3411.96       2888.56       430.77 o                         
  19  10   3       6151.26       6604.83       561.37 o                         
  20  10   3       1642.85       1513.72       421.54 o                         
   1  11   3      26012.35      25371.59       675.77 o                         
   2  11   3        649.33        452.08       234.54 o                         
   3  11   3       2525.26       2805.60       259.85 o                         
   4  11   3       5065.31       4278.63       311.49 o                         
   5  11   3        208.21         66.65       187.69 o                         
   6  11   3       5608.34       5311.65       356.17 o                         
   7  11   3       9681.15       9573.95       459.06 o                         
   8  11   3       1216.46        868.84       347.51 o                         
   9  11   3       8862.55       8856.97       462.31 o                         
  10  11   3         82.98        161.34       226.16 o                         
  11  11   3      10375.41       9910.98       505.34 o                         
  12  11   3          0.97       -103.88       231.30 o                         
  13  11   3         26.53       -119.38       238.77 o                         
  14  11   3       1379.02       1204.61       318.39 o                         
  15  11   3         27.26       -122.69       245.39 o                         
  16  11   3       4669.35       4438.03       451.99 o                         
  17  11   3       7029.63       6841.07       541.64 o                         
  18  11   3       2417.93       1499.13       567.86 o                         
  19  11   3        377.68       -221.68       443.36 o                         
   0  12   3       4157.94       4348.76       463.82 o                         
   1  12   3       2073.32       2390.49       262.39 o                         
   2  12   3       4075.47       3997.21       281.81 o                         
   3  12   3       1605.10       1656.22       322.33 o                         
   4  12   3       1339.97       1196.78       239.54 o                         
   5  12   3       2716.28       2519.21       293.02 o                         
   6  12   3       6972.49       7301.00       430.27 o                         
   7  12   3        387.36        204.02       223.39 o                         
   8  12   3       9044.77       8821.91       478.93 o                         
   9  12   3       1507.49        710.58       270.83 o                         
  10  12   3       3523.33       3256.58       339.97 o                         
  11  12   3         24.15       -117.56       235.13 o                         
  12  12   3       6410.24       6430.28       458.65 o                         
  13  12   3         21.79       -127.98       259.65 o                         
  14  12   3        147.17         -5.67       271.81 o                         
  15  12   3       1444.08       1550.08       340.21 o                         
  16  12   3       3123.42       3247.80       491.41 o                         
  17  12   3       2385.12       2374.51       476.51 o                         
  18  12   3       1766.40       2281.69       465.63 o                         
   1  13   3        160.06         61.85       205.85 o                         
   2  13   3       1574.21       1483.51       228.61 o                         
   3  13   3        133.92        310.72       226.28 o                         
   4  13   3       6312.62       6916.30       430.06 o                         
   5  13   3        488.05        433.44       313.60 o                         
   6  13   3        233.66        291.90       236.27 o                         
   7  13   3        206.20        153.32       241.30 o                         
   8  13   3       3796.92       3960.89       376.47 o                         
   9  13   3       3613.76       3721.52       365.48 o                         
  10  13   3       2767.27       2820.01       349.75 o                         
  11  13   3        568.77        694.06       292.22 o                         
  12  13   3       2286.45       1654.93       329.68 o                         
  13  13   3        484.92        210.35       291.30 o                         
  14  13   3         12.25        -49.07       286.26 o                         
  15  13   3       1354.78       1412.32       393.41 o                         
  16  13   3       1082.49        708.05       364.25 o                         
  17  13   3       2757.05       2372.93       481.33 o                         
   0  14   3      49739.36      49451.56      1645.63 o                         
   1  14   3       3953.90       4363.42       366.70 o                         
   2  14   3      40891.53      39261.74       934.49 o                         
   3  14   3       1353.53       1483.00       292.12 o                         
   4  14   3       3279.10       3114.80       352.58 o                         
   5  14   3       2103.69       2300.03       334.90 o                         
   6  14   3       7130.27       6906.42       535.96 o                         
   7  14   3        402.48        594.29       268.45 o                         
   8  14   3      33798.20      33129.98       921.69 o                         
   9  14   3       1537.64       1134.78       311.58 o                         
  10  14   3      37276.83      37046.63      1074.87 o                         
  11  14   3       3104.62       2637.15       370.86 o                         
  12  14   3       7071.23       7685.33       547.17 o                         
  13  14   3       1213.09       1441.96       359.47 o                         
  14  14   3         63.18        -80.73       313.19 o                         
  15  14   3        417.39        571.36       389.33 o                         
  16  14   3       4865.15       3760.01       520.80 o                         
   1  15   3        448.47        361.90       241.95 o                         
   2  15   3       2597.19       2590.02       318.53 o                         
   3  15   3        594.62       1023.67       291.08 o                         
   4  15   3       1398.90        947.86       289.88 o                         
   5  15   3          5.75       -136.66       273.32 o                         
   6  15   3       1356.06       1162.54       454.78 o                         
   7  15   3         45.77        176.32       282.62 o                         
   8  15   3          2.73        -52.07       280.07 o                         
   9  15   3        191.86        -39.00       292.74 o                         
  10  15   3       2084.23       2514.47       472.17 o                         
  11  15   3       4122.70       4195.78       442.34 o                         
  12  15   3       1071.42        857.54       348.92 o                         
  13  15   3        118.40       -159.89       319.78 o                         
  14  15   3        341.55        441.79       353.32 o                         
   0  16   3       1630.62       2056.08       522.19 o                         
   1  16   3        619.40        125.93       246.47 o                         
   2  16   3        148.37        145.08       266.49 o                         
   3  16   3        639.80        458.62       292.10 o                         
   4  16   3        577.93        137.39       334.15 o                         
   5  16   3         47.96       -139.79       279.58 o                         
   6  16   3        107.79        128.09       295.15 o                         
   7  16   3        210.51        233.77       313.27 o                         
   8  16   3       2651.15       2870.05       403.33 o                         
   9  16   3        305.90        -83.51       321.34 o                         
  10  16   3       2239.05       2905.04       424.52 o                         
  11  16   3        442.34         85.33       337.31 o                         
  12  16   3        279.76        519.77       346.98 o                         
  13  16   3        336.02        499.30       362.22 o                         
   1  17   3         28.29        204.04       278.31 o                         
   2  17   3         95.88       -137.72       275.44 o                         
   3  17   3        434.45        -56.74       305.39 o                         
   4  17   3        544.60        803.00       339.54 o                         
   5  17   3        247.79       -141.59       283.17 o                         
   6  17   3        955.97       1100.25       359.68 o                         
   7  17   3         91.02        323.53       337.28 o                         
   8  17   3        117.31        132.96       333.65 o                         
   9  17   3        561.24        776.66       368.54 o                         
  10  17   3       1755.10       1492.28       409.28 o                         
   0  18   3      26830.36      26170.29      1039.01 o                         
   1  18   3        925.73       1030.38       337.50 o                         
   2  18   3       6220.11       5714.80       508.96 o                         
   3  18   3       1459.06        734.79       347.51 o                         
   4  18   3         10.42       -155.17       310.34 o                         
   5  18   3         96.81       -169.20       338.41 o                         
   6  18   3       1757.19       1584.75       408.32 o                         
   7  18   3         28.69        201.78       363.78 o                         
   1  19   3       5308.35       5681.76       494.56 o                         
   0   0   4       1214.77       1363.79       136.23 o                         
   1   0   4       5462.32       6487.02       244.05 o                         
   2   0   4      41225.60      43388.81       725.92 o                         
   3   0   4     208399.42     222447.30      3458.87 o                         
   4   0   4      58242.03      59774.98       947.63 o                         
   5   0   4      23253.67      24476.64       446.90 o                         
   6   0   4       4615.33       5044.28       238.51 o                         
   7   0   4      37912.28      38027.20       821.84 o                         
   8   0   4       1533.98       1344.25       111.66 o                         
   9   0   4      11812.65      10540.30       409.32 o                         
  10   0   4      16266.23      17628.68       446.33 o                         
  11   0   4      29480.75      27723.24       626.71 o                         
  12   0   4        774.58        560.29       122.06 o                         
  13   0   4      14957.17      15107.13       496.08 o                         
  14   0   4        186.66         74.65       127.89 o                         
  15   0   4         64.40        -70.82       141.65 o                         
  16   0   4       1917.01       2243.13       272.65 o                         
  17   0   4       2709.31       3486.50       318.20 o                         
  18   0   4       2676.56       2421.88       557.99 o                         
  19   0   4       2546.82       3258.24       612.56 o                         
  20   0   4         56.10         12.71       521.55 o                         
  21   0   4       7506.35       8433.15      1020.54 o                         
  22   0   4        103.89       1271.73       457.10 o                         
  23   0   4       9591.87       8667.62      1418.70 o                         
  24   0   4        130.32       1078.80      1817.37 o                         
   1   1   4       6066.29       6750.92       125.94 o                         
   2   1   4      36418.92      39994.68       466.80 o                         
   3   1   4      11804.48      12098.29       188.40 o                         
   4   1   4        207.53        250.13        52.36 o                         
   5   1   4         63.88        272.40        59.86 o                         
   6   1   4      12271.36      11835.22       221.71 o                         
   7   1   4      20786.73      23076.59       436.57 o                         
   8   1   4      26492.44      27433.44       542.18 o                         
   9   1   4       7203.55       7723.93       274.74 o                         
  10   1   4      10819.63      12065.17       357.46 o                         
  11   1   4       1654.44       1662.47       121.49 o                         
  12   1   4       1319.44       1226.23       139.57 o                         
  13   1   4       4089.94       4459.54       233.94 o                         
  14   1   4      18170.27      16703.66       468.93 o                         
  15   1   4         10.17         53.84       103.95 o                         
  16   1   4       9857.77      10470.43       362.20 o                         
  17   1   4        577.82        444.83       198.25 o                         
  18   1   4       6075.97       6673.28       495.72 o                         
  19   1   4       2656.43       3302.77       480.22 o                         
  20   1   4        452.87        363.55       314.54 o                         
  21   1   4       1302.98       1545.16       413.84 o                         
  22   1   4         10.53       -173.58       347.17 o                         
  23   1   4         22.11       -263.69       527.37 o                         
  24   1   4       7480.16       7250.89       960.30 o                         
   0   2   4     240283.62     247460.19      3997.78 o                         
   1   2   4      61106.62      64065.43       718.98 o                         
   2   2   4      24499.20      26068.34       321.99 o                         
   3   2   4       6147.36       5809.98       145.66 o                         
   4   2   4       8977.86       9484.49       189.04 o                         
   5   2   4        531.08        580.06        59.68 o                         
   6   2   4      11152.06      12215.68       235.07 o                         
   7   2   4         65.53         38.33        84.93 o                         
   8   2   4      56630.00      59528.29      1024.64 o                         
   9   2   4        305.65        260.11       100.66 o                         
  10   2   4      15521.26      12937.17       620.67 o                         
  11   2   4       5295.90       5416.34       252.02 o                         
  12   2   4       1555.58       1554.56       133.77 o                         
  13   2   4        406.47        301.11       106.83 o                         
  14   2   4       1288.73       1637.42       194.54 o                         
  15   2   4        908.61       1030.24       123.13 o                         
  16   2   4        116.19         37.56       138.11 o                         
  17   2   4       4047.96       4170.66       317.19 o                         
  18   2   4       3060.59       3310.97       336.51 o                         
  19   2   4        749.00        861.29       270.60 o                         
  20   2   4       8790.34       9647.74       605.86 o                         
  21   2   4        155.91        150.45       311.38 o                         
  22   2   4        247.65       -177.92       355.84 o                         
  23   2   4        541.95        393.02       595.40 o                         
   1   3   4       2464.95       2410.42        79.64 o                         
   2   3   4      26904.82      27850.13       364.63 o                         
   3   3   4      12341.64      13800.33       226.08 o                         
   4   3   4      80336.75      80101.75       964.14 o                         
   5   3   4       4781.08       4660.40       175.31 o                         
   6   3   4      29743.17      30286.84       471.52 o                         
   7   3   4       3083.64       3072.80       128.39 o                         
   8   3   4        355.40        513.74        86.40 o                         
   9   3   4          6.34        -53.07       106.13 o                         
  10   3   4      16562.93      16053.33       473.33 o                         
  11   3   4        370.85        476.35       114.29 o                         
  12   3   4      28808.51      28610.85       531.42 o                         
  13   3   4        198.98        195.45       173.72 o                         
  14   3   4      21633.80      20080.68       614.53 o                         
  15   3   4        300.71        464.88       154.54 o                         
  16   3   4        143.82        -78.62       157.25 o                         
  17   3   4      17280.40      16815.96       745.16 o                         
  18   3   4       2401.58       2374.88       288.80 o                         
  19   3   4        431.26        214.50       263.31 o                         
  20   3   4      18613.22      20171.71      1124.73 o                         
  21   3   4          1.35         31.65       314.02 o                         
  22   3   4      11655.67      11174.61       780.73 o                         
  23   3   4         66.45        354.63       498.74 o                         
   0   4   4         24.30         17.24        92.08 o                         
   1   4   4      31713.32      33907.45       449.49 o                         
   2   4   4      33381.18      34540.95       448.04 o                         
   3   4   4       1595.83       1620.09        91.09 o                         
   4   4   4       4409.22       4130.87       146.78 o                         
   5   4   4       1411.26       1512.31       106.70 o                         
   6   4   4       8405.37       9627.29       240.60 o                         
   7   4   4        511.41        497.46        93.01 o                         
   8   4   4       1431.33       1863.18       125.56 o                         
   9   4   4        357.17        344.41        85.67 o                         
  10   4   4        648.31        387.84        88.15 o                         
  11   4   4       1356.97       1290.35       149.68 o                         
  12   4   4         62.99        -54.32       108.64 o                         
  13   4   4        228.21        -61.70       123.40 o                         
  14   4   4       2251.69       2036.96       326.70 o                         
  15   4   4         42.54        -75.90       151.81 o                         
  16   4   4         55.15        -32.17       192.07 o                         
  17   4   4       3356.56       2887.87       307.13 o                         
  18   4   4        241.59        120.09       314.15 o                         
  19   4   4        519.04        427.83       282.86 o                         
  20   4   4        213.36        217.55       291.57 o                         
  21   4   4          5.32        237.62       333.07 o                         
  22   4   4       1974.93       2426.92       506.39 o                         
  23   4   4        624.74        181.50       515.96 o                         
   1   5   4      43707.81      45487.57       681.15 o                         
   2   5   4       2958.37       3276.61       154.82 o                         
   3   5   4      19715.76      19545.42       378.44 o                         
   4   5   4         17.36        -13.64        67.15 o                         
   5   5   4       3750.50       3866.92       191.46 o                         
   6   5   4       1820.05       2082.28       140.85 o                         
   7   5   4       7634.11       7730.10       252.43 o                         
   8   5   4        897.79        782.26       125.54 o                         
   9   5   4      31099.22      32564.36       637.54 o                         
  10   5   4        139.93         40.26       113.57 o                         
  11   5   4      12342.66      11390.12       304.58 o                         
  12   5   4         26.14        -46.17        92.34 o                         
  13   5   4       3114.45       3236.29       229.76 o                         
  14   5   4         46.88        -65.81       131.61 o                         
  15   5   4         43.76         66.13       171.19 o                         
  16   5   4        809.59        666.97       239.41 o                         
  17   5   4       6543.72       6451.66       412.26 o                         
  18   5   4         33.87       -112.68       225.36 o                         
  19   5   4       4348.59       4330.25       421.33 o                         
  20   5   4       4653.27       4128.87       436.42 o                         
  21   5   4       1390.70        -26.31       743.27 o                         
  22   5   4        662.63       1157.77       469.45 o                         
  23   5   4          4.67         15.37       458.29 o                         
   0   6   4      82722.57      87806.43      1995.75 o                         
   1   6   4          8.36         27.64        84.85 o                         
   2   6   4        981.21        770.40        98.84 o                         
   3   6   4        303.96        184.57       110.82 o                         
   4   6   4       1269.09       1191.41       126.51 o                         
   5   6   4       4655.62       4536.82       177.25 o                         
   6   6   4        306.48         48.98        94.29 o                         
   7   6   4       2557.84       2886.73       203.53 o                         
   8   6   4       5298.90       4948.29       244.46 o                         
   9   6   4       1421.53       1326.14       224.05 o                         
  10   6   4       1914.61       1486.14       189.18 o                         
  11   6   4         19.52        124.57       129.84 o                         
  12   6   4         70.24        211.41       119.88 o                         
  13   6   4        234.19        -69.29       138.58 o                         
  14   6   4       1167.25       1155.66       209.30 o                         
  15   6   4       3146.18       2562.43       356.44 o                         
  16   6   4        262.03        342.72       246.21 o                         
  17   6   4        148.48       -123.10       246.21 o                         
  18   6   4       1796.96       1879.76       302.88 o                         
  19   6   4       4466.90       4641.40       413.38 o                         
  20   6   4         74.93       -147.27       294.54 o                         
  21   6   4       4781.46       4867.01       589.26 o                         
  22   6   4        514.85        405.36       446.55 o                         
   1   7   4      12271.37      12609.51       328.12 o                         
   2   7   4      30381.52      30527.41       635.56 o                         
   3   7   4      11821.35      11578.94       484.02 o                         
   4   7   4      90099.39      89831.66      1558.73 o                         
   5   7   4          5.56        189.95       122.03 o                         
   6   7   4      33019.50      31339.81       629.61 o                         
   7   7   4      26399.63      27574.17       663.47 o                         
   8   7   4      24700.32      24619.04       620.57 o                         
   9   7   4       6733.86       6331.52       442.77 o                         
  10   7   4         65.82         -2.35       153.06 o                         
  11   7   4       1524.61       1659.78       213.21 o                         
  12   7   4      21278.76      20484.09       566.17 o                         
  13   7   4       1005.04       1072.23       215.65 o                         
  14   7   4      27338.08      26254.81       704.70 o                         
  15   7   4         64.90         57.85       200.43 o                         
  16   7   4      16719.91      16579.47       780.95 o                         
  17   7   4       4154.68       3617.25       390.35 o                         
  18   7   4       2088.82       2300.96       336.86 o                         
  19   7   4        546.05        838.97       306.89 o                         
  20   7   4       1182.49       1181.55       364.77 o                         
  21   7   4         45.81        479.02       389.96 o                         
  22   7   4      14464.11      15225.79      1133.15 o                         
   0   8   4      21867.70      21198.29       677.56 o                         
   1   8   4          1.02        -52.92       105.83 o                         
   2   8   4      21172.13      19356.69       425.02 o                         
   3   8   4       1354.91       1288.05       153.53 o                         
   4   8   4       7830.40       7872.70       312.62 o                         
   5   8   4       5869.31       5807.12       297.91 o                         
   6   8   4      10558.71      11903.58       444.92 o                         
   7   8   4       2789.34       2770.30       234.10 o                         
   8   8   4      16186.06      16512.05       530.05 o                         
   9   8   4        567.55        677.85       189.30 o                         
  10   8   4      18236.44      17209.01       847.06 o                         
  11   8   4        820.63        697.59       212.03 o                         
  12   8   4       7327.11       7709.41       390.90 o                         
  13   8   4       2853.25       3079.11       288.48 o                         
  14   8   4       2213.69       1839.87       261.35 o                         
  15   8   4       1128.68        884.30       245.74 o                         
  16   8   4        234.55        303.42       273.68 o                         
  17   8   4       2475.68       2127.16       375.01 o                         
  18   8   4       7630.02       9371.93       710.74 o                         
  19   8   4        138.12        -85.28       289.68 o                         
  20   8   4       4843.22       6281.71       536.12 o                         
  21   8   4         90.91        626.85       442.98 o                         
   1   9   4      22027.15      21657.49       567.11 o                         
   2   9   4         43.69        -62.28       124.56 o                         
   3   9   4      17070.23      17369.39       476.47 o                         
   4   9   4        354.28        289.26       153.04 o                         
   5   9   4        165.50        228.97       162.75 o                         
   6   9   4        997.12        853.79       189.27 o                         
   7   9   4      15164.61      15045.61       508.25 o                         
   8   9   4       3553.05       3065.72       306.03 o                         
   9   9   4      24150.27      22268.06       617.24 o                         
  10   9   4        686.87        384.20       205.99 o                         
  11   9   4      28159.22      28496.00       777.81 o                         
  12   9   4         31.80        -29.99       209.69 o                         
  13   9   4       2621.39       2292.94       281.78 o                         
  14   9   4       3143.24       3310.69       320.94 o                         
  15   9   4        282.81         65.93       227.11 o                         
  16   9   4       3112.17       2442.75       365.15 o                         
  17   9   4       8996.12       7467.27       576.19 o                         
  18   9   4       2729.92       2136.18       400.36 o                         
  19   9   4       7731.38       7823.01       576.06 o                         
  20   9   4        482.37         96.78       400.91 o                         
  21   9   4        271.98        291.45       436.36 o                         
   0  10   4       4592.77       4065.25       391.01 o                         
   1  10   4       2290.05       2436.96       234.02 o                         
   2  10   4       3165.25       3220.57       239.24 o                         
   3  10   4       1315.18        916.84       181.49 o                         
   4  10   4       2066.95       1955.11       228.36 o                         
   5  10   4       6176.97       5700.59       337.46 o                         
   6  10   4        226.46        101.23       176.22 o                         
   7  10   4       1951.58       1849.07       242.97 o                         
   8  10   4       2138.30       1940.09       347.94 o                         
   9  10   4          1.83        -55.11       196.04 o                         
  10  10   4        137.12         15.26       200.31 o                         
  11  10   4       6007.30       6998.08       420.78 o                         
  12  10   4       1071.58        682.27       247.37 o                         
  13  10   4       6155.00       6438.19       448.94 o                         
  14  10   4       2982.59       2506.76       312.97 o                         
  15  10   4        119.75       -117.99       235.98 o                         
  16  10   4        914.35        588.02       394.81 o                         
  17  10   4        129.13       -149.33       298.65 o                         
  18  10   4        127.68       -156.95       313.91 o                         
  19  10   4       1531.94        842.57       362.99 o                         
  20  10   4       1492.26       1269.61       457.81 o                         
   1  11   4       4257.82       4026.14       294.12 o                         
   2  11   4         13.08        -77.06       154.13 o                         
   3  11   4        309.93        248.13       169.89 o                         
   4  11   4         25.92        -86.50       173.00 o                         
   5  11   4       1656.01       1695.31       248.25 o                         
   6  11   4        948.39       1015.68       229.19 o                         
   7  11   4        155.65        213.41       205.84 o                         
   8  11   4        358.46        104.54       206.18 o                         
   9  11   4       3568.82       3673.49       329.63 o                         
  10  11   4         30.56        101.57       226.11 o                         
  11  11   4        319.79        299.16       240.52 o                         
  12  11   4        336.14        175.91       251.45 o                         
  13  11   4       2121.62       1581.58       303.41 o                         
  14  11   4         11.73       -114.86       229.72 o                         
  15  11   4       1097.13        739.50       317.74 o                         
  16  11   4         16.09       -141.93       283.86 o                         
  17  11   4        647.64        254.74       401.44 o                         
  18  11   4         75.61       -171.67       343.34 o                         
  19  11   4        275.67        540.20       371.46 o                         
   0  12   4      49277.33      46842.49      1505.45 o                         
   1  12   4          5.38        -95.38       190.75 o                         
   2  12   4      42556.32      40158.30       903.23 o                         
   3  12   4       7478.46       6976.09       380.15 o                         
   4  12   4         82.07        -99.75       199.51 o                         
   5  12   4       8405.62       7992.01       434.37 o                         
   6  12   4       8669.95       8089.25       441.39 o                         
   7  12   4       2584.13       2580.52       308.96 o                         
   8  12   4      23191.79      25203.12       788.18 o                         
   9  12   4       4246.71       4987.98       388.13 o                         
  10  12   4      31685.84      33684.70       934.29 o                         
  11  12   4        891.13        742.17       274.00 o                         
  12  12   4       5744.37       5818.46       442.58 o                         
  13  12   4       9722.15      10042.11       825.87 o                         
  14  12   4       4081.13       3304.94       511.59 o                         
  15  12   4       3574.83       3477.23       492.50 o                         
  16  12   4      15582.95      14903.34      1014.94 o                         
  17  12   4       1264.05        943.63       373.63 o                         
  18  12   4       9451.29       9945.86       663.66 o                         
   1  13   4       2031.01       2544.34       292.56 o                         
   2  13   4      16418.48      16550.11       575.90 o                         
   3  13   4       1930.52       1662.20       347.51 o                         
   4  13   4       6489.77       5822.11       587.86 o                         
   5  13   4        451.36        306.45       235.74 o                         
   6  13   4      13128.77      14253.22       591.76 o                         
   7  13   4       1980.14       2086.05       310.16 o                         
   8  13   4       2551.46       2431.20       331.96 o                         
   9  13   4        356.58        243.88       260.28 o                         
  10  13   4       2878.63       3318.15       361.62 o                         
  11  13   4       1881.15       2234.55       341.55 o                         
  12  13   4       8391.49       9453.93       554.81 o                         
  13  13   4       1010.20       1152.19       319.61 o                         
  14  13   4       5181.97       5743.74       477.79 o                         
  15  13   4        582.97        151.33       328.56 o                         
  16  13   4        231.29        584.78       389.21 o                         
  17  13   4        394.93       -171.87       343.75 o                         
   0  14   4        556.45        925.37       371.70 o                         
   1  14   4       1815.68       2127.18       279.88 o                         
   2  14   4        571.08        907.50       249.54 o                         
   3  14   4       4640.16       4832.65       389.79 o                         
   4  14   4        669.45        446.54       260.23 o                         
   5  14   4        357.25        408.74       260.72 o                         
   6  14   4       1285.86       1458.21       298.88 o                         
   7  14   4       1902.90       1862.13       371.30 o                         
   8  14   4        477.20        568.08       280.45 o                         
   9  14   4       1531.83       1412.09       327.63 o                         
  10  14   4          5.67        432.27       294.85 o                         
  11  14   4        638.47        868.58       317.80 o                         
  12  14   4       2496.47       2520.17       384.59 o                         
  13  14   4        456.62        405.11       312.29 o                         
  14  14   4       2973.08       2736.47       450.97 o                         
  15  14   4         23.90       -203.88       407.75 o                         
  16  14   4       2004.17       3209.90       472.35 o                         
   1  15   4      12620.36      13318.01       553.12 o                         
   2  15   4       2665.38       2732.62       328.30 o                         
   3  15   4       6355.58       6995.87       477.08 o                         
   4  15   4      10001.29      10802.52       605.04 o                         
   5  15   4        771.56        262.05       271.46 o                         
   6  15   4       8804.09       8756.58       530.15 o                         
   7  15   4       7046.13       7579.34       500.84 o                         
   8  15   4        164.95        179.95       288.43 o                         
   9  15   4       7912.27       8864.27       553.37 o                         
  10  15   4        167.54         26.26       291.09 o                         
  11  15   4       6803.59       7919.79       552.64 o                         
  12  15   4       1007.13        969.76       349.14 o                         
  13  15   4       1118.99        577.55       346.81 o                         
  14  15   4       4220.51       3314.04       504.05 o                         
   0  16   4      24239.76      23229.45      1146.76 o                         
   1  16   4        157.28        247.33       257.36 o                         
   2  16   4      16451.23      18270.84       698.06 o                         
   3  16   4          5.59       -107.80       275.19 o                         
   4  16   4        905.31       1176.00       320.55 o                         
   5  16   4        567.56       -198.98       397.97 o                         
   6  16   4       1456.35       1068.03       335.35 o                         
   7  16   4        288.68        360.70       311.51 o                         
   8  16   4       7536.61       7483.80       539.67 o                         
   9  16   4       1323.68       1084.34       357.44 o                         
  10  16   4      20918.37      22084.29      1169.32 o                         
  11  16   4        115.67        377.07       436.72 o                         
  12  16   4      10112.87      11973.16       685.95 o                         
   1  17   4       1601.15       1168.04       317.88 o                         
   2  17   4       2964.72       2814.49       389.17 o                         
   3  17   4       2346.21       1863.98       364.85 o                         
   4  17   4       9917.51      10904.90       622.35 o                         
   5  17   4         14.10       -177.79       355.58 o                         
   6  17   4       6658.40       6773.72       538.60 o                         
   7  17   4       1908.01       2278.49       400.56 o                         
   8  17   4       1371.78        428.41       541.87 o                         
   9  17   4        434.89        139.65       346.53 o                         
  10  17   4       1689.36       1335.08       521.54 o                         
   0  18   4      10824.97      11412.61       729.45 o                         
   1  18   4        233.43        257.83       307.11 o                         
   2  18   4       5807.37       6698.93       538.09 o                         
   3  18   4       1260.71        751.74       360.97 o                         
   4  18   4         76.03        224.46       343.63 o                         
   5  18   4       3601.53       3377.83       661.58 o                         
   6  18   4       2866.55       2948.86       442.55 o                         
   7  18   4        714.17       1295.21       510.73 o                         
   1   1   5       6024.85       5763.81       121.74 o                         
   2   1   5      85027.12      91804.20      1016.61 o                         
   3   1   5      82455.79      87512.64       975.94 o                         
   4   1   5      13394.34      14434.48       216.69 o                         
   5   1   5       1884.22       1972.56        88.24 o                         
   6   1   5       7429.49       6815.42       187.23 o                         
   7   1   5         84.14        121.20        78.63 o                         
   8   1   5      13669.83      12865.25       315.09 o                         
   9   1   5       2295.48       2265.86       152.51 o                         
  10   1   5        109.60        -49.21        98.42 o                         
  11   1   5        743.23        645.10       130.05 o                         
  12   1   5       9485.33       9462.25       307.59 o                         
  13   1   5         11.15        -17.59       108.30 o                         
  14   1   5      13304.35      11730.43       348.43 o                         
  15   1   5        469.72        516.76       146.68 o                         
  16   1   5       2088.48       2042.62       230.66 o                         
  17   1   5       1124.85        772.03       240.41 o                         
  18   1   5       1127.48        804.20       278.76 o                         
  19   1   5       1063.86        664.69       349.93 o                         
  20   1   5       1219.08        872.71       369.95 o                         
  21   1   5        663.19        105.68       318.13 o                         
  22   1   5       3921.28       3674.59       518.94 o                         
  23   1   5        128.30       -279.62       559.24 o                         
   0   2   5      14448.63      15859.48       360.20 o                         
   1   2   5       3969.55       3568.17        96.96 o                         
   2   2   5      30487.17      32601.19       402.70 o                         
   3   2   5       8956.89       8925.23       204.50 o                         
   4   2   5       1786.68       2029.21        87.94 o                         
   5   2   5      18995.41      19387.01       329.49 o                         
   6   2   5       3334.43       3831.50       141.60 o                         
   7   2   5      38449.50      40036.07       698.18 o                         
   8   2   5       6112.49       5995.59       232.38 o                         
   9   2   5        881.93        689.05       147.93 o                         
  10   2   5      47774.34      49378.77       949.70 o                         
  11   2   5       9409.13       9200.74       342.08 o                         
  12   2   5      19361.86      20466.24       526.42 o                         
  13   2   5      29659.46      30192.89       689.80 o                         
  14   2   5       6995.83       6957.89       295.54 o                         
  15   2   5      21341.76      21629.69       547.89 o                         
  16   2   5      21919.95      21773.35       658.17 o                         
  17   2   5       2064.16       2109.61       254.64 o                         
  18   2   5       1191.09       1561.96       270.89 o                         
  19   2   5       5093.34       5478.22       436.61 o                         
  20   2   5       2149.35       2006.79       390.27 o                         
  21   2   5      15251.33      17347.83       830.18 o                         
  22   2   5        563.59        965.50       413.94 o                         
  23   2   5       6524.06       8102.46       815.31 o                         
   1   3   5        100.57        117.02        53.48 o                         
   2   3   5       1555.22       1508.66        78.64 o                         
   3   3   5      17353.83      17791.53       258.87 o                         
   4   3   5      14150.72      14663.05       251.83 o                         
   5   3   5        306.15        446.56        63.34 o                         
   6   3   5      17211.98      17080.94       348.39 o                         
   7   3   5         49.15        134.72        84.70 o                         
   8   3   5       2924.05       2709.47       140.88 o                         
   9   3   5        795.56       1296.97       182.19 o                         
  10   3   5      11603.55      11338.26       375.79 o                         
  11   3   5       1798.70       1635.00       167.22 o                         
  12   3   5       8017.89       7848.01       350.52 o                         
  13   3   5        175.34        316.45       152.35 o                         
  14   3   5       5827.62       5555.54       399.64 o                         
  15   3   5       1075.63       1050.76       199.28 o                         
  16   3   5         15.04        -15.73       176.01 o                         
  17   3   5        450.65        676.49       222.46 o                         
  18   3   5        501.87        456.57       267.71 o                         
  19   3   5       1815.18       2030.07       333.78 o                         
  20   3   5       2088.71       2955.33       459.60 o                         
  21   3   5       4290.52       3434.71       455.68 o                         
  22   3   5         33.74        372.89       517.21 o                         
  23   3   5       1017.20       1163.98       452.46 o                         
   0   4   5       6029.49       5946.47       208.95 o                         
   1   4   5        422.59        354.36        56.96 o                         
   2   4   5        456.38        425.85        60.30 o                         
   3   4   5        252.42        369.69        66.60 o                         
   4   4   5       3653.47       4283.85       149.08 o                         
   5   4   5         63.47         66.41        71.12 o                         
   6   4   5       1413.27       1577.71       112.46 o                         
   7   4   5         59.86        134.92        79.35 o                         
   8   4   5       5487.28       5100.99       173.94 o                         
   9   4   5       5246.19       4710.66       180.98 o                         
  10   4   5        166.76        -34.02       123.58 o                         
  11   4   5       5373.93       4618.70       278.86 o                         
  12   4   5         64.19        -86.43       172.86 o                         
  13   4   5        534.50        459.35       132.53 o                         
  14   4   5        610.56        583.10       233.66 o                         
  15   4   5        200.42        -37.29       270.12 o                         
  16   4   5        131.79       -101.98       203.97 o                         
  17   4   5       1317.39        868.82       347.39 o                         
  18   4   5       1894.36       1476.64       476.53 o                         
  19   4   5        561.85        -60.34       282.35 o                         
  20   4   5       1985.88        361.16       550.60 o                         
  21   4   5       3166.38       2825.53       589.08 o                         
  22   4   5         12.21       -237.04       474.08 o                         
  23   4   5         24.92       -316.78       633.56 o                         
   1   5   5       2094.23       2083.01       111.69 o                         
   2   5   5       1033.41       1007.35        92.21 o                         
   3   5   5        608.42        700.20        92.18 o                         
   4   5   5        990.63       1270.24       109.67 o                         
   5   5   5        662.41        817.81        97.54 o                         
   6   5   5       1592.01       1725.37       135.97 o                         
   7   5   5       2566.04       2867.50       160.71 o                         
   8   5   5        865.43        692.93       169.54 o                         
   9   5   5        771.36        608.08       138.75 o                         
  10   5   5        920.07        814.71       135.85 o                         
  11   5   5       2560.97       2675.98       182.06 o                         
  12   5   5        611.27        511.94       175.15 o                         
  13   5   5        595.55        566.54       143.27 o                         
  14   5   5         87.91         52.62       124.54 o                         
  15   5   5       1240.32        783.45       249.96 o                         
  16   5   5       3434.77       3439.60       345.38 o                         
  17   5   5         55.41        305.88       236.98 o                         
  18   5   5         40.01       -116.43       232.87 o                         
  19   5   5         96.25        -53.53       276.69 o                         
  20   5   5       2190.12       2313.82       404.10 o                         
  21   5   5        859.17       1036.33       387.73 o                         
  22   5   5        724.13       -196.44       392.88 o                         
  23   5   5         94.60        361.41       491.32 o                         
   0   6   5      46126.59      44932.53      1110.85 o                         
   1   6   5       9975.24       9622.56       263.76 o                         
   2   6   5      25563.20      26131.45       490.93 o                         
   3   6   5       1710.00       1506.21       129.75 o                         
   4   6   5        363.56        387.87        98.40 o                         
   5   6   5       5706.69       5851.98       202.82 o                         
   6   6   5       4453.31       4229.86       319.61 o                         
   7   6   5      12095.52      10724.64       333.76 o                         
   8   6   5      12865.31      12073.21       377.66 o                         
   9   6   5       1163.68       1326.70       171.29 o                         
  10   6   5      19379.24      18532.03       466.94 o                         
  11   6   5        221.21         -6.14       131.79 o                         
  12   6   5        640.75        328.95       153.37 o                         
  13   6   5       3439.88       3805.52       241.57 o                         
  14   6   5        296.45        322.71       183.76 o                         
  15   6   5      10961.25      11649.25       563.07 o                         
  16   6   5       4994.76       5323.35       416.81 o                         
  17   6   5       3956.12       4354.28       400.60 o                         
  18   6   5       7761.24       9259.84       508.55 o                         
  19   6   5          1.08       -140.63       281.25 o                         
  20   6   5       4844.43       4404.36       460.45 o                         
  21   6   5        476.45        510.83       380.78 o                         
  22   6   5          7.26       -189.13       378.26 o                         
   1   7   5      43566.97      43413.41       782.92 o                         
   2   7   5      52679.29      52941.51       932.41 o                         
   3   7   5      39360.73      40387.68       755.33 o                         
   4   7   5     155248.69     154214.41      2538.43 o                         
   5   7   5          2.45        -25.53       109.67 o                         
   6   7   5      49914.17      47721.37       918.59 o                         
   7   7   5      25307.81      23360.19       598.26 o                         
   8   7   5       4810.40       4492.45       282.57 o                         
   9   7   5      23263.85      23271.76       588.04 o                         
  10   7   5      25869.46      25604.48       642.88 o                         
  11   7   5      19950.09      19810.25       520.48 o                         
  12   7   5      43975.86      43902.28       884.59 o                         
  13   7   5       1821.29       1552.40       231.18 o                         
  14   7   5      15625.58      15953.11       607.64 o                         
  15   7   5       4107.20       4118.63       384.06 o                         
  16   7   5       1907.55       1831.07       320.44 o                         
  17   7   5      10276.23       9137.97       572.77 o                         
  18   7   5        484.12        744.49       334.89 o                         
  19   7   5      12841.10      14895.70       751.74 o                         
  20   7   5       8658.10      10930.70       805.70 o                         
  21   7   5       3832.67       3938.68       665.16 o                         
  22   7   5      17907.56      20226.49      1232.35 o                         
   0   8   5     155853.02     158252.67      3519.41 o                         
   1   8   5       4397.99       4204.47       213.39 o                         
   2   8   5      64155.81      62525.63      1087.25 o                         
   3   8   5       1092.25        917.43       132.73 o                         
   4   8   5      12009.51      11120.08       578.29 o                         
   5   8   5       5163.05       4937.97       273.03 o                         
   6   8   5      33947.42      32384.24       808.72 o                         
   7   8   5        329.02        226.25       158.09 o                         
   8   8   5      64164.55      64831.91      1392.79 o                         
   9   8   5       4835.98       4792.51       308.81 o                         
  10   8   5      90615.52      86050.46      1578.25 o                         
  11   8   5       7433.88       7380.90       372.09 o                         
  12   8   5       9199.49       9640.83       496.53 o                         
  13   8   5       2823.33       2654.95       277.80 o                         
  14   8   5       6423.36       6851.52       392.60 o                         
  15   8   5       2561.18       2533.05       440.80 o                         
  16   8   5      17528.06      15552.61       799.08 o                         
  17   8   5          1.47        254.00       291.68 o                         
  18   8   5      18220.87      18560.62       784.93 o                         
  19   8   5       1674.36       1980.17       425.36 o                         
  20   8   5      10884.45      12480.78       805.19 o                         
  21   8   5       6606.80       8130.61       679.54 o                         
   1   9   5       5327.62       5295.82       267.37 o                         
   2   9   5      16441.07      15829.17       590.96 o                         
   3   9   5        299.70        241.07       132.40 o                         
   4   9   5      56847.10      57943.01      1272.25 o                         
   5   9   5       1967.74       1855.73       199.91 o                         
   6   9   5      45930.91      45084.93       989.72 o                         
   7   9   5        187.90        358.55       175.88 o                         
   8   9   5       1074.54       1227.84       218.00 o                         
   9   9   5        920.92        868.57       212.78 o                         
  10   9   5       2013.90       1780.04       254.20 o                         
  11   9   5        441.71        690.93       213.74 o                         
  12   9   5      49210.97      48838.26      1120.26 o                         
  13   9   5       3311.59       3331.63       307.43 o                         
  14   9   5      22645.55      22275.91      1115.21 o                         
  15   9   5       5564.87       5010.46       528.00 o                         
  16   9   5       1219.44        828.90       316.86 o                         
  17   9   5       2006.08       1643.04       368.42 o                         
  18   9   5       1553.81       1490.45       382.03 o                         
  19   9   5        313.01       -243.15       486.30 o                         
  20   9   5       4504.39       4324.64       490.28 o                         
   0  10   5        164.82        -39.47       211.01 o                         
   1  10   5       1146.35       1357.96       201.18 o                         
   2  10   5         67.39         28.18       142.91 o                         
   3  10   5      24495.36      25486.48       677.98 o                         
   4  10   5        211.78        149.66       156.73 o                         
   5  10   5      27240.93      25252.62       659.22 o                         
   6  10   5         15.57        -83.25       166.50 o                         
   7  10   5      13754.62      14904.26       557.68 o                         
   8  10   5       6292.77       6141.27       371.26 o                         
   9  10   5       1280.00       1268.09       243.38 o                         
  10  10   5       1116.82       1079.31       251.20 o                         
  11  10   5       2381.42       1972.35       280.58 o                         
  12  10   5       2504.56       2189.27       283.64 o                         
  13  10   5      12075.12      12145.89       675.30 o                         
  14  10   5        168.62         32.99       234.75 o                         
  15  10   5       4695.54       4671.59       440.20 o                         
  16  10   5       3055.40       1873.70       444.95 o                         
  17  10   5       1800.94       1504.41       374.86 o                         
  18  10   5       4527.41       4005.64       475.21 o                         
  19  10   5        572.50        898.10       394.82 o                         
  20  10   5         47.51       -218.41       436.82 o                         
   1  11   5       7385.49       7355.80       373.77 o                         
   2  11   5        364.30        466.55       180.83 o                         
   3  11   5        802.45        879.30       197.11 o                         
   4  11   5       3963.26       3758.11       297.66 o                         
   5  11   5          2.18        145.08       186.64 o                         
   6  11   5        700.15        546.11       211.15 o                         
   7  11   5       6607.08       6921.64       398.50 o                         
   8  11   5       1278.95        949.59       239.70 o                         
   9  11   5      10303.85       8749.54       450.30 o                         
  10  11   5       5124.40       5366.37       388.64 o                         
  11  11   5       4097.56       3894.10       355.71 o                         
  12  11   5        207.95        -42.37       237.36 o                         
  13  11   5        103.13        117.03       246.36 o                         
  14  11   5       2533.48       1795.55       328.62 o                         
  15  11   5       2004.93       1335.45       438.91 o                         
  16  11   5        145.20       -186.04       372.08 o                         
  17  11   5       1525.74       1144.09       373.14 o                         
  18  11   5        190.46        460.19       363.78 o                         
  19  11   5       3782.67       3584.46       494.31 o                         
   0  12   5        411.96        728.13       334.70 o                         
   1  12   5         26.88         94.15       193.17 o                         
   2  12   5      17147.37      16600.62       626.93 o                         
   3  12   5         48.45        -85.88       194.11 o                         
   4  12   5        525.06        499.52       216.17 o                         
   5  12   5       4823.11       4438.54       346.38 o                         
   6  12   5       4022.98       3550.03       324.39 o                         
   7  12   5        207.31        265.18       226.22 o                         
   8  12   5      17182.70      17747.72       657.93 o                         
   9  12   5       2115.91       2024.53       342.56 o                         
  10  12   5         44.49        -81.67       237.32 o                         
  11  12   5       1029.61       1025.07       286.33 o                         
  12  12   5         22.28        -52.04       256.99 o                         
  13  12   5        541.02        605.84       272.25 o                         
  14  12   5        552.12        959.31       323.21 o                         
  15  12   5         11.89       -143.71       287.42 o                         
  16  12   5       1453.99       1396.24       441.47 o                         
  17  12   5         58.35       -182.67       365.34 o                         
  18  12   5       3245.99       3664.24       503.56 o                         
   1  13   5      18894.29      17755.78       699.22 o                         
   2  13   5       6886.29       8004.25       425.84 o                         
   3  13   5       9899.07       9904.66       488.84 o                         
   4  13   5       2770.32       3220.24       396.47 o                         
   5  13   5        832.69       1099.06       257.23 o                         
   6  13   5       6622.59       6387.92       432.79 o                         
   7  13   5       6581.74       7202.86       452.05 o                         
   8  13   5         17.60         75.78       232.86 o                         
   9  13   5      26092.95      27165.75       839.87 o                         
  10  13   5        154.30         82.63       259.24 o                         
  11  13   5      25112.80      24919.76       882.82 o                         
  12  13   5        738.17        887.79       307.49 o                         
  13  13   5       4453.09       5449.02       460.45 o                         
  14  13   5       2339.89       2681.48       428.28 o                         
  15  13   5       2820.50       3036.39       479.10 o                         
  16  13   5       2810.98       2953.43       444.70 o                         
  17  13   5      12546.70      12619.93      1095.84 o                         
   0  14   5      26802.13      24597.31      1859.86 o                         
   1  14   5        607.78        781.94       239.16 o                         
   2  14   5      10592.24      10444.88       488.10 o                         
   3  14   5       4499.29       5181.76       400.97 o                         
   4  14   5       4482.75       4657.92       389.64 o                         
   5  14   5        620.50        963.03       283.16 o                         
   6  14   5       9539.46       9901.42       519.89 o                         
   7  14   5       5531.87       6149.20       541.21 o                         
   8  14   5      10320.13      10521.60       557.51 o                         
   9  14   5       1844.89       1882.32       382.92 o                         
  10  14   5      16609.21      16670.77       832.66 o                         
  11  14   5       1394.77       1135.27       334.91 o                         
  12  14   5       4988.32       4868.23       476.49 o                         
  13  14   5          3.04         55.96       304.84 o                         
  14  14   5        278.36        144.10       344.01 o                         
  15  14   5       2869.81       2731.44       451.27 o                         
   1  15   5      10380.68      11060.87       484.80 o                         
   2  15   5        353.22        258.21       252.40 o                         
   3  15   5       5148.92       4575.89       411.60 o                         
   4  15   5        765.44        699.58       288.14 o                         
   5  15   5       1576.37        795.05       298.41 o                         
   6  15   5       2674.29       2002.01       346.05 o                         
   7  15   5      10641.65      10417.85       547.43 o                         
   8  15   5       1027.21       1006.36       321.38 o                         
   9  15   5      11189.11      11511.97       663.89 o                         
  10  15   5          2.68        -57.26       296.58 o                         
  11  15   5       6532.65       7648.96       544.77 o                         
  12  15   5       3500.63       3433.26       443.20 o                         
  13  15   5        511.80        397.24       364.95 o                         
  14  15   5       1928.64       1429.30       443.20 o                         
   0  16   5       7939.14       8025.10       623.11 o                         
   1  16   5        295.93        286.86       259.40 o                         
   2  16   5         83.40         26.53       249.79 o                         
   3  16   5        563.33        373.68       295.66 o                         
   4  16   5       1255.20        929.94       322.63 o                         
   5  16   5        597.01        494.96       309.70 o                         
   6  16   5        527.52        428.74       313.83 o                         
   7  16   5        652.21        633.47       330.79 o                         
   8  16   5         50.05       -153.90       307.79 o                         
   9  16   5       1534.84       1435.88       373.10 o                         
  10  16   5        783.04        237.05       393.21 o                         
  11  16   5         75.01       -222.05       444.09 o                         
  12  16   5        237.18       -164.09       328.18 o                         
   1  17   5      18449.21      19078.55       749.41 o                         
   2  17   5       9025.65       8837.04       562.40 o                         
   3  17   5       3244.48       3185.95       410.64 o                         
   4  17   5       2715.38       2600.56       403.07 o                         
   5  17   5        421.08       -135.69       321.06 o                         
   6  17   5       1352.98       1350.40       367.67 o                         
   7  17   5      14502.35      13938.62       688.41 o                         
   8  17   5         59.44        241.25       339.39 o                         
   9  17   5      16212.85      15812.24      1039.25 o                         
  10  17   5         94.67       -158.66       378.37 o                         
   0  18   5       4651.28       5079.33       606.57 o                         
   1  18   5          4.51         66.19       268.50 o                         
   2  18   5       1201.69       1928.97       381.68 o                         
   3  18   5       2866.07       2364.94       419.78 o                         
   4  18   5        361.52       -184.24       368.48 o                         
   5  18   5       3673.59       2623.74       473.33 o                         
   6  18   5        746.26        890.32       421.82 o                         
   0   0   6      27534.47      29125.07       698.33 o                         
   1   0   6       1286.29       1496.96       100.01 o                         
   2   0   6     164593.98     153733.19      3781.06 o                         
   3   0   6        130.38        125.94        65.14 o                         
   4   0   6      22080.01      22699.46       485.74 o                         
   5   0   6      63871.82      68675.16      1235.21 o                         
   6   0   6      12979.95      13774.76       343.41 o                         
   7   0   6         72.02         28.03        95.34 o                         
   8   0   6      37153.98      39150.41      1204.79 o                         
   9   0   6        498.41        496.44       231.31 o                         
  10   0   6      12000.36      12011.46       673.57 o                         
  11   0   6        228.37        223.68       161.74 o                         
  12   0   6      17581.40      17208.29       616.83 o                         
  13   0   6       9355.18       9230.42       455.74 o                         
  14   0   6        665.10        455.29       227.96 o                         
  15   0   6      11275.55      12075.65       610.44 o                         
  16   0   6      11986.91      11909.28       720.76 o                         
  17   0   6      12842.45      12037.26       954.24 o                         
  18   0   6      17468.68      16016.12      1144.31 o                         
  19   0   6        391.58       1186.22       542.86 o                         
  20   0   6       2803.89       1342.60       882.48 o                         
  21   0   6       1763.22       1982.86      1122.39 o                         
  22   0   6         41.64        310.26       568.54 o                         
  23   0   6       2792.18       2204.16       554.83 o                         
   1   1   6      16712.19      16716.55       235.80 o                         
   2   1   6      30611.30      31727.76       386.00 o                         
   3   1   6      11328.54      12303.48       192.86 o                         
   4   1   6       1204.35       1299.58        75.79 o                         
   5   1   6          4.47        -22.42        44.83 o                         
   6   1   6       2701.62       2705.10       142.63 o                         
   7   1   6       3948.92       3722.47       245.20 o                         
   8   1   6      10218.50      10482.78       297.24 o                         
   9   1   6       3793.88       3267.75       251.85 o                         
  10   1   6        175.50        297.85       101.93 o                         
  11   1   6       8393.93       8230.67       371.21 o                         
  12   1   6        158.61        202.25       115.68 o                         
  13   1   6          6.82        -27.24       104.73 o                         
  14   1   6       1183.56        956.39       136.28 o                         
  15   1   6        783.78        571.68       171.57 o                         
  16   1   6          7.55        -95.98       191.97 o                         
  17   1   6        227.18         -5.85       207.42 o                         
  18   1   6        691.18        475.69       306.25 o                         
  19   1   6       1810.72       1592.77       406.91 o                         
  20   1   6        508.37         91.78       358.57 o                         
  21   1   6       2139.62       2006.51       404.02 o                         
  22   1   6        317.94        103.77       354.01 o                         
  23   1   6         73.22       -222.43       444.86 o                         
   0   2   6      23038.00      26406.17       468.43 o                         
   1   2   6       1414.24       1648.06        76.19 o                         
   2   2   6      49154.91      52172.49       596.75 o                         
   3   2   6        818.69        985.90        73.03 o                         
   4   2   6       7301.37       8236.58       201.21 o                         
   5   2   6       3311.98       3434.77       120.79 o                         
   6   2   6       1343.02       1425.82        88.32 o                         
   7   2   6       6628.05       7359.74       255.22 o                         
   8   2   6       9470.56      10061.18       308.48 o                         
   9   2   6       4653.94       5720.14       262.39 o                         
  10   2   6      43706.50      42600.71       839.44 o                         
  11   2   6       7708.17       8079.37       408.46 o                         
  12   2   6       1694.11       1680.63       178.62 o                         
  13   2   6       5951.03       5877.60       279.61 o                         
  14   2   6       4373.41       4943.66       315.37 o                         
  15   2   6        126.32        243.57       179.43 o                         
  16   2   6       9993.25      11339.81       512.92 o                         
  17   2   6       5030.17       5941.00       402.58 o                         
  18   2   6       7803.17       8253.62       475.04 o                         
  19   2   6       8930.64       8792.23       533.83 o                         
  20   2   6        762.10       1140.84       335.70 o                         
  21   2   6       7019.81       7230.51       578.11 o                         
  22   2   6       2356.84       2421.87       497.90 o                         
  23   2   6        520.06        557.33       524.02 o                         
   1   3   6      11896.16      12737.40       221.53 o                         
   2   3   6         94.71        271.02        66.37 o                         
   3   3   6       6803.85       6727.42       157.28 o                         
   4   3   6       1172.61       1192.10        82.85 o                         
   5   3   6        377.71        145.07        69.52 o                         
   6   3   6        267.28         28.18        73.09 o                         
   7   3   6      16702.29      14922.29       315.10 o                         
   8   3   6        889.91       1302.25       146.51 o                         
   9   3   6      22769.66      21611.17       518.19 o                         
  10   3   6      12855.77      12543.76       665.79 o                         
  11   3   6      35616.42      36990.20       796.05 o                         
  12   3   6       1520.90       1491.74       189.44 o                         
  13   3   6       3104.62       3525.03       251.44 o                         
  14   3   6       3152.33       3625.14       266.05 o                         
  15   3   6        964.13        958.02       244.14 o                         
  16   3   6       5843.16       5761.52       437.70 o                         
  17   3   6       4565.24       5560.81       384.14 o                         
  18   3   6       6166.69       7420.83       438.79 o                         
  19   3   6      12575.65      12269.70       739.78 o                         
  20   3   6       5282.23       6512.35       549.89 o                         
  21   3   6        128.38        199.85       342.92 o                         
  22   3   6         17.66        -94.58       360.82 o                         
  23   3   6        307.27       -199.28       398.56 o                         
   0   4   6      42045.72      41926.00       796.83 o                         
   1   4   6       3407.33       3616.20       111.07 o                         
   2   4   6      25820.89      26269.21       387.37 o                         
   3   4   6      32296.38      32400.37       477.11 o                         
   4   4   6        149.19        144.80        67.47 o                         
   5   4   6       4835.90       4427.87       150.59 o                         
   6   4   6       1146.93       1130.38        94.07 o                         
   7   4   6        784.48        780.14       103.11 o                         
   8   4   6      36597.10      35390.03       643.02 o                         
   9   4   6       1758.51       1765.13       145.44 o                         
  10   4   6      31566.93      30378.59       651.22 o                         
  11   4   6      20540.05      19375.46       555.78 o                         
  12   4   6       9098.72       9645.66       484.71 o                         
  13   4   6      17228.81      16716.68       552.77 o                         
  14   4   6       2481.98       2368.18       266.62 o                         
  15   4   6        564.97        113.59       217.68 o                         
  16   4   6        859.33        851.87       269.77 o                         
  17   4   6       1331.92       1350.96       266.87 o                         
  18   4   6       9256.52      10505.52       833.93 o                         
  19   4   6       9988.27      10708.82       579.61 o                         
  20   4   6       8375.92       7873.71       614.93 o                         
  21   4   6       6795.29       7137.67       598.41 o                         
  22   4   6       2946.52       2641.65       637.70 o                         
  23   4   6        550.04        973.69       472.88 o                         
   1   5   6      10318.12      10803.42       262.73 o                         
   2   5   6       4408.49       4213.92       158.68 o                         
   3   5   6        985.87        835.08        97.73 o                         
   4   5   6       1844.80       1664.15       136.76 o                         
   5   5   6       6482.32       7000.06       285.55 o                         
   6   5   6       1836.28       1565.85       126.79 o                         
   7   5   6        445.12        309.63       102.29 o                         
   8   5   6      13424.04      12235.34       362.16 o                         
   9   5   6         16.45        -52.54       105.08 o                         
  10   5   6       8420.61       8203.79       279.17 o                         
  11   5   6        195.40        164.74       115.65 o                         
  12   5   6       1788.04       1802.74       163.21 o                         
  13   5   6         49.84       -110.16       220.32 o                         
  14   5   6      10563.78      11626.08       541.25 o                         
  15   5   6        226.86       -106.97       213.95 o                         
  16   5   6       5427.78       5378.01       414.16 o                         
  17   5   6         75.78       -165.90       331.80 o                         
  18   5   6       1178.43       1106.31       328.03 o                         
  19   5   6        820.39       1026.71       334.00 o                         
  20   5   6          0.09       -162.54       325.07 o                         
  21   5   6         34.43       -183.94       367.87 o                         
  22   5   6       1584.87        386.24       711.03 o                         
   0   6   6       4841.38       4629.65       253.45 o                         
   1   6   6       6807.74       6894.12       221.05 o                         
   2   6   6        379.05        729.42       100.79 o                         
   3   6   6       4336.97       4063.01       176.11 o                         
   4   6   6       7291.38       7986.32       254.97 o                         
   5   6   6       1762.34       1857.69       134.61 o                         
   6   6   6        721.24       1003.93       133.46 o                         
   7   6   6      10567.23       9571.22       359.04 o                         
   8   6   6         67.40         66.87       111.23 o                         
   9   6   6       4196.37       4599.74       233.44 o                         
  10   6   6       6857.69       6930.72       283.04 o                         
  11   6   6      11511.95      12486.80       403.17 o                         
  12   6   6       1963.30       2167.16       196.76 o                         
  13   6   6       1301.28       1103.76       199.55 o                         
  14   6   6        491.92        151.75       181.87 o                         
  15   6   6       6497.26       7000.88       449.02 o                         
  16   6   6       1141.63        827.52       280.00 o                         
  17   6   6        168.39        279.01       340.43 o                         
  18   6   6       2924.46       2195.28       407.36 o                         
  19   6   6        590.70        277.86       313.36 o                         
  20   6   6        289.43        268.22       362.90 o                         
  21   6   6        536.21        382.63       395.11 o                         
  22   6   6        274.97         69.61       443.18 o                         
   1   7   6        739.20        646.37       112.48 o                         
   2   7   6      22274.11      24062.11       481.33 o                         
   3   7   6       2885.67       2838.67       209.74 o                         
   4   7   6        242.79        392.77       116.80 o                         
   5   7   6         57.61         24.95       113.51 o                         
   6   7   6       1473.54       1921.03       177.95 o                         
   7   7   6       1200.67       1156.90       170.06 o                         
   8   7   6        712.01        493.45       148.94 o                         
   9   7   6        435.72        445.49       164.00 o                         
  10   7   6         22.31        -66.62       133.25 o                         
  11   7   6       2998.40       3218.84       237.04 o                         
  12   7   6       5478.16       5686.17       332.69 o                         
  13   7   6         31.88        -87.69       175.38 o                         
  14   7   6       2863.58       2509.59       265.68 o                         
  15   7   6         50.82       -119.22       238.45 o                         
  16   7   6        286.26        196.20       267.52 o                         
  17   7   6        338.63        793.75       316.69 o                         
  18   7   6         59.92        444.65       315.43 o                         
  19   7   6         36.55       -169.94       339.89 o                         
  20   7   6         39.73        434.91       343.08 o                         
  21   7   6         17.54       -251.36       502.71 o                         
   0   8   6      14834.64      14278.75       521.96 o                         
   1   8   6       7060.56       7581.82       268.19 o                         
   2   8   6       8448.31       9221.48       307.86 o                         
   3   8   6      37889.39      37681.80       730.05 o                         
   4   8   6       4372.57       4749.94       298.52 o                         
   5   8   6      17131.97      16557.28       458.13 o                         
   6   8   6         88.71        260.33       141.59 o                         
   7   8   6      16761.40      13730.47       460.42 o                         
   8   8   6       2215.56       1960.61       199.20 o                         
   9   8   6       3876.22       3357.90       276.42 o                         
  10   8   6       7687.73       7965.30       381.11 o                         
  11   8   6       4877.77       4529.48       306.32 o                         
  12   8   6        673.16        473.67       208.56 o                         
  13   8   6       2694.14       2543.08       276.11 o                         
  14   8   6         58.93         23.60       202.74 o                         
  15   8   6      10256.42      11690.77       607.92 o                         
  16   8   6       1173.24       1271.79       320.72 o                         
  17   8   6       8817.43       9180.07       572.24 o                         
  18   8   6       3057.82       3010.53       409.11 o                         
  19   8   6        361.96        597.42       380.72 o                         
  20   8   6        215.79        -91.17       343.49 o                         
  21   8   6         18.08        176.10       445.57 o                         
   1   9   6      45269.82      47004.07       882.41 o                         
   2   9   6        223.42        361.77       140.73 o                         
   3   9   6       5483.60       5144.84       255.41 o                         
   4   9   6         78.51        -29.83       131.60 o                         
   5   9   6        889.48        696.01       159.90 o                         
   6   9   6       9101.81       8432.90       411.40 o                         
   7   9   6      21346.36      22875.34       859.66 o                         
   8   9   6       2895.53       2374.64       245.33 o                         
   9   9   6      35658.30      33214.85       778.23 o                         
  10   9   6         16.28         75.14       185.80 o                         
  11   9   6      17827.96      17653.88       597.48 o                         
  12   9   6      10369.38      10247.66       460.43 o                         
  13   9   6       4634.78       4819.85       501.39 o                         
  14   9   6       8099.26       8017.23       475.84 o                         
  15   9   6          8.87       -128.24       256.48 o                         
  16   9   6        896.31        996.37       314.93 o                         
  17   9   6       3457.49       3612.89       434.58 o                         
  18   9   6       1625.70       1495.40       422.21 o                         
  19   9   6       5897.62       6011.47       584.00 o                         
  20   9   6        680.07       1061.48       533.38 o                         
   0  10   6       2119.00       1808.63       306.43 o                         
   1  10   6        579.74        310.26       164.95 o                         
   2  10   6       2277.91       2336.43       224.52 o                         
   3  10   6       5013.58       4658.24       288.86 o                         
   4  10   6        302.21        351.57       176.29 o                         
   5  10   6       4901.01       5246.87       321.56 o                         
   6  10   6       1218.43        595.64       167.55 o                         
   7  10   6       2394.11       2284.06       286.70 o                         
   8  10   6       1923.05       1770.66       247.01 o                         
   9  10   6       2823.14       2813.84       292.97 o                         
  10  10   6       6873.18       6421.18       375.91 o                         
  11  10   6       2300.72       2391.20       283.89 o                         
  12  10   6       1951.58       1664.89       275.01 o                         
  13  10   6       3499.24       3430.42       338.74 o                         
  14  10   6         14.18       -131.19       262.38 o                         
  15  10   6        298.69        -22.66       290.50 o                         
  16  10   6       2253.23       2312.73       537.21 o                         
  17  10   6       1427.53       1499.71       376.31 o                         
  18  10   6       3742.43       3047.16       490.47 o                         
  19  10   6       2599.60       2392.50       623.68 o                         
   1  11   6      20506.44      19133.27       584.73 o                         
   2  11   6      15469.71      14728.73       537.61 o                         
   3  11   6       1256.36        978.10       215.21 o                         
   4  11   6      41249.79      38972.75      1068.83 o                         
   5  11   6       5925.22       6023.99       406.80 o                         
   6  11   6      30423.62      30721.33      1254.03 o                         
   7  11   6      13548.64      13523.57       583.36 o                         
   8  11   6       5489.72       5982.47       403.37 o                         
   9  11   6      22343.08      21410.79       763.11 o                         
  10  11   6       6339.10       6073.45       521.05 o                         
  11  11   6       2460.05       2121.23       290.34 o                         
  12  11   6      18399.35      17005.07       617.94 o                         
  13  11   6        628.89        844.78       266.16 o                         
  14  11   6      14457.68      13971.89       668.85 o                         
  15  11   6       2831.28       2427.53       389.44 o                         
  16  11   6       2366.75       2076.79       392.80 o                         
  17  11   6       6100.76       6115.97       535.48 o                         
  18  11   6         31.54       -171.79       343.57 o                         
  19  11   6       2778.79       3385.54       542.24 o                         
   0  12   6       3048.58       3466.20       432.99 o                         
   1  12   6       1587.15       1368.19       200.82 o                         
   2  12   6         22.02        -19.49       145.23 o                         
   3  12   6        360.89        275.28       264.19 o                         
   4  12   6       5962.54       5854.95       437.15 o                         
   5  12   6       1138.28       1038.93       218.73 o                         
   6  12   6       3704.61       3352.55       330.18 o                         
   7  12   6         98.33        -12.03       211.68 o                         
   8  12   6         82.43       -122.78       245.56 o                         
   9  12   6       1453.48       1593.03       292.59 o                         
  10  12   6        156.07       -117.37       234.75 o                         
  11  12   6       5992.76       6315.37       439.58 o                         
  12  12   6         81.28       -115.27       230.53 o                         
  13  12   6       1774.08       1242.74       295.21 o                         
  14  12   6       5292.36       5459.38       478.99 o                         
  15  12   6         42.76        165.80       319.87 o                         
  16  12   6       1268.51       1287.10       390.07 o                         
  17  12   6        236.68        504.61       381.84 o                         
  18  12   6         19.77       -152.25       367.57 o                         
   1  13   6       5258.34       5321.53       419.68 o                         
   2  13   6      24288.08      23390.22       992.09 o                         
   3  13   6       6652.39       6957.51       479.21 o                         
   4  13   6      18275.06      16896.70       626.88 o                         
   5  13   6         14.88        341.55       232.13 o                         
   6  13   6       9133.99       9109.31       481.77 o                         
   7  13   6       8347.79       8078.95       665.49 o                         
   8  13   6       2212.96       1975.71       312.06 o                         
   9  13   6      14084.74      12870.97       575.81 o                         
  10  13   6       1322.76       1308.46       316.01 o                         
  11  13   6       1633.26       1827.63       335.44 o                         
  12  13   6      13488.87      13836.55       641.52 o                         
  13  13   6         42.87       -117.02       293.87 o                         
  14  13   6       8321.51       9266.27       842.65 o                         
  15  13   6       2060.99       1320.68       384.64 o                         
  16  13   6       6671.17       6749.33       582.17 o                         
   0  14   6       4700.20       4156.24       565.91 o                         
   1  14   6       1316.00       1254.43       258.79 o                         
   2  14   6         19.98        454.50       233.69 o                         
   3  14   6      12925.98      13918.14       581.12 o                         
   4  14   6        264.73        144.28       241.16 o                         
   5  14   6      17769.83      17870.95       719.66 o                         
   6  14   6         10.37         77.70       252.50 o                         
   7  14   6       6124.24       6078.53       529.16 o                         
   8  14   6         47.93        103.90       289.16 o                         
   9  14   6         48.85        -15.64       276.24 o                         
  10  14   6       1939.73       1473.86       334.50 o                         
  11  14   6       2414.61       2341.54       374.67 o                         
  12  14   6         96.76       -147.51       295.02 o                         
  13  14   6       3758.63       4010.71       467.91 o                         
  14  14   6        550.71        233.29       346.53 o                         
  15  14   6       4052.55       4236.46       544.19 o                         
   1  15   6       6138.19       7425.53       557.30 o                         
   2  15   6       1656.72       1167.89       281.68 o                         
   3  15   6      10979.49      12265.88       668.06 o                         
   4  15   6       2961.66       2997.58       364.67 o                         
   5  15   6        363.76        277.51       273.00 o                         
   6  15   6       2072.17       2191.42       344.02 o                         
   7  15   6       3500.85       3688.39       398.06 o                         
   8  15   6       1598.44       1362.97       333.22 o                         
   9  15   6       8312.09       8628.84       550.52 o                         
  10  15   6        102.62         18.16       307.48 o                         
  11  15   6      14985.15      14498.94       739.98 o                         
  12  15   6       2706.87       2755.19       417.48 o                         
  13  15   6       4076.84       4376.35       587.35 o                         
  14  15   6       3451.66       3748.99       533.46 o                         
   0  16   6        465.73        237.87       348.04 o                         
   1  16   6       2391.96       2325.08       328.89 o                         
   2  16   6         13.02       -132.72       265.44 o                         
   3  16   6      10008.90      10672.40       580.74 o                         
   4  16   6         30.23       -130.19       260.39 o                         
   5  16   6      12270.69      13140.21       734.01 o                         
   6  16   6         92.74       -140.39       280.79 o                         
   7  16   6       9212.40       9840.79       587.05 o                         
   8  16   6        121.43       -145.37       290.73 o                         
   9  16   6        678.66        712.25       399.88 o                         
  10  16   6        205.60       -180.56       361.13 o                         
  11  16   6        491.65        232.63       388.96 o                         
  12  16   6         33.47       -192.03       384.07 o                         
   1  17   6       2980.12       2878.52       376.83 o                         
   2  17   6       2014.22       1919.81       363.43 o                         
   3  17   6        429.64         77.44       305.04 o                         
   4  17   6         26.51       -163.28       326.55 o                         
   5  17   6        435.88         73.24       360.74 o                         
   6  17   6         44.10       -179.24       358.49 o                         
   7  17   6         46.42        504.69       374.06 o                         
   8  17   6          5.00       -174.29       348.59 o                         
   9  17   6        909.09        458.31       398.66 o                         
   0  18   6         19.09        -40.00       463.18 o                         
   1  18   6         30.44       -159.76       319.51 o                         
   2  18   6         70.37       -172.75       345.50 o                         
   3  18   6        657.43        678.40       399.46 o                         
   4  18   6        272.58       -184.38       368.76 o                         
   5  18   6       1008.67       1194.39       420.73 o                         
   6  18   6       1592.07       1316.19       446.26 o                         
   1   1   7      64773.21      67147.44       770.67 o                         
   2   1   7       1002.60       1109.35        69.83 o                         
   3   1   7      49146.61      53198.44       689.48 o                         
   4   1   7       2591.15       2790.51       108.32 o                         
   5   1   7       7941.42       7792.00       174.84 o                         
   6   1   7       3732.04       4442.53       193.50 o                         
   7   1   7      40191.99      41114.95       670.65 o                         
   8   1   7          8.04        -43.19        86.37 o                         
   9   1   7      32144.58      29902.82       624.44 o                         
  10   1   7        719.11        800.56       148.79 o                         
  11   1   7      15355.98      13964.27       390.81 o                         
  12   1   7        288.63        286.05       132.43 o                         
  13   1   7       5035.14       4396.27       366.00 o                         
  14   1   7        171.43         10.57       197.17 o                         
  15   1   7       8074.38       7853.76       524.21 o                         
  16   1   7        192.81        -98.76       197.51 o                         
  17   1   7      11180.88      10969.82       613.52 o                         
  18   1   7        359.62        456.93       350.24 o                         
  19   1   7       6234.83       6376.41       583.62 o                         
  20   1   7       1406.23       1202.73       419.06 o                         
  21   1   7       2623.29       2296.61       506.14 o                         
  22   1   7        483.95        189.78       375.55 o                         
  23   1   7         74.66         81.95       386.89 o                         
   0   2   7      85074.85      89712.41      1393.47 o                         
   1   2   7      14369.39      14826.46       233.48 o                         
   2   2   7      39726.55      41095.63       516.41 o                         
   3   2   7      23027.71      24011.38       346.32 o                         
   4   2   7        152.39        -31.77        63.53 o                         
   5   2   7       9812.92      10515.92       213.86 o                         
   6   2   7       9703.94       9936.95       254.12 o                         
   7   2   7        575.97        523.61       111.30 o                         
   8   2   7      34992.64      35831.79       695.02 o                         
   9   2   7      10124.97       9982.96       334.56 o                         
  10   2   7      22778.57      20510.63       497.11 o                         
  11   2   7       5117.16       4718.94       288.08 o                         
  12   2   7       9889.50       9210.37       335.29 o                         
  13   2   7      11196.81      10361.76       388.86 o                         
  14   2   7       6935.80       8017.72       438.07 o                         
  15   2   7        690.21        916.44       200.01 o                         
  16   2   7       6443.35       6639.95       426.04 o                         
  17   2   7       2912.79       2244.45       306.63 o                         
  18   2   7      16066.76      16411.69       753.70 o                         
  19   2   7       1202.91       1390.56       366.97 o                         
  20   2   7      15603.23      16450.68       721.89 o                         
  21   2   7       4381.78       5405.97       548.00 o                         
  22   2   7        537.07        596.14       428.54 o                         
  23   2   7        878.38        761.93       525.01 o                         
   1   3   7        509.48        339.60        65.45 o                         
   2   3   7       3310.09       3397.15       124.34 o                         
   3   3   7        139.46         82.05        55.77 o                         
   4   3   7        501.50        440.00        72.12 o                         
   5   3   7        870.17        876.71        94.43 o                         
   6   3   7      11672.88      11935.19       265.97 o                         
   7   3   7        215.29        266.70        81.82 o                         
   8   3   7       1367.04       1499.68       114.70 o                         
   9   3   7       3666.29       3675.10       337.28 o                         
  10   3   7        710.10        747.82       155.29 o                         
  11   3   7         98.17          3.96       140.93 o                         
  12   3   7        119.49         50.66       149.17 o                         
  13   3   7        618.71        514.73       167.69 o                         
  14   3   7       1179.57       1276.66       198.51 o                         
  15   3   7       3506.77       3792.74       332.19 o                         
  16   3   7        961.19       1009.27       228.90 o                         
  17   3   7       2081.83       2364.64       303.03 o                         
  18   3   7         13.86       -133.53       267.06 o                         
  19   3   7        254.59        613.35       309.87 o                         
  20   3   7          6.65       -242.99       485.98 o                         
  21   3   7       2209.46       1326.76       451.51 o                         
  22   3   7         93.53       -184.53       369.05 o                         
  23   3   7        363.47       -273.62       547.23 o                         
   0   4   7       8231.15       9066.46       313.52 o                         
   1   4   7      18502.10      19153.17       349.92 o                         
   2   4   7       4025.76       3965.16       152.34 o                         
   3   4   7       5195.73       4685.36       158.60 o                         
   4   4   7        407.58        405.48        81.43 o                         
   5   4   7       8188.73       7761.88       206.20 o                         
   6   4   7       4487.37       4958.61       165.89 o                         
   7   4   7       3410.71       3544.23       173.26 o                         
   8   4   7         22.92        -42.14        84.28 o                         
   9   4   7       1401.81       1231.79       158.17 o                         
  10   4   7         14.74        -44.45       157.17 o                         
  11   4   7       3299.56       3264.02       279.27 o                         
  12   4   7        846.95        830.83       199.07 o                         
  13   4   7       5532.43       5348.05       335.48 o                         
  14   4   7       2399.95       2482.99       273.68 o                         
  15   4   7        508.13        -41.79       212.84 o                         
  16   4   7       3979.79       4330.18       373.70 o                         
  17   4   7          2.58        -89.56       241.75 o                         
  18   4   7        607.79        842.52       293.27 o                         
  19   4   7        147.01        132.45       328.20 o                         
  20   4   7        408.32        138.87       345.90 o                         
  21   4   7        210.94         37.97       362.79 o                         
  22   4   7        189.23        518.34       392.97 o                         
   1   5   7         64.24          4.13        71.33 o                         
   2   5   7       5476.23       5537.36       173.05 o                         
   3   5   7       2349.76       2720.76       125.73 o                         
   4   5   7       4668.56       4671.38       163.26 o                         
   5   5   7       2788.78       3001.15       154.39 o                         
   6   5   7      13715.45      14491.06       336.77 o                         
   7   5   7        151.76         87.00        88.46 o                         
   8   5   7       4934.68       5020.22       218.30 o                         
   9   5   7       1992.51       2156.25       196.03 o                         
  10   5   7         17.33        -54.00       108.01 o                         
  11   5   7       1071.48        970.56       159.79 o                         
  12   5   7        712.82        824.43       216.29 o                         
  13   5   7       1126.68        881.92       234.95 o                         
  14   5   7         60.46         23.85       216.88 o                         
  15   5   7       2227.09       2340.08       312.35 o                         
  16   5   7        448.64        714.12       267.12 o                         
  17   5   7        527.73        411.29       275.38 o                         
  18   5   7        117.90       -137.67       275.34 o                         
  19   5   7        431.40       -187.77       375.54 o                         
  20   5   7         12.88       -163.73       327.45 o                         
  21   5   7       1479.63        569.76       472.94 o                         
  22   5   7          3.84       -287.50       575.00 o                         
   0   6   7      12004.16      10930.16       397.72 o                         
   1   6   7      13461.94      14544.21       330.21 o                         
   2   6   7       6507.39       5969.36       227.68 o                         
   3   6   7      53693.73      56864.06       936.34 o                         
   4   6   7       1326.88       1470.02       129.61 o                         
   5   6   7       9862.48       8308.71       271.05 o                         
   6   6   7       1987.48       1938.44       151.81 o                         
   7   6   7       4316.67       3943.94       200.59 o                         
   8   6   7       8217.24       7876.51       268.46 o                         
   9   6   7        654.28        539.54       115.90 o                         
  10   6   7       9408.70       9360.78       429.17 o                         
  11   6   7       9463.01       9585.97       439.85 o                         
  12   6   7       6934.81       7139.64       338.85 o                         
  13   6   7      19626.38      18103.71       706.24 o                         
  14   6   7         99.07       -110.05       220.11 o                         
  15   6   7       3827.53       3861.83       370.87 o                         
  16   6   7        895.21        842.57       288.80 o                         
  17   6   7       1501.59       1391.84       321.91 o                         
  18   6   7       2897.19       2622.89       424.34 o                         
  19   6   7        415.17        694.73       321.12 o                         
  20   6   7       3554.48       3507.16       488.77 o                         
  21   6   7       8855.33       8511.53       665.05 o                         
  22   6   7        632.29        607.93       425.07 o                         
   1   7   7      61814.22      58028.73      1002.23 o                         
   2   7   7      47606.13      47205.25       809.67 o                         
   3   7   7      36079.12      36729.52       698.51 o                         
   4   7   7      17488.79      17852.85       407.01 o                         
   5   7   7       3022.50       2859.50       178.85 o                         
   6   7   7      30144.35      28682.26       598.07 o                         
   7   7   7      34555.50      32202.48       659.38 o                         
   8   7   7       3931.59       4159.27       284.97 o                         
   9   7   7      39583.69      38882.77       860.97 o                         
  10   7   7       1912.71       1667.35       232.70 o                         
  11   7   7      28962.98      27826.62       629.32 o                         
  12   7   7      15238.88      13310.64       541.50 o                         
  13   7   7        857.55        503.73       250.59 o                         
  14   7   7      24013.49      23744.13       784.65 o                         
  15   7   7       6699.25       6948.09       548.83 o                         
  16   7   7       9468.10       9010.88       539.99 o                         
  17   7   7      15741.48      15509.74       716.49 o                         
  18   7   7       1114.97       1401.03       379.73 o                         
  19   7   7      16094.02      17888.71      1153.44 o                         
  20   7   7        754.73       1124.16       410.93 o                         
  21   7   7       2612.15       2060.01       535.51 o                         
   0   8   7      41737.97      42069.96      1107.98 o                         
   1   8   7       2487.45       2611.55       172.19 o                         
   2   8   7       5700.10       5479.69       219.16 o                         
   3   8   7      62992.69      60811.45      1072.28 o                         
   4   8   7        288.20        233.76       122.94 o                         
   5   8   7      38549.18      36392.44       767.12 o                         
   6   8   7       9653.04       9427.06       333.30 o                         
   7   8   7      10816.94      10401.13       385.83 o                         
   8   8   7      10811.34      10502.60       496.54 o                         
   9   8   7       1449.32       1342.14       187.70 o                         
  10   8   7      22702.20      19258.16       738.48 o                         
  11   8   7      25694.15      27190.37       701.29 o                         
  12   8   7       1696.17       1371.89       239.82 o                         
  13   8   7      34712.92      37953.23       917.66 o                         
  14   8   7       1441.12        616.28       274.71 o                         
  15   8   7       8154.59       9370.02       539.56 o                         
  16   8   7      16299.75      16418.13       993.51 o                         
  17   8   7        941.68        713.15       444.33 o                         
  18   8   7       6692.63       7104.08       598.33 o                         
  19   8   7      14978.64      15859.22       815.39 o                         
  20   8   7       3106.09       3244.19       514.93 o                         
  21   8   7       9092.04      11507.41       780.38 o                         
   1   9   7      46589.25      44465.70       843.90 o                         
   2   9   7          9.54        -57.88       115.77 o                         
   3   9   7      19515.40      19767.33       515.33 o                         
   4   9   7       2081.66       2124.27       197.96 o                         
   5   9   7       2654.57       2461.03       209.59 o                         
   6   9   7       3182.66       3049.49       233.78 o                         
   7   9   7      26490.39      27108.02       716.28 o                         
   8   9   7        555.24        304.49       225.51 o                         
   9   9   7      36576.87      36477.03       941.51 o                         
  10   9   7        576.37        520.17       200.95 o                         
  11   9   7      27619.50      27065.53       709.55 o                         
  12   9   7        467.17        100.32       204.44 o                         
  13   9   7        906.14        490.77       239.23 o                         
  14   9   7       2417.46       2225.68       342.00 o                         
  15   9   7      14857.99      16156.43      1210.17 o                         
  16   9   7        725.37        296.99       310.88 o                         
  17   9   7      13861.79      13866.69       696.86 o                         
  18   9   7         35.40        480.56       380.68 o                         
  19   9   7      13575.92      15220.86      1091.03 o                         
  20   9   7        313.83        132.03       455.36 o                         
   0  10   7      18220.53      16668.47       653.50 o                         
   1  10   7        733.54        945.87       160.02 o                         
   2  10   7      23504.38      23116.79       563.52 o                         
   3  10   7       6444.74       5928.44       302.74 o                         
   4  10   7        305.95        185.66       156.13 o                         
   5  10   7       8989.04       8458.35       391.58 o                         
   6  10   7      10118.91      11148.15       506.21 o                         
   7  10   7        716.09        552.26       207.00 o                         
   8  10   7      19707.70      19981.43       667.59 o                         
   9  10   7        202.14        -82.13       164.25 o                         
  10  10   7       1165.63        874.06       226.02 o                         
  11  10   7        685.09        252.88       217.92 o                         
  12  10   7       1592.47       1556.80       305.91 o                         
  13  10   7       4696.27       4727.94       367.73 o                         
  14  10   7       4134.60       4209.49       416.29 o                         
  15  10   7       4293.91       4686.59       445.85 o                         
  16  10   7        141.98         16.84       300.98 o                         
  17  10   7         40.45        -89.37       315.52 o                         
  18  10   7       2180.43       1176.53       412.74 o                         
  19  10   7         75.33       -191.11       382.21 o                         
   1  11   7        201.59        396.31       170.46 o                         
   2  11   7      10691.99      11178.00       530.49 o                         
   3  11   7        143.61        -87.26       174.52 o                         
   4  11   7       4611.44       4442.21       323.52 o                         
   5  11   7        854.61        415.92       206.18 o                         
   6  11   7        868.72        858.20       222.06 o                         
   7  11   7       1338.39       1426.47       247.11 o                         
   8  11   7         22.18        -99.01       198.01 o                         
   9  11   7       1723.95       1564.32       299.83 o                         
  10  11   7         34.82        -99.31       198.63 o                         
  11  11   7         65.97       -108.48       216.96 o                         
  12  11   7       4698.16       4550.86       416.37 o                         
  13  11   7       1596.05       1089.71       316.32 o                         
  14  11   7       3366.30       2989.73       392.81 o                         
  15  11   7        242.92         59.29       327.81 o                         
  16  11   7       5280.09       5139.37       513.07 o                         
  17  11   7         10.43        -18.90       343.33 o                         
  18  11   7        251.34       -175.47       350.94 o                         
   0  12   7      20073.73      18740.83       865.13 o                         
   1  12   7       2133.71       2220.58       248.35 o                         
   2  12   7         35.80         86.48       186.01 o                         
   3  12   7       5820.49       5515.93       365.28 o                         
   4  12   7       5541.40       6108.56       383.71 o                         
   5  12   7       8155.27       8202.82       432.98 o                         
   6  12   7       7796.55       7644.75       426.40 o                         
   7  12   7       1141.60       1211.20       263.27 o                         
   8  12   7          9.15         75.98       208.54 o                         
   9  12   7         57.75       -102.00       204.01 o                         
  10  12   7         20.89        213.73       225.74 o                         
  11  12   7       4394.28       4713.30       381.76 o                         
  12  12   7       1092.61       1156.34       290.97 o                         
  13  12   7        192.65        473.68       303.74 o                         
  14  12   7         75.91       -148.20       296.39 o                         
  15  12   7       1828.79       1491.72       413.08 o                         
  16  12   7        136.14        259.33       340.47 o                         
  17  12   7       1036.00        731.55       399.34 o                         
   1  13   7      23795.05      22669.00       872.83 o                         
   2  13   7       7878.05       7449.68       406.13 o                         
   3  13   7        965.05       1132.42       258.16 o                         
   4  13   7      19536.81      21387.14       708.96 o                         
   5  13   7       1045.23       1207.74       261.93 o                         
   6  13   7      23752.00      22550.59       724.91 o                         
   7  13   7       5409.62       5553.87       575.60 o                         
   8  13   7       5350.35       5667.54       470.56 o                         
   9  13   7       6996.88       6954.91       516.98 o                         
  10  13   7       2348.93       2193.95       336.59 o                         
  11  13   7         19.38       -124.21       248.43 o                         
  12  13   7      16115.54      15525.22       655.44 o                         
  13  13   7         55.11       -150.25       300.50 o                         
  14  13   7      15683.76      15496.28       750.69 o                         
  15  13   7        358.21        516.48       357.72 o                         
  16  13   7       7591.41       7816.48       718.05 o                         
   0  14   7       4197.31       4844.60       544.57 o                         
   1  14   7         42.38        -92.50       185.01 o                         
   2  14   7       1897.37       1829.12       290.80 o                         
   3  14   7       5157.66       5306.63       459.52 o                         
   4  14   7         86.98        -24.26       226.98 o                         
   5  14   7       7581.96       8044.93       481.00 o                         
   6  14   7       2300.64       1867.07       352.47 o                         
   7  14   7         36.69       -112.54       225.09 o                         
   8  14   7        107.66         28.86       304.40 o                         
   9  14   7       2587.13       1811.46       394.89 o                         
  10  14   7          4.03       -134.68       269.37 o                         
  11  14   7         34.28         47.95       265.53 o                         
  12  14   7       2000.83       1612.30       341.62 o                         
  13  14   7       4294.99       4633.73       529.66 o                         
  14  14   7        384.80       1123.60       401.48 o                         
  15  14   7       1570.54       1079.75       429.79 o                         
   1  15   7       2156.46       2520.38       353.27 o                         
   2  15   7       5813.54       5851.53       460.33 o                         
   3  15   7       2206.67       2384.68       307.50 o                         
   4  15   7      12708.29      12615.50       739.93 o                         
   5  15   7       1074.17       1439.52       287.71 o                         
   6  15   7       8724.12       8877.96       769.55 o                         
   7  15   7       1533.95       1824.89       386.87 o                         
   8  15   7       2069.20       1780.89       448.26 o                         
   9  15   7       1775.43       2441.84       432.72 o                         
  10  15   7       1167.84       1597.21       405.93 o                         
  11  15   7       5665.79       4870.73       520.34 o                         
  12  15   7       5133.20       5612.03       562.32 o                         
  13  15   7        793.22        540.25       386.30 o                         
   0  16   7       6025.10       5605.11       612.05 o                         
   1  16   7       1005.72        801.70       271.56 o                         
   2  16   7        269.47        324.48       247.60 o                         
   3  16   7        800.06        904.96       256.36 o                         
   4  16   7        345.08         38.30       331.32 o                         
   5  16   7         16.22       -152.43       304.86 o                         
   6  16   7        107.17        -13.35       343.90 o                         
   7  16   7        314.19        210.46       352.42 o                         
   8  16   7        835.05        360.43       373.62 o                         
   9  16   7        702.97        826.66       394.62 o                         
  10  16   7        165.80       -186.91       373.81 o                         
  11  16   7        703.86        441.58       392.33 o                         
   1  17   7       5541.96       6508.21       520.16 o                         
   2  17   7       4801.08       4839.71       534.91 o                         
   3  17   7       1274.49       1109.15       377.87 o                         
   4  17   7       9773.74      10201.29       674.66 o                         
   5  17   7        259.05       -177.81       355.63 o                         
   6  17   7       9466.27      10953.65       719.79 o                         
   7  17   7       5540.07       5368.79       743.05 o                         
   8  17   7       1534.17       1794.72       440.35 o                         
   9  17   7       6215.28       6363.33       600.94 o                         
   0  18   7       1809.91       1920.81       585.15 o                         
   1  18   7         66.56       -171.86       343.72 o                         
   2  18   7       2472.08       2016.59       536.71 o                         
   3  18   7       1012.37        984.65       464.76 o                         
   4  18   7       1397.67        974.97       452.63 o                         
   5  18   7       1743.02       1913.44       504.06 o                         
   0   0   8      65659.96      68616.45      1547.79 o                         
   1   0   8       8438.93       8816.27       258.19 o                         
   2   0   8     100784.36     108274.14      1886.98 o                         
   3   0   8      69213.70      66754.05      1462.53 o                         
   4   0   8        304.57        126.27        92.37 o                         
   5   0   8      17791.81      17929.49       575.42 o                         
   6   0   8      26626.72      26653.42       653.50 o                         
   7   0   8       6070.14       5946.40       258.08 o                         
   8   0   8      87523.42      84532.38      1897.12 o                         
   9   0   8         27.22        202.93       266.04 o                         
  10   0   8      65674.46      63854.27      2168.08 o                         
  11   0   8       4374.13       4334.60       527.48 o                         
  12   0   8      29149.99      29342.22      1306.75 o                         
  13   0   8       4504.71       5163.55       413.88 o                         
  14   0   8       1394.27       1613.23       242.44 o                         
  15   0   8        417.93        432.83       220.80 o                         
  16   0   8      10346.70      10958.62       949.90 o                         
  17   0   8       2202.51       2334.48       594.20 o                         
  18   0   8      19389.19      18987.07      1536.93 o                         
  19   0   8         22.91        898.88       541.28 o                         
  20   0   8      14222.84      13801.73      2245.37 o                         
  21   0   8        647.80        805.89       628.13 o                         
  22   0   8       3593.44       4693.38       842.60 o                         
  23   0   8        441.93        767.20       804.44 o                         
   1   1   8       4410.30       4563.99       150.05 o                         
   2   1   8       2116.58       2311.26        98.57 o                         
   3   1   8        219.70        127.52        63.91 o                         
   4   1   8        988.56       1190.41        91.23 o                         
   5   1   8       7595.37       7392.71       203.06 o                         
   6   1   8       1114.02       1174.26        98.84 o                         
   7   1   8       2548.01       2962.99       120.72 o                         
   8   1   8        171.17        105.67        83.40 o                         
   9   1   8      10003.42       9626.88       308.43 o                         
  10   1   8       4333.66       4045.47       211.65 o                         
  11   1   8       4088.18       3987.90       261.53 o                         
  12   1   8       5131.66       4714.93       379.37 o                         
  13   1   8       1139.14        991.17       285.94 o                         
  14   1   8       6982.23       6652.43       370.55 o                         
  15   1   8       3430.30       3479.57       307.32 o                         
  16   1   8       3646.90       3754.30       403.74 o                         
  17   1   8       1551.06       2211.12       419.02 o                         
  18   1   8       2465.08       2552.03       448.94 o                         
  19   1   8        219.39        201.40       364.73 o                         
  20   1   8       1560.75       1600.16       447.43 o                         
  21   1   8       2926.12       3153.18       520.30 o                         
  22   1   8       2515.84       2355.14       520.31 o                         
  23   1   8       1364.19        959.91       420.59 o                         
   0   2   8      56502.31      57052.07       981.18 o                         
   1   2   8      11858.69      12718.90       219.72 o                         
   2   2   8      21165.20      20869.92       313.22 o                         
   3   2   8       9618.83       9368.93       234.46 o                         
   4   2   8       8341.61       8979.34       197.87 o                         
   5   2   8        363.33        361.11        74.62 o                         
   6   2   8        233.68         71.79        68.71 o                         
   7   2   8      11560.35      11494.25       325.26 o                         
   8   2   8       7159.03       6560.86       299.74 o                         
   9   2   8       1789.51       2094.59       179.60 o                         
  10   2   8      26393.21      25178.25       580.96 o                         
  11   2   8       2456.45       2690.19       197.27 o                         
  12   2   8      12942.83      12576.07       412.13 o                         
  13   2   8       4851.88       5172.98       261.41 o                         
  14   2   8        371.46        151.72       138.81 o                         
  15   2   8        375.73         59.43       265.52 o                         
  16   2   8       4797.26       4804.24       645.41 o                         
  17   2   8       2448.00       2564.82       391.07 o                         
  18   2   8      11133.22      11875.05       691.92 o                         
  19   2   8        970.19        684.20       356.72 o                         
  20   2   8       1164.43       1465.26       445.56 o                         
  21   2   8       1040.07       1710.33       573.09 o                         
  22   2   8       2059.05       2035.91       458.61 o                         
  23   2   8        644.24       1461.82       494.21 o                         
   1   3   8     192933.20     199083.02      2450.67 o                         
   2   3   8       1140.38       1275.33        98.21 o                         
   3   3   8      32030.72      30514.24       436.15 o                         
   4   3   8        608.61        699.74        81.49 o                         
   5   3   8      11928.71      12221.35       270.20 o                         
   6   3   8       7981.93       9482.47       244.12 o                         
   7   3   8      78480.01      74517.56      1111.50 o                         
   8   3   8       6286.42       5773.55       209.94 o                         
   9   3   8      74333.44      71602.88      1299.25 o                         
  10   3   8        567.00        734.35       157.49 o                         
  11   3   8      47175.16      44484.23       914.06 o                         
  12   3   8       2025.94       2077.91       209.39 o                         
  13   3   8       2677.73       2590.96       230.22 o                         
  14   3   8       1726.63       1445.51       253.77 o                         
  15   3   8        715.52        631.31       237.96 o                         
  16   3   8        171.94       -110.83       280.72 o                         
  17   3   8      15186.53      16642.38       646.07 o                         
  18   3   8       4283.97       4045.48       419.20 o                         
  19   3   8      13151.17      13114.29       688.78 o                         
  20   3   8       3476.77       2795.54       408.58 o                         
  21   3   8       7137.67       6225.31       575.63 o                         
  22   3   8         69.39        239.78       378.72 o                         
   0   4   8      12814.56      13224.62       464.14 o                         
   1   4   8         91.00         60.44        73.49 o                         
   2   4   8       4144.73       3869.38       166.89 o                         
   3   4   8       1277.77       1062.15       114.63 o                         
   4   4   8       9282.20      10081.67       237.02 o                         
   5   4   8        996.77        831.36        97.06 o                         
   6   4   8        791.75        801.75        98.17 o                         
   7   4   8       5049.66       5040.34       208.44 o                         
   8   4   8       2589.38       2292.71       159.75 o                         
   9   4   8        483.96        187.93       109.15 o                         
  10   4   8       3227.95       3097.34       328.21 o                         
  11   4   8       5845.04       5620.18       384.83 o                         
  12   4   8       5127.39       5227.71       348.92 o                         
  13   4   8        926.44        819.31       253.62 o                         
  14   4   8       2134.46       2153.25       268.95 o                         
  15   4   8       5762.70       5293.93       374.47 o                         
  16   4   8          4.52       -107.26       214.52 o                         
  17   4   8       8264.70       8869.30       541.76 o                         
  18   4   8        138.82        237.30       317.55 o                         
  19   4   8       5301.23       6186.00       544.59 o                         
  20   4   8       3776.51       4023.03       494.46 o                         
  21   4   8       4707.63       4803.48       545.95 o                         
  22   4   8       1099.48       1059.98       432.37 o                         
   1   5   8        764.93        590.69       114.32 o                         
   2   5   8       8649.66       7647.44       243.71 o                         
   3   5   8       9233.93      10818.94       270.39 o                         
   4   5   8      22176.18      20332.00       360.43 o                         
   5   5   8       5051.57       5362.28       174.60 o                         
   6   5   8       5472.54       5347.74       187.98 o                         
   7   5   8       2262.10       2335.62       139.99 o                         
   8   5   8        719.40        812.04       128.03 o                         
   9   5   8       4999.38       5200.64       308.84 o                         
  10   5   8       5011.83       5368.40       237.42 o                         
  11   5   8       5335.19       5609.54       324.05 o                         
  12   5   8      17698.52      17574.07       766.27 o                         
  13   5   8        428.38        254.16       205.10 o                         
  14   5   8       2710.63       2791.81       318.76 o                         
  15   5   8        717.61        333.85       252.51 o                         
  16   5   8         15.41         14.19       252.53 o                         
  17   5   8       5145.13       5341.48       492.35 o                         
  18   5   8        281.91        130.24       328.56 o                         
  19   5   8       2851.26       2382.46       433.42 o                         
  20   5   8       3898.45       4384.98       519.45 o                         
  21   5   8        331.01       -188.46       416.31 o                         
  22   5   8       2030.35       1640.02       626.07 o                         
   0   6   8      28339.38      26987.17       674.81 o                         
   1   6   8         82.20         40.63        73.59 o                         
   2   6   8      62648.63      65249.14       967.95 o                         
   3   6   8       9019.14       9208.41       254.57 o                         
   4   6   8        519.09        658.66       106.30 o                         
   5   6   8       6162.62       6254.29       220.73 o                         
   6   6   8      32818.06      31501.78       563.16 o                         
   7   6   8       3884.03       3958.57       188.30 o                         
   8   6   8      16091.68      15683.57       375.62 o                         
   9   6   8        118.32        120.50        98.24 o                         
  10   6   8      30313.79      30172.21       674.29 o                         
  11   6   8       3367.92       3645.24       234.03 o                         
  12   6   8       5071.48       4615.29       229.70 o                         
  13   6   8        148.47        -33.72       220.53 o                         
  14   6   8        741.22        669.71       260.52 o                         
  15   6   8       2238.30       1796.94       315.29 o                         
  16   6   8       4981.70       5364.66       436.98 o                         
  17   6   8         11.04          8.08       305.12 o                         
  18   6   8       4066.37       3865.86       470.19 o                         
  19   6   8       1297.43       1532.07       405.74 o                         
  20   6   8       5393.21       5575.63       564.92 o                         
  21   6   8        626.87       1001.45       415.40 o                         
   1   7   8      44881.86      43558.57       721.50 o                         
   2   7   8       1855.24       2202.11       139.02 o                         
   3   7   8      18594.38      19081.42       412.92 o                         
   4   7   8        336.37        438.33       113.41 o                         
   5   7   8       1892.59       1919.95       160.94 o                         
   6   7   8        124.44        144.25       121.88 o                         
   7   7   8      25789.48      25503.00       528.96 o                         
   8   7   8         96.43         -8.90       118.88 o                         
   9   7   8      37349.78      36328.28       651.61 o                         
  10   7   8         26.16         79.91       116.54 o                         
  11   7   8      10541.09       9993.37       431.88 o                         
  12   7   8       3336.38       2948.19       283.79 o                         
  13   7   8       2215.91       1871.23       296.60 o                         
  14   7   8        354.23        244.42       249.44 o                         
  15   7   8       2497.29       2314.44       385.95 o                         
  16   7   8        588.98        261.09       291.62 o                         
  17   7   8      11336.34      12395.95       658.94 o                         
  18   7   8        904.30       1372.89       391.92 o                         
  19   7   8       8057.31       8433.98       646.25 o                         
  20   7   8        789.89        941.53       517.15 o                         
  21   7   8       1360.36       1518.33       448.27 o                         
   0   8   8      12356.12      11962.54       476.12 o                         
   1   8   8       1458.85       1359.09       142.29 o                         
   2   8   8      11615.60      10680.55       306.13 o                         
   3   8   8      18167.19      19084.86       444.51 o                         
   4   8   8      11455.72      11093.42       328.47 o                         
   5   8   8      18076.75      17489.22       521.66 o                         
   6   8   8         68.96        163.52       131.26 o                         
   7   8   8         73.70         34.63       135.65 o                         
   8   8   8       8526.15       7904.15       352.39 o                         
   9   8   8       2366.52       2499.88       250.53 o                         
  10   8   8      11261.35      11336.06       449.03 o                         
  11   8   8        751.41        699.13       149.52 o                         
  12   8   8       8487.07       8301.37       406.22 o                         
  13   8   8       3278.27       3479.83       366.43 o                         
  14   8   8         25.68        181.91       259.77 o                         
  15   8   8       1846.69       2334.77       364.07 o                         
  16   8   8        855.95        331.31       309.65 o                         
  17   8   8         87.59       -145.27       290.54 o                         
  18   8   8       2365.56       2439.99       464.30 o                         
  19   8   8        239.88        432.44       387.76 o                         
  20   8   8       2912.26       2329.72       569.76 o                         
   1   9   8      11971.87      11512.74       348.64 o                         
   2   9   8      30661.55      30419.64       614.71 o                         
   3   9   8       7401.24       7355.32       290.41 o                         
   4   9   8      65220.25      63557.09      1206.58 o                         
   5   9   8         50.69        -64.43       128.86 o                         
   6   9   8      39516.36      41095.68       827.68 o                         
   7   9   8       2034.28       2076.40       212.08 o                         
   8   9   8       6164.39       6572.19       349.91 o                         
   9   9   8       3942.84       4167.14       303.66 o                         
  10   9   8       1334.33        985.64       228.82 o                         
  11   9   8       2111.84       1995.01       280.83 o                         
  12   9   8      14082.14      13272.08       621.95 o                         
  13   9   8       4585.08       4084.33       385.54 o                         
  14   9   8      15555.34      16158.53       691.48 o                         
  15   9   8         78.00         27.28       280.36 o                         
  16   9   8      11316.53      11074.62       627.85 o                         
  17   9   8       1751.48        958.51       357.75 o                         
  18   9   8       1459.34       1903.64       434.61 o                         
  19   9   8        720.29        702.90       409.89 o                         
  20   9   8        288.61        282.78       409.34 o                         
   0  10   8         30.72         47.24       195.17 o                         
   1  10   8          0.55        105.29       132.95 o                         
   2  10   8         16.88         63.09       139.50 o                         
   3  10   8       5210.91       5164.97       281.99 o                         
   4  10   8         74.03        112.21       147.92 o                         
   5  10   8       5832.54       6081.48       312.01 o                         
   6  10   8       2747.10       2685.12       252.90 o                         
   7  10   8       5912.24       6219.42       349.95 o                         
   8  10   8         43.10        -71.08       192.42 o                         
   9  10   8        597.34        418.73       209.44 o                         
  10  10   8        385.02        167.08       208.89 o                         
  11  10   8       4468.09       4547.94       371.41 o                         
  12  10   8       2458.13       1865.60       274.99 o                         
  13  10   8       6955.51       7031.61       530.10 o                         
  14  10   8       4397.81       4082.64       414.78 o                         
  15  10   8       2232.74       1633.45       356.35 o                         
  16  10   8        888.22        734.22       342.51 o                         
  17  10   8        224.86       -166.24       332.48 o                         
  18  10   8        695.57        401.31       400.81 o                         
  19  10   8        937.72        966.24       435.35 o                         
   1  11   8       5517.38       5345.52       331.74 o                         
   2  11   8         92.97        -82.09       164.17 o                         
   3  11   8        191.66          8.54       185.88 o                         
   4  11   8       2061.24       1966.99       247.67 o                         
   5  11   8       2875.43       3099.68       292.14 o                         
   6  11   8       8674.10       9045.90       435.35 o                         
   7  11   8        612.80        538.48       227.02 o                         
   8  11   8        278.71        136.86       207.35 o                         
   9  11   8       1483.42       1417.86       256.47 o                         
  10  11   8         46.05       -107.65       215.30 o                         
  11  11   8        101.36        -99.42       198.83 o                         
  12  11   8       1855.97       1579.23       383.23 o                         
  13  11   8        767.96        483.09       303.36 o                         
  14  11   8        425.49        158.32       304.40 o                         
  15  11   8          4.26       -107.01       314.77 o                         
  16  11   8         15.27        -53.93       342.83 o                         
  17  11   8        982.99        322.23       357.75 o                         
  18  11   8        270.37       -210.54       421.09 o                         
   0  12   8        782.33       1057.69       331.90 o                         
   1  12   8      10457.75      11799.26       496.43 o                         
   2  12   8       2535.43       2873.33       283.86 o                         
   3  12   8      30014.80      30963.67      1183.33 o                         
   4  12   8        310.69        402.25       214.59 o                         
   5  12   8      38838.92      39671.86       978.89 o                         
   6  12   8         14.72         60.94       212.33 o                         
   7  12   8      18908.10      20802.56       727.58 o                         
   8  12   8       1121.13       1259.80       257.11 o                         
   9  12   8        203.72       -110.34       220.68 o                         
  10  12   8       1163.83       1035.74       275.87 o                         
  11  12   8      11085.92      10601.68       747.33 o                         
  12  12   8        137.08         73.91       238.15 o                         
  13  12   8      19608.96      20804.08       816.90 o                         
  14  12   8         58.42       -145.72       291.44 o                         
  15  12   8       9759.14       8822.34       635.16 o                         
  16  12   8       1235.16       1240.45       427.91 o                         
  17  12   8        623.16       -184.80       389.24 o                         
   1  13   8      13736.03      12935.73       528.09 o                         
   2  13   8       1308.80       1588.07       277.77 o                         
   3  13   8       1554.34       1684.80       280.15 o                         
   4  13   8       1851.87       1712.89       277.37 o                         
   5  13   8        779.15        527.97       243.73 o                         
   6  13   8         59.14         52.47       236.16 o                         
   7  13   8       5485.99       5987.40       451.88 o                         
   8  13   8        265.33        141.69       308.77 o                         
   9  13   8       1983.00       1972.83       311.76 o                         
  10  13   8        888.03        396.21       266.80 o                         
  11  13   8         12.37         12.17       258.74 o                         
  12  13   8         29.13         18.75       267.77 o                         
  13  13   8         20.91         87.96       342.26 o                         
  14  13   8         71.26        457.68       373.87 o                         
  15  13   8       2052.65       1340.27       463.63 o                         
  16  13   8        433.03       -224.58       449.17 o                         
   0  14   8        498.48        512.26       300.92 o                         
   1  14   8          3.69        -48.55       217.69 o                         
   2  14   8        765.61        312.76       334.78 o                         
   3  14   8       3697.35       4255.58       373.52 o                         
   4  14   8       2026.68       1810.12       307.95 o                         
   5  14   8        842.44        895.78       276.05 o                         
   6  14   8         56.81        134.12       253.82 o                         
   7  14   8        229.73        144.15       263.54 o                         
   8  14   8        856.37        932.44       297.43 o                         
   9  14   8        241.22        540.47       329.16 o                         
  10  14   8       1008.76        483.80       507.87 o                         
  11  14   8        497.48        395.97       324.28 o                         
  12  14   8        248.40        706.37       364.62 o                         
  13  14   8       2462.61       2731.45       464.67 o                         
  14  14   8         28.03        372.53       393.75 o                         
   1  15   8        199.71       -108.09       216.19 o                         
   2  15   8      17817.71      19153.73       683.05 o                         
   3  15   8         23.28         83.58       261.69 o                         
   4  15   8      28126.79      30401.93      1565.59 o                         
   5  15   8       1063.44       1268.37       370.40 o                         
   6  15   8      32598.53      38244.16      1525.60 o                         
   7  15   8        365.88        616.05       347.00 o                         
   8  15   8       7760.94       7533.82       731.73 o                         
   9  15   8       2105.90       1677.39       401.08 o                         
  10  15   8       1015.97         15.12       436.33 o                         
  11  15   8         86.20       -161.27       322.53 o                         
  12  15   8      12214.07      12754.02       798.71 o                         
  13  15   8        842.83        525.85       396.05 o                         
   0  16   8        236.98       -217.67       477.10 o                         
   1  16   8        155.81       -152.64       305.27 o                         
   2  16   8        137.18         93.13       316.92 o                         
   3  16   8       2212.29       1922.80       390.38 o                         
   4  16   8          8.27       -202.72       405.43 o                         
   5  16   8       2060.31       2140.23       412.14 o                         
   6  16   8        571.65         70.31       352.92 o                         
   7  16   8        485.30        461.63       360.44 o                         
   8  16   8         97.54        221.14       362.94 o                         
   9  16   8        262.90        103.08       378.34 o                         
  10  16   8        255.77        -80.64       343.80 o                         
  11  16   8       1362.25       1550.58       453.38 o                         
   1  17   8       2151.26       2298.90       523.19 o                         
   2  17   8       2458.25       2311.89       492.97 o                         
   3  17   8        211.06       -188.59       377.18 o                         
   4  17   8       9673.32       9344.73       737.89 o                         
   5  17   8        394.58        390.11       435.93 o                         
   6  17   8       4068.41       4366.51      1075.02 o                         
   7  17   8       2867.87       3662.24       565.44 o                         
   8  17   8       1830.16       2160.41       627.46 o                         
   0  18   8         43.88       -240.30       480.60 o                         
   1  18   8        918.84         90.67       424.46 o                         
   2  18   8        193.83         41.63       428.96 o                         
   3  18   8       4984.78       7220.73       684.05 o                         
   1   1   9     103714.02     106378.87      1405.72 o                         
   2   1   9      24864.39      26191.14       405.03 o                         
   3   1   9      32306.04      33054.09       461.45 o                         
   4   1   9      81714.70      86521.01      1094.26 o                         
   5   1   9       1337.77       1406.07       101.05 o                         
   6   1   9      15794.26      17128.83       317.14 o                         
   7   1   9      68329.71      67970.99      1010.60 o                         
   8   1   9       9775.33      10280.73       257.42 o                         
   9   1   9      59050.93      59330.86      1015.47 o                         
  10   1   9       2374.07       2478.44       166.25 o                         
  11   1   9      44923.47      44886.70       991.30 o                         
  12   1   9       6541.49       6306.47       416.69 o                         
  13   1   9       2055.24       1520.77       310.95 o                         
  14   1   9      10159.08       9788.31       551.82 o                         
  15   1   9       5292.10       5313.82       426.62 o                         
  16   1   9       1419.98       1116.03       357.02 o                         
  17   1   9      21921.37      20715.67       906.70 o                         
  18   1   9       3418.46       3042.21       481.17 o                         
  19   1   9      16915.52      18158.46       943.83 o                         
  20   1   9        252.40        324.49       393.47 o                         
  21   1   9       3927.82       3886.76       573.37 o                         
  22   1   9       1978.46       2641.62       546.54 o                         
   0   2   9       3613.30       3305.61       184.12 o                         
   1   2   9        468.07        401.05        63.25 o                         
   2   2   9         22.18         46.76        61.14 o                         
   3   2   9        167.07         66.73        66.10 o                         
   4   2   9         40.20        -34.90        69.80 o                         
   5   2   9        487.36        381.51        83.11 o                         
   6   2   9       6959.47       7595.86       200.02 o                         
   7   2   9       5422.46       5400.24       170.44 o                         
   8   2   9         22.64        -10.33        78.72 o                         
   9   2   9        633.61        686.27       159.39 o                         
  10   2   9       1004.62       1092.87       163.35 o                         
  11   2   9       2381.00       2590.44       200.72 o                         
  12   2   9       2205.43       2277.52       232.16 o                         
  13   2   9         22.57         19.17       187.05 o                         
  14   2   9       2056.38       2047.97       223.62 o                         
  15   2   9       1498.62       1682.01       323.79 o                         
  16   2   9        120.96        -70.75       221.97 o                         
  17   2   9         71.65       -146.18       292.35 o                         
  18   2   9         47.08       -154.93       309.87 o                         
  19   2   9       3641.23       3930.08       528.70 o                         
  20   2   9       2608.44       2705.09       512.22 o                         
  21   2   9       2393.37       2371.39       521.90 o                         
  22   2   9       1931.65       2784.22       489.89 o                         
   1   3   9      45180.16      46489.25       707.88 o                         
   2   3   9        279.83        283.36        82.13 o                         
   3   3   9        749.37        713.58        82.41 o                         
   4   3   9        293.98        244.36        78.82 o                         
   5   3   9        130.51        -39.06        83.23 o                         
   6   3   9       2656.49       2796.76       142.47 o                         
   7   3   9      15887.15      15750.43       347.98 o                         
   8   3   9          1.44        -43.44        86.88 o                         
   9   3   9      12862.89      12916.08       510.42 o                         
  10   3   9       7970.02       7269.06       311.45 o                         
  11   3   9       8057.55       8681.93       360.97 o                         
  12   3   9       1496.81       1311.72       193.10 o                         
  13   3   9         23.40        -74.76       149.52 o                         
  14   3   9       1333.11       1060.01       252.18 o                         
  15   3   9         59.39        -10.69       272.22 o                         
  16   3   9       1005.36       1404.72       347.79 o                         
  17   3   9       4624.86       5522.84       497.15 o                         
  18   3   9       1251.63       1056.90       539.43 o                         
  19   3   9       5142.11       4697.45       457.06 o                         
  20   3   9       1156.03        799.10       352.73 o                         
  21   3   9        612.81        644.12       364.29 o                         
  22   3   9       1258.37       1115.77       502.06 o                         
   0   4   9        109.86         40.56       162.27 o                         
   1   4   9        261.99        286.97        74.57 o                         
   2   4   9       1123.43       1038.53       112.19 o                         
   3   4   9       2324.91       2789.74       199.78 o                         
   4   4   9        168.62        240.12        71.85 o                         
   5   4   9        587.79        565.40        89.15 o                         
   6   4   9       6645.18       7224.81       225.00 o                         
   7   4   9        140.98        282.54       108.91 o                         
   8   4   9       1257.46       1087.77       130.80 o                         
   9   4   9       3026.02       2833.95       156.74 o                         
  10   4   9      10971.75      12529.52       540.76 o                         
  11   4   9         71.77        -91.26       182.51 o                         
  12   4   9        340.15        329.80       199.72 o                         
  13   4   9        123.72        -94.99       189.99 o                         
  14   4   9       9535.11      10605.01       521.81 o                         
  15   4   9        652.29        728.00       229.98 o                         
  16   4   9       5101.54       4483.54       411.85 o                         
  17   4   9         16.10       -138.11       276.22 o                         
  18   4   9         54.00        320.54       310.79 o                         
  19   4   9       3446.61       3254.32       460.52 o                         
  20   4   9        867.78        791.11       479.90 o                         
  21   4   9        171.87        121.76       382.68 o                         
  22   4   9       2409.84       1402.62       451.57 o                         
   1   5   9      15167.85      14808.49       348.45 o                         
   2   5   9      25966.55      26887.85       515.10 o                         
   3   5   9       7350.52       5779.62       206.37 o                         
   4   5   9      57011.58      54602.79       827.81 o                         
   5   5   9       4103.31       4318.97       163.86 o                         
   6   5   9      41791.50      38368.44       607.59 o                         
   7   5   9      16356.63      14947.15       443.20 o                         
   8   5   9      12556.74      11832.32       320.99 o                         
   9   5   9      14686.49      12983.68       337.86 o                         
  10   5   9       4651.96       4658.66       215.54 o                         
  11   5   9       5011.63       5242.66       352.33 o                         
  12   5   9      19142.90      19684.62       652.75 o                         
  13   5   9       5676.52       6162.17       385.84 o                         
  14   5   9       7155.37       7106.22       411.75 o                         
  15   5   9        333.22        355.94       255.00 o                         
  16   5   9       8380.96       8518.72       619.94 o                         
  17   5   9       8769.75       7895.40       569.34 o                         
  18   5   9         80.51       -155.54       311.08 o                         
  19   5   9       6236.87       6383.04       567.48 o                         
  20   5   9       2086.57       2235.14       449.00 o                         
  21   5   9       1585.98       2042.01       508.09 o                         
   0   6   9      22805.72      22144.08       668.29 o                         
   1   6   9       3490.35       3400.48       192.07 o                         
   2   6   9        351.52        309.15       111.78 o                         
   3   6   9      15394.09      14351.65       349.82 o                         
   4   6   9        761.57        682.34       106.34 o                         
   5   6   9      11088.64      10343.72       330.10 o                         
   6   6   9        987.57        777.32       127.80 o                         
   7   6   9      15487.68      15068.65       371.68 o                         
   8   6   9       3538.72       3816.33       186.99 o                         
   9   6   9       4314.13       4610.91       245.40 o                         
  10   6   9       1184.14        893.75       166.18 o                         
  11   6   9       4077.80       3840.96       323.23 o                         
  12   6   9         23.39        -79.14       158.29 o                         
  13   6   9      24618.94      23579.87      1145.73 o                         
  14   6   9       6000.14       5866.68       537.17 o                         
  15   6   9       7008.41       6906.54       790.53 o                         
  16   6   9       1839.59       1689.17       326.46 o                         
  17   6   9       2261.97       1648.15       386.74 o                         
  18   6   9        981.71        887.89       371.31 o                         
  19   6   9        142.83        235.08       362.71 o                         
  20   6   9        403.70        526.11       393.94 o                         
  21   6   9       2105.66       2716.66       533.99 o                         
   1   7   9       3950.36       3984.67       207.08 o                         
   2   7   9        293.27        122.33        82.60 o                         
   3   7   9        970.66       1110.16       115.70 o                         
   4   7   9       5107.28       5045.81       203.00 o                         
   5   7   9        456.91        438.26       119.29 o                         
   6   7   9         59.08          7.88       111.81 o                         
   7   7   9       6148.96       5864.24       252.75 o                         
   8   7   9       1980.48       2061.84       174.94 o                         
   9   7   9       6361.32       6580.94       285.84 o                         
  10   7   9       3387.72       3215.94       190.39 o                         
  11   7   9       1714.52       1370.82       222.86 o                         
  12   7   9       8063.96       8042.41       398.66 o                         
  13   7   9        189.69        407.66       245.91 o                         
  14   7   9       1033.61        956.16       282.92 o                         
  15   7   9       1835.22       1779.59       333.24 o                         
  16   7   9       2071.64       1606.77       343.94 o                         
  17   7   9       1449.34       1807.34       407.64 o                         
  18   7   9       3334.70       3498.03       469.10 o                         
  19   7   9        732.65        726.39       380.38 o                         
  20   7   9       3905.43       4404.62       549.64 o                         
  21   7   9          4.74        258.57       434.18 o                         
   0   8   9      12703.94      12801.46       451.19 o                         
   1   8   9        448.66        294.73       105.35 o                         
   2   8   9       4826.31       5020.60       198.14 o                         
   3   8   9      15117.16      15130.41       368.45 o                         
   4   8   9       3195.38       3107.52       179.56 o                         
   5   8   9       8835.92       8402.60       289.59 o                         
   6   8   9       5668.95       5584.58       250.02 o                         
   7   8   9       8308.51       8450.83       348.07 o                         
   8   8   9       2756.13       2863.35       208.86 o                         
   9   8   9       3804.46       3852.80       248.85 o                         
  10   8   9       7325.04       7163.31       316.82 o                         
  11   8   9       2525.90       2320.43       263.47 o                         
  12   8   9       2368.64       2275.31       248.35 o                         
  13   8   9       6103.96       6215.60       654.55 o                         
  14   8   9        449.01        688.56       301.79 o                         
  15   8   9       2973.36       2558.55       362.51 o                         
  16   8   9       1893.04       1389.48       346.08 o                         
  17   8   9        478.86        498.10       356.44 o                         
  18   8   9       1365.77        823.65       384.55 o                         
  19   8   9       4753.02       4184.01       546.29 o                         
  20   8   9        542.24        794.20       458.23 o                         
   1   9   9      45586.48      46454.47       831.63 o                         
   2   9   9        152.22        203.52       116.54 o                         
   3   9   9      10889.17      11466.35       342.86 o                         
   4   9   9       1309.43       1403.40       169.63 o                         
   5   9   9       3024.20       3419.35       220.30 o                         
   6   9   9       4128.91       4361.58       250.35 o                         
   7   9   9       8387.93       8337.82       343.82 o                         
   8   9   9       6855.97       6613.62       355.97 o                         
   9   9   9      40014.80      38091.89       806.60 o                         
  10   9   9         91.12         70.93       203.80 o                         
  11   9   9       6541.20       7222.93       396.07 o                         
  12   9   9        221.58         53.80       211.76 o                         
  13   9   9       1317.68        788.29       250.52 o                         
  14   9   9         83.09        271.47       280.16 o                         
  15   9   9       1340.19       1402.06       342.43 o                         
  16   9   9        780.56        391.43       319.36 o                         
  17   9   9       5173.83       5346.24       699.07 o                         
  18   9   9        326.80        476.86       499.78 o                         
  19   9   9      11254.45      12340.73       838.85 o                         
   0  10   9      34597.23      36228.12      1046.02 o                         
   1  10   9       1009.20       1103.46       163.91 o                         
   2  10   9      21110.33      19706.94       487.32 o                         
   3  10   9       7975.86       8650.82       330.71 o                         
   4  10   9          4.22        -49.89       140.49 o                         
   5  10   9       5338.85       5399.84       285.90 o                         
   6  10   9      10208.86       9948.92       438.32 o                         
   7  10   9       7522.95       7796.84       388.10 o                         
   8  10   9      10158.21      10037.14       446.24 o                         
   9  10   9        267.48        -99.28       198.56 o                         
  10  10   9       5515.85       5477.39       367.10 o                         
  11  10   9       2066.76       1918.52       324.67 o                         
  12  10   9        803.08        944.63       253.99 o                         
  13  10   9       3826.15       3283.19       543.46 o                         
  14  10   9       3397.21       3294.07       399.35 o                         
  15  10   9       2010.00       1605.75       412.14 o                         
  16  10   9       4064.47       3240.91       446.90 o                         
  17  10   9        870.41        394.38       371.20 o                         
  18  10   9       4338.00       4775.58       568.14 o                         
   1  11   9        103.65        235.02       162.41 o                         
   2  11   9       7085.36       7176.47       354.87 o                         
   3  11   9          0.44        -35.79       178.73 o                         
   4  11   9       8897.59       9042.60       431.35 o                         
   5  11   9        316.38        195.60       191.85 o                         
   6  11   9      17210.08      17659.31       579.38 o                         
   7  11   9         69.65         67.94       198.54 o                         
   8  11   9       3570.16       3221.78       308.14 o                         
   9  11   9       2247.98       1813.11       270.58 o                         
  10  11   9       1819.67       1755.16       279.15 o                         
  11  11   9       3834.26       3544.48       420.87 o                         
  12  11   9       6017.96       6178.07       470.75 o                         
  13  11   9        280.70        -80.37       334.94 o                         
  14  11   9       3822.00       3342.52       559.05 o                         
  15  11   9          8.87       -181.71       387.11 o                         
  16  11   9          4.78       -176.24       352.48 o                         
  17  11   9         30.55        163.49       378.91 o                         
  18  11   9         93.85       -201.53       403.06 o                         
   0  12   9       4998.93       4937.31       487.25 o                         
   1  12   9       1843.56       1358.39       311.20 o                         
   2  12   9       3085.26       2916.25       279.76 o                         
   3  12   9        432.57        287.09       209.55 o                         
   4  12   9       1985.41       1741.94       260.48 o                         
   5  12   9       9478.37       9337.06       458.21 o                         
   6  12   9       2753.33       2585.62       283.46 o                         
   7  12   9         21.68        418.21       238.09 o                         
   8  12   9        367.73        268.83       225.53 o                         
   9  12   9        483.39         93.43       227.90 o                         
  10  12   9       1433.46       1174.19       279.48 o                         
  11  12   9        220.47        418.14       257.73 o                         
  12  12   9        569.00        285.97       293.64 o                         
  13  12   9       2605.80       2761.41       431.07 o                         
  14  12   9       1528.34       1275.45       406.77 o                         
  15  12   9       1633.38       1155.47       416.57 o                         
  16  12   9       1247.48       1180.88       421.69 o                         
  17  12   9        386.61        426.58       414.00 o                         
   1  13   9        316.22        644.43       218.70 o                         
   2  13   9       4056.75       4321.52       339.52 o                         
   3  13   9        384.31        -34.64       220.58 o                         
   4  13   9       2120.97       1953.96       293.79 o                         
   5  13   9          5.88        -82.35       225.36 o                         
   6  13   9        226.25        -83.21       228.90 o                         
   7  13   9          3.46       -108.60       217.21 o                         
   8  13   9         35.18        -79.86       259.49 o                         
   9  13   9        939.30        614.02       293.42 o                         
  10  13   9         59.91       -169.52       339.04 o                         
  11  13   9        818.32        364.25       299.47 o                         
  12  13   9       2345.92       2151.22       423.80 o                         
  13  13   9         56.93       -195.03       390.07 o                         
  14  13   9         29.07       -177.05       354.10 o                         
  15  13   9        662.53        864.67       405.75 o                         
   0  14   9       7330.27       7346.59       612.13 o                         
   1  14   9        377.47        595.11       234.81 o                         
   2  14   9       1104.45       1212.77       262.24 o                         
   3  14   9      29817.30      31265.41       944.40 o                         
   4  14   9         95.88        701.74       311.61 o                         
   5  14   9      29437.68      31477.55      1301.46 o                         
   6  14   9         40.22        104.40       302.49 o                         
   7  14   9       7642.10       7959.54       560.01 o                         
   8  14   9       2101.59       2045.12       359.27 o                         
   9  14   9        334.28        442.89       316.22 o                         
  10  14   9       2303.59       2273.91       389.70 o                         
  11  14   9       5117.72       5166.77       525.95 o                         
  12  14   9        477.19        703.75       383.55 o                         
  13  14   9      16086.81      17423.80       930.61 o                         
  14  14   9       1022.64        691.14       574.87 o                         
   1  15   9       3815.93       4223.38       471.05 o                         
   2  15   9        414.13         14.39       308.39 o                         
   3  15   9        684.60        999.89       339.50 o                         
   4  15   9       1885.14       2268.81       388.35 o                         
   5  15   9        219.69        199.89       311.62 o                         
   6  15   9       3609.10       3669.00       465.27 o                         
   7  15   9       1653.65       1252.82       373.14 o                         
   8  15   9       1233.74        996.87       342.53 o                         
   9  15   9       1722.57       1597.06       379.56 o                         
  10  15   9         22.59       -158.37       316.73 o                         
  11  15   9        970.20       1151.84       407.32 o                         
  12  15   9       1374.79       1115.33       464.40 o                         
   0  16   9        188.11       -215.60       431.20 o                         
   1  16   9          3.84       -150.78       301.57 o                         
   2  16   9        268.59        192.26       376.50 o                         
   3  16   9        336.42         86.44       382.56 o                         
   4  16   9         93.55        203.15       383.95 o                         
   5  16   9        583.24        732.56       407.18 o                         
   6  16   9         56.51       -182.80       365.61 o                         
   7  16   9        533.82        223.84       476.60 o                         
   8  16   9       1904.15       1696.15       434.81 o                         
   9  16   9        524.09        496.90       395.54 o                         
  10  16   9        353.17       -207.01       414.02 o                         
   1  17   9        347.65       -180.97       361.94 o                         
   2  17   9        595.04        288.06       398.36 o                         
   3  17   9        493.61        115.33       411.03 o                         
   4  17   9         23.94        580.62       424.11 o                         
   5  17   9         46.44        -82.03       399.92 o                         
   6  17   9         61.96       -195.22       390.45 o                         
   7  17   9        318.16        989.54       475.30 o                         
   0   0  10      22253.18      23682.68       853.57 o                         
   1   0  10         12.08        -50.55       101.11 o                         
   2   0  10       4041.98       4588.87       234.59 o                         
   3   0  10       2264.31       2435.14       155.79 o                         
   4   0  10      11236.64      12305.52       377.28 o                         
   5   0  10      64641.84      57321.02      2235.51 o                         
   6   0  10      11490.99      11874.64       450.43 o                         
   7   0  10       4488.30       5132.25       271.94 o                         
   8   0  10       1083.48       1299.65       170.93 o                         
   9   0  10      18600.15      18793.63       562.39 o                         
  10   0  10      15242.10      14600.11      1676.58 o                         
  11   0  10      18662.16      17523.57      1041.86 o                         
  12   0  10        232.66        146.27       361.31 o                         
  13   0  10       1948.41       2235.12       504.63 o                         
  14   0  10       6457.14       7131.71       778.61 o                         
  15   0  10       3966.77       4112.44       672.60 o                         
  16   0  10       1374.80        701.32       507.22 o                         
  17   0  10       2106.58       1594.13       714.88 o                         
  18   0  10        247.73        -31.68       509.26 o                         
  19   0  10       8235.53       7904.14       944.17 o                         
  20   0  10        637.56        526.03       588.17 o                         
  21   0  10       4786.15       7852.39      1008.93 o                         
  22   0  10       2230.90       2959.20       802.82 o                         
   1   1  10      66747.70      67156.60      1056.02 o                         
   2   1  10      34027.60      33564.38       559.66 o                         
   3   1  10      10293.92      10308.40       224.73 o                         
   4   1  10      94756.25      94127.12      1225.71 o                         
   5   1  10       1325.43       1936.56       117.43 o                         
   6   1  10      81085.35      79607.04      1131.23 o                         
   7   1  10      52031.70      48297.13       752.21 o                         
   8   1  10      10146.67       9122.48       245.22 o                         
   9   1  10      33770.98      33428.80       650.69 o                         
  10   1  10        595.53        612.72       175.56 o                         
  11   1  10      25636.86      23280.02       978.79 o                         
  12   1  10      56459.16      57898.81      1380.11 o                         
  13   1  10       3434.32       4197.26       392.78 o                         
  14   1  10      42957.95      44589.35      1311.00 o                         
  15   1  10       1090.45       1210.45       353.70 o                         
  16   1  10      11460.71      12175.61       733.71 o                         
  17   1  10      18384.35      17046.93       944.10 o                         
  18   1  10        367.35        431.38       395.52 o                         
  19   1  10      15867.62      14995.22       843.06 o                         
  20   1  10       8369.55       7707.69       736.40 o                         
  21   1  10       6413.96       7026.03       685.98 o                         
  22   1  10      16416.23      16928.62      1036.95 o                         
   0   2  10      75148.76      76393.60      1481.34 o                         
   1   2  10        947.94       1033.15        87.81 o                         
   2   2  10      47443.59      49753.08       759.13 o                         
   3   2  10        308.06        222.16        77.12 o                         
   4   2  10         63.73        -37.57        75.15 o                         
   5   2  10      11452.85      12283.23       269.99 o                         
   6   2  10        365.55        104.30        85.27 o                         
   7   2  10        358.94        315.96       110.04 o                         
   8   2  10      31241.62      29213.95       524.80 o                         
   9   2  10       1534.34       1788.54       192.84 o                         
  10   2  10      30369.95      28369.96       648.52 o                         
  11   2  10        312.67        256.28       141.13 o                         
  12   2  10       3071.96       2847.19       207.48 o                         
  13   2  10       4712.71       4997.91       308.68 o                         
  14   2  10       2362.36       2330.61       355.97 o                         
  15   2  10         97.00        115.90       279.03 o                         
  16   2  10       8853.17       8352.00       568.72 o                         
  17   2  10        987.93       1072.18       356.74 o                         
  18   2  10       6926.50       6639.65       608.42 o                         
  19   2  10        610.34       1453.44       439.86 o                         
  20   2  10       4216.79       4470.15       578.08 o                         
  21   2  10         75.38        516.45       445.51 o                         
  22   2  10          3.08        310.62       401.13 o                         
   1   3  10      11032.79      11659.95       289.49 o                         
   2   3  10      12119.59      12772.01       332.56 o                         
   3   3  10        282.67        291.86       102.01 o                         
   4   3  10       2840.56       2452.94       192.82 o                         
   5   3  10       1494.92       1541.32       123.40 o                         
   6   3  10      16149.00      15431.10       342.64 o                         
   7   3  10       1645.05       1868.44       162.14 o                         
   8   3  10       8109.78       8464.55       252.68 o                         
   9   3  10        387.25        346.90       109.23 o                         
  10   3  10       3281.20       3321.06       253.07 o                         
  11   3  10         73.85          5.91       151.34 o                         
  12   3  10       1164.37       1014.92       184.79 o                         
  13   3  10       2601.22       2506.25       282.30 o                         
  14   3  10       3568.89       3412.06       303.91 o                         
  15   3  10       1148.00        632.68       306.02 o                         
  16   3  10       7204.51       8095.25       561.81 o                         
  17   3  10       3524.56       3624.75       541.73 o                         
  18   3  10       5887.35       6991.28       573.87 o                         
  19   3  10         24.63        -55.47       356.27 o                         
  20   3  10       2086.16       2361.02       420.29 o                         
  21   3  10        223.50        625.40       404.12 o                         
  22   3  10         53.01       -233.12       466.23 o                         
   0   4  10      49029.37      46107.76      1312.82 o                         
   1   4  10       1294.19       1376.09       155.21 o                         
   2   4  10      47925.89      46332.63       778.57 o                         
   3   4  10       4330.36       4146.03       197.24 o                         
   4   4  10       4826.51       5029.89       176.08 o                         
   5   4  10       1537.34       1574.29       123.44 o                         
   6   4  10      11572.71      10307.61       271.59 o                         
   7   4  10       1160.95       1169.95       134.56 o                         
   8   4  10      32826.36      32640.34       624.27 o                         
   9   4  10        574.96        509.41       115.56 o                         
  10   4  10      49845.79      49299.31      1099.76 o                         
  11   4  10        325.83        325.05       172.43 o                         
  12   4  10      29232.03      28374.27       775.93 o                         
  13   4  10        899.83        534.40       245.27 o                         
  14   4  10       1261.25        885.15       258.64 o                         
  15   4  10         50.05          2.54       275.43 o                         
  16   4  10       5519.46       5458.51       482.91 o                         
  17   4  10        141.72        -45.86       286.50 o                         
  18   4  10       9365.49       9813.52       637.22 o                         
  19   4  10       2277.37       2478.28       423.20 o                         
  20   4  10       9787.35       9176.92       863.48 o                         
  21   4  10        825.92         67.59       384.51 o                         
   1   5  10       6009.27       5057.31       199.76 o                         
   2   5  10        226.95        108.90        97.97 o                         
   3   5  10       8346.02       8223.49       263.30 o                         
   4   5  10        470.96        423.22       116.53 o                         
   5   5  10       3473.87       4163.39       162.36 o                         
   6   5  10         59.86         -1.62        90.92 o                         
   7   5  10       1704.01       1769.85       158.78 o                         
   8   5  10        235.22        145.94       120.82 o                         
   9   5  10      19299.36      17047.26       459.79 o                         
  10   5  10        310.54        273.47       121.82 o                         
  11   5  10      10614.01      10939.69       466.69 o                         
  12   5  10       3081.01       3252.76       318.65 o                         
  13   5  10        254.06        187.44       214.60 o                         
  14   5  10        141.99         11.14       217.77 o                         
  15   5  10         30.24       -106.51       213.02 o                         
  16   5  10        659.90        231.22       285.36 o                         
  17   5  10       3591.23       3232.17       443.74 o                         
  18   5  10        438.48        610.88       359.52 o                         
  19   5  10       8614.41       9652.91       663.73 o                         
  20   5  10        395.36        542.46       399.74 o                         
  21   5  10       1965.06       2961.00       507.21 o                         
   0   6  10       3660.66       3715.07       368.08 o                         
   1   6  10         78.98        -41.00        82.00 o                         
   2   6  10       2466.55       2684.26       166.24 o                         
   3   6  10        679.18        403.54       124.66 o                         
   4   6  10        516.73        521.95       132.43 o                         
   5   6  10      20489.19      19881.33       513.98 o                         
   6   6  10       9477.65       9568.80       305.59 o                         
   7   6  10        906.43        784.99       149.06 o                         
   8   6  10       2986.23       2752.70       201.38 o                         
   9   6  10       8425.89       7894.92       277.04 o                         
  10   6  10       1296.62       1073.64       172.17 o                         
  11   6  10       8014.66       7877.64       349.20 o                         
  12   6  10        408.21        271.14       229.88 o                         
  13   6  10      14773.48      14906.39       774.18 o                         
  14   6  10        973.93       1511.90       296.39 o                         
  15   6  10       1764.64       1652.58       314.41 o                         
  16   6  10       2289.90       2341.81       394.88 o                         
  17   6  10        204.85        238.45       331.76 o                         
  18   6  10        486.04        529.51       364.08 o                         
  19   6  10       6400.94       7303.29       602.90 o                         
  20   6  10        243.94        755.52       410.27 o                         
  21   6  10       9442.99       8870.43       704.87 o                         
   1   7  10      44281.43      42836.43       805.52 o                         
   2   7  10      25602.76      24988.62       531.80 o                         
   3   7  10      19185.20      19453.00       495.00 o                         
   4   7  10      32597.73      31193.34       606.82 o                         
   5   7  10       3980.76       4183.80       195.78 o                         
   6   7  10      29084.31      28425.61       570.56 o                         
   7   7  10      21894.33      20318.16       505.76 o                         
   8   7  10       7989.44       7337.91       266.96 o                         
   9   7  10      50728.00      48740.20       880.62 o                         
  10   7  10        758.76        858.75       201.96 o                         
  11   7  10      13115.08      14103.69       502.76 o                         
  12   7  10       7207.07       6291.30       425.69 o                         
  13   7  10       4073.30       4473.68       418.40 o                         
  14   7  10      17184.58      18508.45       736.81 o                         
  15   7  10        479.62        -34.21       275.06 o                         
  16   7  10       9468.58       9685.04       781.94 o                         
  17   7  10      12782.85      14920.08       771.41 o                         
  18   7  10        145.94        692.92       367.41 o                         
  19   7  10      10702.69      11003.05       778.10 o                         
  20   7  10       1483.71       1444.14       448.82 o                         
   0   8  10      14354.58      13217.95       561.30 o                         
   1   8  10          3.18        -43.90        87.80 o                         
   2   8  10       3025.42       3001.46       178.25 o                         
   3   8  10       3338.92       2983.08       163.96 o                         
   4   8  10        356.18        262.50       112.61 o                         
   5   8  10       4083.60       3840.54       195.98 o                         
   6   8  10       1581.87       1117.72       155.84 o                         
   7   8  10       3424.86       3279.73       214.08 o                         
   8   8  10      17349.30      16483.60       439.79 o                         
   9   8  10       1824.16       1751.17       204.81 o                         
  10   8  10       7423.62       7346.34       320.25 o                         
  11   8  10        218.03        -96.32       194.45 o                         
  12   8  10       1667.26       2081.73       357.89 o                         
  13   8  10       5623.11       6282.60       448.10 o                         
  14   8  10        532.33        238.34       244.88 o                         
  15   8  10       3662.11       3733.80       455.73 o                         
  16   8  10       2664.33       3220.25       403.93 o                         
  17   8  10       2135.13       1613.49       403.54 o                         
  18   8  10       1215.52       1624.48       508.58 o                         
  19   8  10         30.37        346.20       398.47 o                         
  20   8  10       1413.43       1688.96       460.88 o                         
   1   9  10       1045.38       1087.32       134.97 o                         
   2   9  10       1540.91       1591.39       142.17 o                         
   3   9  10       1191.18       1091.95       138.72 o                         
   4   9  10       1898.78       1776.07       158.73 o                         
   5   9  10       1318.76       1618.72       171.54 o                         
   6   9  10      10507.06      10672.90       357.26 o                         
   7   9  10       8567.24       8977.19       370.17 o                         
   8   9  10       6731.81       7475.77       345.23 o                         
   9   9  10       3822.47       3552.38       267.57 o                         
  10   9  10        178.40        -79.02       158.04 o                         
  11   9  10         15.61        -99.66       199.32 o                         
  12   9  10        485.98        328.07       265.91 o                         
  13   9  10        324.50       -130.52       261.03 o                         
  14   9  10       1836.17        804.35       305.56 o                         
  15   9  10       5074.80       3771.92       474.11 o                         
  16   9  10       2237.05       2001.04       393.13 o                         
  17   9  10       3501.36       2837.74       533.71 o                         
  18   9  10        533.57        137.79       414.11 o                         
  19   9  10       2143.25       2032.08       516.90 o                         
   0  10  10       6138.72       6488.94       357.60 o                         
   1  10  10        425.77        238.10       171.24 o                         
   2  10  10          5.70        -58.73       117.45 o                         
   3  10  10      15376.82      15550.08       422.05 o                         
   4  10  10       3101.48       3240.23       241.80 o                         
   5  10  10      28043.56      27020.67       696.90 o                         
   6  10  10         36.40         23.83       160.60 o                         
   7  10  10       9379.48       9288.24       379.72 o                         
   8  10  10        906.47        600.99       190.12 o                         
   9  10  10        324.93         86.85       181.78 o                         
  10  10  10          4.10        -78.07       210.59 o                         
  11  10  10      12285.29      11349.29       497.55 o                         
  12  10  10       6843.42       7399.20       487.58 o                         
  13  10  10      13440.78      12865.89       714.61 o                         
  14  10  10       2248.16       2518.35       387.88 o                         
  15  10  10       2235.27       1596.75       407.92 o                         
  16  10  10        380.01        283.70       366.30 o                         
  17  10  10        477.45        101.89       396.25 o                         
  18  10  10         54.38       -204.54       409.08 o                         
   1  11  10      16436.05      16597.41       533.86 o                         
   2  11  10      19798.85      21707.95       613.43 o                         
   3  11  10       3483.69       4207.89       294.55 o                         
   4  11  10      23232.34      23518.04       652.62 o                         
   5  11  10        326.01        352.78       193.91 o                         
   6  11  10       7266.33       7929.69       398.32 o                         
   7  11  10       2649.85       2751.59       291.19 o                         
   8  11  10        293.73         71.52       214.86 o                         
   9  11  10         17.72        -91.73       192.97 o                         
  10  11  10       2159.66       1932.69       292.87 o                         
  11  11  10        102.70       -115.40       230.80 o                         
  12  11  10       2034.18       2178.68       412.32 o                         
  13  11  10         21.52       -154.14       308.28 o                         
  14  11  10       4573.59       4611.31       554.90 o                         
  15  11  10        190.86       -160.43       320.86 o                         
  16  11  10       4795.54       5458.00       565.93 o                         
  17  11  10          2.60       -171.99       398.78 o                         
   0  12  10        275.17       -128.29       256.58 o                         
   1  12  10       1360.76       1334.72       228.73 o                         
   2  12  10         31.61        -90.95       181.90 o                         
   3  12  10         16.97        -91.66       183.33 o                         
   4  12  10       1327.17       1305.49       235.41 o                         
   5  12  10       1051.08       1172.95       237.38 o                         
   6  12  10        650.55        759.34       233.10 o                         
   7  12  10        177.51        399.95       251.48 o                         
   8  12  10        160.45        -56.61       248.92 o                         
   9  12  10        718.68        499.57       272.29 o                         
  10  12  10       1709.95       1455.94       319.51 o                         
  11  12  10       2845.84       2376.78       499.67 o                         
  12  12  10        197.47       -155.38       310.76 o                         
  13  12  10        150.08        170.22       337.63 o                         
  14  12  10       1180.95        686.53       383.39 o                         
  15  12  10         95.71       -174.79       349.58 o                         
  16  12  10          9.24       -184.14       368.28 o                         
   1  13  10        515.91        639.83       225.42 o                         
   2  13  10        621.09        148.74       244.50 o                         
   3  13  10       5319.69       4961.26       425.07 o                         
   4  13  10       1347.45       1678.65       302.28 o                         
   5  13  10        581.29        612.46       271.77 o                         
   6  13  10       4504.61       4165.45       396.93 o                         
   7  13  10       1444.85       1829.40       331.27 o                         
   8  13  10         94.51       -129.49       258.98 o                         
   9  13  10       3170.86       3475.90       396.33 o                         
  10  13  10       1951.09       2077.53       359.34 o                         
  11  13  10        681.50       1290.04       381.32 o                         
  12  13  10       2050.18       2113.31       418.66 o                         
  13  13  10       2063.51       1713.39       435.43 o                         
  14  13  10       2736.36       2605.39       478.28 o                         
  15  13  10          8.29        -46.10       380.12 o                         
   0  14  10       8716.53       9699.43       932.46 o                         
   1  14  10       4171.18       3917.32       443.31 o                         
   2  14  10       1891.66       2174.33       330.43 o                         
   3  14  10       4484.21       4890.53       445.69 o                         
   4  14  10        690.45        510.16       303.36 o                         
   5  14  10       3791.46       4246.93       411.55 o                         
   6  14  10       3517.56       4285.82       421.84 o                         
   7  14  10       1905.59       1850.75       354.38 o                         
   8  14  10       8710.94       9370.44       560.91 o                         
   9  14  10        676.76        726.38       341.54 o                         
  10  14  10       6094.91       6418.24       659.00 o                         
  11  14  10       1444.54       1516.65       409.22 o                         
  12  14  10       1317.07        596.71       389.05 o                         
  13  14  10       3412.18       4004.31       635.27 o                         
   1  15  10        582.45        650.44       337.98 o                         
   2  15  10        928.30        841.67       388.80 o                         
   3  15  10          8.04        701.65       384.15 o                         
   4  15  10       8062.61       9719.29       705.07 o                         
   5  15  10        615.58        564.58       379.52 o                         
   6  15  10       6415.45       6729.88       563.75 o                         
   7  15  10       2580.68       2895.23       443.15 o                         
   8  15  10       2698.45       3060.44       460.40 o                         
   9  15  10       2206.51       1517.01       419.70 o                         
  10  15  10         75.98       -192.62       385.24 o                         
  11  15  10         54.41       -123.59       403.05 o                         
   0  16  10      17547.49      17707.98      1109.36 o                         
   1  16  10        625.79        236.93       352.31 o                         
   2  16  10      10797.08      12233.06       794.75 o                         
   3  16  10      13002.45      14152.83       921.57 o                         
   4  16  10        450.72        841.45       409.49 o                         
   5  16  10      16037.05      16248.10       851.78 o                         
   6  16  10       3699.54       4597.74       536.93 o                         
   7  16  10       5403.97       6311.57       623.40 o                         
   8  16  10      11585.36      10862.11       855.74 o                         
   9  16  10         28.82        381.66       405.89 o                         
   1  17  10        871.05        409.76       436.12 o                         
   2  17  10       2706.39       2511.96       503.10 o                         
   3  17  10         14.63        175.19       404.36 o                         
   4  17  10       5040.09       6087.72       654.55 o                         
   5  17  10        333.78        421.99       441.98 o                         
   6  17  10       2584.84       2638.07       493.73 o                         
   1   1  11        158.88        303.56        79.86 o                         
   2   1  11       3093.03       2755.69       149.36 o                         
   3   1  11       3194.26       3694.30       169.46 o                         
   4   1  11      45194.51      46260.35       716.18 o                         
   5   1  11       2768.24       2863.84       144.45 o                         
   6   1  11      10416.33      10100.76       297.37 o                         
   7   1  11      12009.36      12112.87       299.67 o                         
   8   1  11       1262.68       1007.62       109.23 o                         
   9   1  11        171.17        237.47       101.47 o                         
  10   1  11       1207.32       1455.88       185.60 o                         
  11   1  11         64.30        -58.26       116.53 o                         
  12   1  11       8590.01       8764.21       772.89 o                         
  13   1  11        288.61        264.53       294.45 o                         
  14   1  11      19735.01      18378.81       806.56 o                         
  15   1  11        643.68       1124.37       361.61 o                         
  16   1  11       8591.79       7927.74       668.09 o                         
  17   1  11        838.74       1370.88       406.43 o                         
  18   1  11       2048.44       1289.42       496.81 o                         
  19   1  11        164.39        237.05       401.13 o                         
  20   1  11        228.53        225.06       420.42 o                         
  21   1  11        496.33        693.13       455.57 o                         
  22   1  11       2762.17       4546.22       616.74 o                         
   0   2  11      47286.46      47064.86       987.36 o                         
   1   2  11         66.80        -25.87        75.34 o                         
   2   2  11      40633.10      40902.59       670.91 o                         
   3   2  11      14783.58      14791.99       341.00 o                         
   4   2  11        460.08        447.14        93.26 o                         
   5   2  11      47632.67      45761.94       721.46 o                         
   6   2  11       6745.83       7105.24       266.02 o                         
   7   2  11       9494.29       8225.30       230.48 o                         
   8   2  11      15229.78      14316.33       325.49 o                         
   9   2  11        787.87        615.29       148.97 o                         
  10   2  11      33520.41      33408.86       784.20 o                         
  11   2  11      17619.20      17883.61       551.86 o                         
  12   2  11       9600.98       9627.04       363.45 o                         
  13   2  11       6260.28       6522.11       354.31 o                         
  14   2  11        563.55          5.65       278.79 o                         
  15   2  11      12317.75      13635.86       708.17 o                         
  16   2  11        333.62         -2.77       304.66 o                         
  17   2  11       3930.59       4152.57       519.59 o                         
  18   2  11       6281.85       7155.55       648.27 o                         
  19   2  11       1358.26       1893.97       467.48 o                         
  20   2  11       2983.76       3280.56       556.75 o                         
  21   2  11       2920.68       2439.87       541.26 o                         
   1   3  11      13957.74      13521.34       336.68 o                         
   2   3  11       1279.22       1062.08       133.64 o                         
   3   3  11       6231.99       6171.08       251.97 o                         
   4   3  11        409.00        427.79       108.75 o                         
   5   3  11        521.36        241.69        94.70 o                         
   6   3  11       7690.13       7528.60       239.32 o                         
   7   3  11      10188.73       9296.47       282.89 o                         
   8   3  11        137.83         52.06       104.31 o                         
   9   3  11       7170.41       7176.09       258.47 o                         
  10   3  11         17.46        -90.97       181.95 o                         
  11   3  11         56.29         37.69       137.46 o                         
  12   3  11       1935.11       1781.29       259.02 o                         
  13   3  11         13.16        -98.08       196.16 o                         
  14   3  11         42.78        -26.05       271.58 o                         
  15   3  11          7.19       -135.96       271.92 o                         
  16   3  11       1867.83       1716.97       372.60 o                         
  17   3  11       3155.67       3024.67       570.46 o                         
  18   3  11         41.49       -170.18       340.37 o                         
  19   3  11        707.51        119.88       387.71 o                         
  20   3  11        376.07         11.76       371.38 o                         
  21   3  11       1047.87        662.73       567.88 o                         
   0   4  11      11845.75      11890.18       822.83 o                         
   1   4  11       4942.39       4727.50       201.69 o                         
   2   4  11       1991.23       2379.51       155.99 o                         
   3   4  11      22672.89      22542.39       467.31 o                         
   4   4  11      11237.46      12487.23       363.38 o                         
   5   4  11      28216.75      28393.50       548.95 o                         
   6   4  11       3529.96       3884.53       176.77 o                         
   7   4  11       2634.61       2457.10       167.14 o                         
   8   4  11         15.26        -52.37       104.74 o                         
   9   4  11       3389.97       3627.33       218.49 o                         
  10   4  11        415.87        390.06       194.19 o                         
  11   4  11      12822.13      13000.99       527.73 o                         
  12   4  11        396.60        192.78       195.24 o                         
  13   4  11       7843.31       7795.31       440.68 o                         
  14   4  11      18911.91      17951.03       672.98 o                         
  15   4  11        880.71        888.59       332.44 o                         
  16   4  11       1686.44       1795.64       381.96 o                         
  17   4  11        189.94        101.88       301.75 o                         
  18   4  11       1118.75        925.43       352.46 o                         
  19   4  11       1669.56       2211.68       409.81 o                         
  20   4  11         22.64        417.28       362.27 o                         
  21   4  11       7185.21       7974.64       676.11 o                         
   1   5  11       7611.99       7833.82       303.30 o                         
   2   5  11      22263.88      22126.55       462.92 o                         
   3   5  11       1926.95       1480.11       151.10 o                         
   4   5  11      24122.76      22736.26       510.93 o                         
   5   5  11       2549.94       2418.29       183.77 o                         
   6   5  11      17721.11      17137.45       374.60 o                         
   7   5  11      23044.78      23590.71       506.47 o                         
   8   5  11       5547.37       5385.18       235.57 o                         
   9   5  11      15124.39      14335.72       375.08 o                         
  10   5  11          9.61        -60.06       120.11 o                         
  11   5  11        244.10        114.80       234.99 o                         
  12   5  11      14042.48      12701.33       509.74 o                         
  13   5  11       1301.31       1260.62       228.07 o                         
  14   5  11      17823.03      17820.31       811.53 o                         
  15   5  11       4632.62       5113.31       662.76 o                         
  16   5  11      10631.41      10882.74       608.90 o                         
  17   5  11       8317.03       8932.03       578.16 o                         
  18   5  11       3155.84       2144.63       414.06 o                         
  19   5  11        439.99        383.05       385.75 o                         
  20   5  11        265.98       -187.25       374.51 o                         
  21   5  11       1091.85       1405.31       466.40 o                         
   0   6  11       1601.65       1553.23       284.54 o                         
   1   6  11       2622.13       2264.07       211.63 o                         
   2   6  11       9553.10       9542.34       379.30 o                         
   3   6  11      14004.83      13230.45       438.38 o                         
   4   6  11       3002.00       2833.56       194.89 o                         
   5   6  11      19166.18      18377.64       616.68 o                         
   6   6  11        767.57        818.12       127.69 o                         
   7   6  11       8054.80       8359.37       275.22 o                         
   8   6  11       4650.38       4740.55       227.14 o                         
   9   6  11        376.04        270.40       137.55 o                         
  10   6  11       3503.87       3192.20       243.09 o                         
  11   6  11      11180.09      10568.36       459.88 o                         
  12   6  11       3433.82       3181.71       319.23 o                         
  13   6  11      17456.81      16581.93       648.50 o                         
  14   6  11       1605.32       1392.90       271.07 o                         
  15   6  11       9248.69       9169.06       599.38 o                         
  16   6  11         34.78        208.93       320.91 o                         
  17   6  11        625.23       1358.00       384.87 o                         
  18   6  11       6048.39       5368.64       532.27 o                         
  19   6  11       2047.78       2125.29       457.90 o                         
  20   6  11       3322.19       3068.73       515.71 o                         
   1   7  11       4041.01       3967.60       210.01 o                         
   2   7  11         91.89        -27.08       108.29 o                         
   3   7  11        167.50         30.34       123.91 o                         
   4   7  11        141.25        -63.42       126.83 o                         
   5   7  11       1599.40       1665.66       141.63 o                         
   6   7  11        413.68        179.49       114.33 o                         
   7   7  11        608.36        514.13       132.83 o                         
   8   7  11        336.71         65.34       125.79 o                         
   9   7  11       3295.16       2805.47       231.65 o                         
  10   7  11        537.65        372.01       194.63 o                         
  11   7  11        273.67        242.72       191.32 o                         
  12   7  11        945.97        951.66       266.74 o                         
  13   7  11        623.42        271.30       253.53 o                         
  14   7  11         99.97        139.32       284.70 o                         
  15   7  11         15.00       -127.92       255.84 o                         
  16   7  11        215.58        651.07       346.42 o                         
  17   7  11        900.51       1194.77       386.60 o                         
  18   7  11        794.74        891.76       387.18 o                         
  19   7  11        326.72        395.01       387.21 o                         
  20   7  11       1234.95        809.51       432.93 o                         
   0   8  11       6955.90       6397.75       360.82 o                         
   1   8  11        115.77         59.48       120.84 o                         
   2   8  11       1288.90       1279.96       161.83 o                         
   3   8  11       4789.23       4164.70       244.98 o                         
   4   8  11        966.96        737.08       165.82 o                         
   5   8  11       7548.25       7011.19       268.72 o                         
   6   8  11        797.76        690.02       140.65 o                         
   7   8  11       1756.63       1517.86       171.98 o                         
   8   8  11        149.08        -74.55       149.10 o                         
   9   8  11        216.86        -72.06       144.12 o                         
  10   8  11       2134.34       2635.52       269.98 o                         
  11   8  11        178.60        -95.14       190.28 o                         
  12   8  11          5.10         21.00       243.62 o                         
  13   8  11       3102.38       2956.85       359.44 o                         
  14   8  11       2028.25       2036.02       350.65 o                         
  15   8  11       4586.06       4234.32       583.80 o                         
  16   8  11        330.26        119.85       319.95 o                         
  17   8  11       2492.55       1849.00       417.72 o                         
  18   8  11         21.63        -78.38       452.91 o                         
  19   8  11         68.02        961.26       472.53 o                         
   1   9  11       9190.30       8992.93       331.10 o                         
   2   9  11       3131.92       3179.10       189.29 o                         
   3   9  11       6026.48       5891.67       254.83 o                         
   4   9  11      10029.75      10502.03       385.36 o                         
   5   9  11       2985.85       3060.00       200.08 o                         
   6   9  11       1708.98       1459.39       200.72 o                         
   7   9  11       4747.58       4578.01       282.41 o                         
   8   9  11       5313.56       5922.87       377.35 o                         
   9   9  11       2443.29       2598.49       241.83 o                         
  10   9  11         20.22        -98.37       196.75 o                         
  11   9  11       3260.65       2703.72       298.42 o                         
  12   9  11         45.75        -66.05       250.40 o                         
  13   9  11          0.68        108.69       271.79 o                         
  14   9  11       4872.85       5175.86       453.71 o                         
  15   9  11        932.90        814.28       364.74 o                         
  16   9  11       5072.32       6324.13       609.92 o                         
  17   9  11       2851.54       3456.66       527.13 o                         
  18   9  11       1394.82       2156.40       513.97 o                         
   0  10  11        218.45        -44.78       205.84 o                         
   1  10  11        251.49         34.85       134.00 o                         
   2  10  11        362.08        445.85       148.00 o                         
   3  10  11       3248.13       4032.18       247.67 o                         
   4  10  11         89.83        -38.37       149.40 o                         
   5  10  11         28.42        -75.48       150.97 o                         
   6  10  11       1097.59       1127.10       202.26 o                         
   7  10  11         37.15        148.52       178.57 o                         
   8  10  11       3090.77       3141.47       268.51 o                         
   9  10  11       1719.24       1680.87       329.30 o                         
  10  10  11       4051.44       4285.79       338.98 o                         
  11  10  11       2304.76       2335.70       370.21 o                         
  12  10  11       1296.39       1251.74       352.92 o                         
  13  10  11        149.20       -163.97       327.94 o                         
  14  10  11       1725.22       1098.81       412.15 o                         
  15  10  11        218.65        -38.96       337.81 o                         
  16  10  11       6273.37       6476.82       641.59 o                         
  17  10  11        257.46       1048.46       453.97 o                         
  18  10  11       3575.10       2592.97       540.71 o                         
   1  11  11      11024.66      10908.91       392.95 o                         
   2  11  11       2639.25       2858.48       229.87 o                         
   3  11  11       1872.45       1385.19       207.94 o                         
   4  11  11       4935.01       5039.08       339.54 o                         
   5  11  11        296.26         79.81       199.16 o                         
   6  11  11       1587.69       1714.31       258.10 o                         
   7  11  11      21922.94      20445.33       684.48 o                         
   8  11  11        589.91        464.55       241.47 o                         
   9  11  11      14880.90      15141.35       750.22 o                         
  10  11  11          8.79       -120.15       240.29 o                         
  11  11  11        831.17       1190.61       385.16 o                         
  12  11  11        350.85       -143.22       286.43 o                         
  13  11  11        113.37       -157.24       314.47 o                         
  14  11  11       1189.65        349.49       364.67 o                         
  15  11  11       2449.62       1832.24       480.17 o                         
  16  11  11         61.86         52.03       424.41 o                         
  17  11  11       4364.93       5881.71       693.29 o                         
   0  12  11          1.86        300.56       350.75 o                         
   1  12  11         12.55        -94.41       188.83 o                         
   2  12  11       3247.55       3269.28       296.90 o                         
   3  12  11       2239.23       2270.70       291.82 o                         
   4  12  11       5190.88       5357.44       373.08 o                         
   5  12  11       5140.87       5297.41       368.88 o                         
   6  12  11       9893.81       8973.75       466.15 o                         
   7  12  11        675.26        820.70       254.62 o                         
   8  12  11         89.21          7.56       237.62 o                         
   9  12  11       5348.85       4969.68       429.54 o                         
  10  12  11       5030.94       4277.18       411.53 o                         
  11  12  11       2372.18       1355.54       375.43 o                         
  12  12  11          0.87        184.76       328.41 o                         
  13  12  11        408.14        277.15       364.33 o                         
  14  12  11        565.19        587.49       404.73 o                         
  15  12  11         46.43       -175.44       350.89 o                         
   1  13  11       2269.67       2141.00       318.30 o                         
   2  13  11        289.09        218.73       258.33 o                         
   3  13  11        645.81        563.00       323.82 o                         
   4  13  11       3743.12       4305.95       383.14 o                         
   5  13  11        162.97       -135.11       270.23 o                         
   6  13  11        110.43        414.27       253.18 o                         
   7  13  11       1726.34       1584.97       302.84 o                         
   8  13  11        164.91         37.79       282.42 o                         
   9  13  11       4961.36       4584.96       438.03 o                         
  10  13  11        539.86        353.33       338.27 o                         
  11  13  11       6168.20       6233.10       558.43 o                         
  12  13  11        744.91        288.80       432.07 o                         
  13  13  11        361.59        455.32       475.27 o                         
  14  13  11        653.46        472.24       395.36 o                         
   0  14  11       1391.42       1246.23       541.66 o                         
   1  14  11         32.73        -96.36       279.36 o                         
   2  14  11       1687.91       1919.70       461.83 o                         
   3  14  11       1814.31       2118.60       387.49 o                         
   4  14  11       1888.91       1162.25       352.16 o                         
   5  14  11       5244.15       5648.21       506.41 o                         
   6  14  11         59.32        237.87       321.07 o                         
   7  14  11       1122.69        777.46       350.85 o                         
   8  14  11       3491.83       3157.11       444.92 o                         
   9  14  11        918.85        356.33       349.20 o                         
  10  14  11       1241.09       1173.03       429.11 o                         
  11  14  11       1249.68       1713.92       519.36 o                         
  12  14  11         10.03        -42.81       393.91 o                         
  13  14  11       3161.71       3596.77       557.38 o                         
   1  15  11       4071.35       3926.45       471.50 o                         
   2  15  11         19.91       -152.18       304.36 o                         
   3  15  11       3276.74       2656.25       432.28 o                         
   4  15  11        902.09        603.49       508.73 o                         
   5  15  11          9.79        565.92       357.40 o                         
   6  15  11        633.53        764.99       375.81 o                         
   7  15  11       4767.50       5803.32       549.73 o                         
   8  15  11        103.52       -172.55       345.11 o                         
   9  15  11       4928.37       5190.57       548.30 o                         
  10  15  11        198.09       -197.22       394.43 o                         
  11  15  11       1891.34       2831.13       555.99 o                         
   0  16  11       1858.80       1863.98       549.70 o                         
   1  16  11          8.71         79.13       347.10 o                         
   2  16  11          1.89         83.34       345.51 o                         
   3  16  11        156.45        181.70       355.66 o                         
   4  16  11        311.64       1128.03       385.63 o                         
   5  16  11         12.31         98.04       365.44 o                         
   6  16  11         15.67        458.44       387.71 o                         
   7  16  11       1704.75       2066.95       446.42 o                         
   8  16  11         10.51        133.42       364.69 o                         
   1  17  11       3085.40       2612.96       768.05 o                         
   2  17  11         11.17        255.17       402.21 o                         
   3  17  11       2419.13       2570.84       463.85 o                         
   4  17  11         75.03        169.82       386.68 o                         
   0   0  12        815.50       1112.54       226.91 o                         
   1   0  12      56089.44      58804.61      1313.16 o                         
   2   0  12       5398.84       5202.10       284.00 o                         
   3   0  12     190940.27     188233.52      3779.08 o                         
   4   0  12       3456.60       3581.69       276.68 o                         
   5   0  12     234101.70     223779.97      4854.02 o                         
   6   0  12       9176.28       9644.10       388.27 o                         
   7   0  12     126394.22     124470.16      3084.04 o                         
   8   0  12      12202.60      10894.52       449.19 o                         
   9   0  12       1554.12       1454.24       198.06 o                         
  10   0  12        142.86        216.80       131.46 o                         
  11   0  12      60954.42      60389.21      2772.39 o                         
  12   0  12       4339.51       5563.50       660.20 o                         
  13   0  12      97172.41      95705.73      3220.21 o                         
  14   0  12       3767.53       3315.31       604.55 o                         
  15   0  12      65455.39      67908.80      3042.87 o                         
  16   0  12       1127.19       1395.95       597.28 o                         
  17   0  12       7121.40       7274.44      1192.27 o                         
  18   0  12       1225.59       1736.68       623.23 o                         
  19   0  12       8983.21      10769.32      1131.90 o                         
  20   0  12         30.63       -294.32       588.64 o                         
  21   0  12      40981.92      43938.91      3510.67 o                         
   1   1  12      38294.68      39698.81       695.68 o                         
   2   1  12       3977.76       3646.98       170.27 o                         
   3   1  12      21469.69      22249.87       478.58 o                         
   4   1  12      15894.04      16927.61       413.79 o                         
   5   1  12       5199.14       5421.23       227.19 o                         
   6   1  12       4639.65       4857.33       214.15 o                         
   7   1  12      28645.43      28339.27       521.95 o                         
   8   1  12       1713.58       1739.38       142.04 o                         
   9   1  12      24343.46      23003.37       486.75 o                         
  10   1  12       1783.87       1720.97       162.79 o                         
  11   1  12       1749.06       1833.05       279.54 o                         
  12   1  12       7385.05       7795.94       360.96 o                         
  13   1  12       2302.52       2516.76       521.98 o                         
  14   1  12       1016.74        976.76       338.53 o                         
  15   1  12       2037.23       2150.88       409.00 o                         
  16   1  12       4215.58       3721.37       486.59 o                         
  17   1  12       5749.23       6128.07       589.89 o                         
  18   1  12       2360.00       2517.78       486.93 o                         
  19   1  12       5533.40       6179.14       621.71 o                         
  20   1  12        265.36        139.62       433.50 o                         
  21   1  12         68.42        282.82       448.26 o                         
   0   2  12        319.27        537.27       120.18 o                         
   1   2  12       2322.39       2385.08       137.76 o                         
   2   2  12         20.15        100.27        87.39 o                         
   3   2  12        769.98        599.25       105.89 o                         
   4   2  12       2948.03       3084.52       167.60 o                         
   5   2  12        948.67        898.22       124.02 o                         
   6   2  12       2598.18       2627.05       165.80 o                         
   7   2  12        868.08        922.10       137.05 o                         
   8   2  12        786.45        846.03       137.41 o                         
   9   2  12        248.12         97.70       107.71 o                         
  10   2  12        694.64        463.84       162.10 o                         
  11   2  12       7961.18       8423.07       361.10 o                         
  12   2  12         15.75        -88.06       176.11 o                         
  13   2  12       2712.20       2808.78       363.08 o                         
  14   2  12        385.47        368.24       292.84 o                         
  15   2  12        349.46        589.07       340.84 o                         
  16   2  12       1626.21       1670.40       406.52 o                         
  17   2  12         30.14       -174.88       349.76 o                         
  18   2  12        228.20        -21.42       396.99 o                         
  19   2  12       1583.15       1429.93       460.23 o                         
  20   2  12        761.40        267.66       438.20 o                         
  21   2  12       2521.86       2518.70       565.79 o                         
   1   3  12       9738.26       7813.40       274.05 o                         
   2   3  12         82.60        -51.83       103.66 o                         
   3   3  12       7890.55       7415.46       282.73 o                         
   4   3  12        277.75        196.40        92.91 o                         
   5   3  12         61.14        -45.90        91.79 o                         
   6   3  12        606.83        435.73       106.62 o                         
   7   3  12      14744.02      14434.76       377.87 o                         
   8   3  12       1432.35       1394.20       150.33 o                         
   9   3  12      34672.43      32316.32       655.17 o                         
  10   3  12        143.55        264.01       183.98 o                         
  11   3  12      27768.34      29745.70       788.14 o                         
  12   3  12       5124.03       5326.90       390.37 o                         
  13   3  12       4235.96       4928.38       350.88 o                         
  14   3  12         15.96       -127.25       254.50 o                         
  15   3  12       2194.83       1347.90       364.29 o                         
  16   3  12         43.31       -146.07       292.13 o                         
  17   3  12       4497.09       4560.64       505.82 o                         
  18   3  12        572.99       -171.85       343.69 o                         
  19   3  12       6735.53       7950.78       714.82 o                         
  20   3  12          8.29       -188.68       422.61 o                         
  21   3  12       3716.62       2381.60       609.76 o                         
   0   4  12        223.52        282.31       202.05 o                         
   1   4  12       4051.99       4171.88       203.26 o                         
   2   4  12       1844.15       1735.97       219.55 o                         
   3   4  12       8492.42       8094.64       275.07 o                         
   4   4  12        121.50        -59.43       118.86 o                         
   5   4  12      16664.50      15496.08       392.45 o                         
   6   4  12        272.21        160.39       106.28 o                         
   7   4  12      11957.36      11990.49       361.43 o                         
   8   4  12        874.84        929.62       143.27 o                         
   9   4  12        834.60        624.98       137.09 o                         
  10   4  12       1979.22       1958.29       187.49 o                         
  11   4  12        561.05        364.53       217.37 o                         
  12   4  12       1661.96       1329.74       253.85 o                         
  13   4  12       2609.04       3144.83       352.88 o                         
  14   4  12        118.28         63.57       276.01 o                         
  15   4  12       7585.85       7150.57       537.63 o                         
  16   4  12        340.27       -154.16       308.31 o                         
  17   4  12       7653.31       7293.33       586.25 o                         
  18   4  12        149.93        378.57       337.34 o                         
  19   4  12        218.14       -158.43       316.86 o                         
  20   4  12         74.06        -30.37       369.35 o                         
   1   5  12      76971.99      76009.01      1233.33 o                         
   2   5  12          5.63         13.55        90.32 o                         
   3   5  12       8760.15       7976.53       282.74 o                         
   4   5  12       1743.13       1675.29       164.08 o                         
   5   5  12         73.22        161.16       124.02 o                         
   6   5  12        278.93        220.56       101.55 o                         
   7   5  12      23873.03      22912.48       524.01 o                         
   8   5  12       2463.07       2420.20       212.01 o                         
   9   5  12      27852.41      27001.19       775.10 o                         
  10   5  12       2418.63       2471.63       269.85 o                         
  11   5  12       8344.12       9197.42       466.66 o                         
  12   5  12        153.38        -47.91       224.61 o                         
  13   5  12        871.40       1267.08       270.01 o                         
  14   5  12       2520.21       2352.69       295.85 o                         
  15   5  12       1644.23       1779.51       333.67 o                         
  16   5  12       2118.90       1904.58       366.12 o                         
  17   5  12      11383.49      11959.09       671.55 o                         
  18   5  12       1794.89       2377.81       413.79 o                         
  19   5  12       9858.66      10578.81       732.29 o                         
  20   5  12        491.00        348.87       450.20 o                         
   0   6  12       3461.10       3312.25       365.33 o                         
   1   6  12        401.18        114.01       150.43 o                         
   2   6  12       9096.49       9049.17       285.18 o                         
   3   6  12      20790.48      18487.66       423.04 o                         
   4   6  12       5950.53       6296.86       268.84 o                         
   5   6  12      41970.00      38948.98       737.65 o                         
   6   6  12        387.56        276.99       104.61 o                         
   7   6  12       6303.64       5502.44       289.11 o                         
   8   6  12       3397.97       3722.53       224.05 o                         
   9   6  12        234.52        284.65       150.35 o                         
  10   6  12       1410.98        910.91       200.73 o                         
  11   6  12       3474.91       3312.97       310.24 o                         
  12   6  12       2938.02       3322.23       320.95 o                         
  13   6  12       9601.55       8994.04       478.41 o                         
  14   6  12       1381.98       1867.73       310.99 o                         
  15   6  12       7802.38       8622.68       700.19 o                         
  16   6  12        418.17         84.34       348.01 o                         
  17   6  12       3124.22       2755.50       450.26 o                         
  18   6  12        262.69       -174.15       348.30 o                         
  19   6  12       3188.77       3019.70       534.46 o                         
  20   6  12        698.66        529.92       454.91 o                         
   1   7  12       1574.17       1505.36       213.10 o                         
   2   7  12       3340.39       3236.45       181.25 o                         
   3   7  12        360.08        507.33       140.26 o                         
   4   7  12       7093.63       6664.44       327.49 o                         
   5   7  12        105.18        406.68       145.65 o                         
   6   7  12       7114.28       7149.87       332.36 o                         
   7   7  12       2267.07       2007.58       163.39 o                         
   8   7  12       3784.16       3625.83       233.12 o                         
   9   7  12       4067.08       4135.85       287.36 o                         
  10   7  12         20.28        -86.19       172.38 o                         
  11   7  12         42.42       -108.00       216.00 o                         
  12   7  12       3485.03       3533.05       355.79 o                         
  13   7  12         28.88       -122.00       244.01 o                         
  14   7  12       8130.66       9377.81       792.61 o                         
  15   7  12          8.55       -144.89       289.78 o                         
  16   7  12       1520.17       1625.69       336.21 o                         
  17   7  12       2843.95       3230.89       442.26 o                         
  18   7  12        413.83        209.48       394.53 o                         
  19   7  12        162.20       -197.14       394.28 o                         
   0   8  12         49.85        202.46       259.06 o                         
   1   8  12          8.19        -77.84       161.20 o                         
   2   8  12        262.27        150.60       123.47 o                         
   3   8  12       2017.03       2276.25       198.66 o                         
   4   8  12        666.15        662.04       166.85 o                         
   5   8  12       3612.71       3545.66       248.95 o                         
   6   8  12         21.98        -57.86       115.71 o                         
   7   8  12       2561.31       2325.18       238.68 o                         
   8   8  12        144.02        -26.27       153.05 o                         
   9   8  12       1006.66        966.61       181.88 o                         
  10   8  12        173.51        -62.73       194.13 o                         
  11   8  12        277.48         23.69       284.42 o                         
  12   8  12         50.58       -116.26       232.53 o                         
  13   8  12       1501.94        962.97       293.56 o                         
  14   8  12        908.26        520.85       295.62 o                         
  15   8  12       4683.96       4526.12       590.95 o                         
  16   8  12         47.88         61.41       373.61 o                         
  17   8  12        466.13         48.67       384.93 o                         
  18   8  12        268.94        488.36       541.04 o                         
  19   8  12          2.84         50.05       423.84 o                         
   1   9  12      24394.91      23078.83       569.68 o                         
   2   9  12       1406.97       1358.03       175.58 o                         
   3   9  12       7157.53       6851.30       340.75 o                         
   4   9  12         24.20        -81.05       162.10 o                         
   5   9  12        579.61        379.68       192.29 o                         
   6   9  12         21.29        -86.67       173.34 o                         
   7   9  12      14231.48      14128.64       561.77 o                         
   8   9  12       2538.19       2356.21       270.76 o                         
   9   9  12      17111.18      18244.21       667.68 o                         
  10   9  12       1773.16       1866.24       288.86 o                         
  11   9  12       4315.88       3518.70       392.72 o                         
  12   9  12       1740.68       1411.21       338.83 o                         
  13   9  12        170.93       -144.23       288.47 o                         
  14   9  12        827.88        397.27       331.16 o                         
  15   9  12       7122.83       7326.53       588.13 o                         
  16   9  12          0.63         30.37       362.86 o                         
  17   9  12      13489.70      15319.67      1087.19 o                         
  18   9  12        207.50         55.86       430.42 o                         
   0  10  12        856.71       1155.01       207.13 o                         
   1  10  12       3737.54       3678.90       311.34 o                         
   2  10  12       3160.80       2842.97       248.54 o                         
   3  10  12      20346.94      21716.05       641.58 o                         
   4  10  12        267.70        132.58       189.43 o                         
   5  10  12       6748.63       7322.54       387.64 o                         
   6  10  12       3748.85       4139.05       315.15 o                         
   7  10  12      12144.18      11875.88       476.31 o                         
   8  10  12       1008.04       1010.11       224.67 o                         
   9  10  12        750.76       1126.89       269.82 o                         
  10  10  12        654.32        635.55       262.83 o                         
  11  10  12       1076.35       1556.11       355.77 o                         
  12  10  12         88.67        284.20       306.74 o                         
  13  10  12      12599.28      13609.43       765.97 o                         
  14  10  12        170.21        -96.21       327.65 o                         
  15  10  12       9094.92       9732.79       722.95 o                         
  16  10  12        443.83        899.13       439.73 o                         
  17  10  12       3175.41       3457.15       558.49 o                         
   1  11  12       1996.67       1729.67       274.37 o                         
   2  11  12       5698.95       6130.27       345.64 o                         
   3  11  12       6359.91       6796.54       475.13 o                         
   4  11  12      10832.96      10782.62       470.97 o                         
   5  11  12       3536.47       3496.62       312.58 o                         
   6  11  12       1218.74       1354.91       255.15 o                         
   7  11  12        278.72        421.45       230.47 o                         
   8  11  12         18.75        -10.47       211.69 o                         
   9  11  12       3079.70       2988.04       362.32 o                         
  10  11  12        102.05        -30.44       252.91 o                         
  11  11  12       6910.71       7702.98       563.28 o                         
  12  11  12       1949.11       1621.48       384.06 o                         
  13  11  12       1961.04       2183.82       426.32 o                         
  14  11  12         68.86       -173.83       347.65 o                         
  15  11  12          7.43       -169.33       338.67 o                         
  16  11  12        713.02        443.03       536.69 o                         
   0  12  12        252.60       -183.83       367.65 o                         
   1  12  12       1404.24       1084.20       275.00 o                         
   2  12  12       1757.15       1046.22       316.89 o                         
   3  12  12       1398.14       1165.64       291.27 o                         
   4  12  12       6148.28       6307.61       450.52 o                         
   5  12  12       2485.72       2755.22       312.14 o                         
   6  12  12       1577.28       1337.81       276.19 o                         
   7  12  12        483.27        384.07       250.22 o                         
   8  12  12         19.20       -123.74       247.47 o                         
   9  12  12       3037.88       3395.26       391.66 o                         
  10  12  12       2825.11       3139.13       440.89 o                         
  11  12  12        185.91       -152.87       305.74 o                         
  12  12  12       3008.86       3502.91       475.83 o                         
  13  12  12       4103.56       3832.57       496.07 o                         
  14  12  12       1053.52        606.41       558.46 o                         
  15  12  12       3006.38       3025.97       512.39 o                         
   1  13  12        282.33          0.34       248.57 o                         
   2  13  12        604.68        638.43       287.43 o                         
   3  13  12         23.90        113.30       262.52 o                         
   4  13  12       2041.60       2149.35       345.93 o                         
   5  13  12        380.78        311.33       279.72 o                         
   6  13  12       2274.41       1392.05       327.44 o                         
   7  13  12        123.42        113.89       286.05 o                         
   8  13  12       1109.80       1292.16       364.12 o                         
   9  13  12         41.52         60.07       322.09 o                         
  10  13  12       1096.08       1582.53       474.22 o                         
  11  13  12          8.99       -179.34       358.68 o                         
  12  13  12        314.22        560.57       414.52 o                         
  13  13  12       2324.25       1863.39       595.70 o                         
   0  14  12       4884.20       5292.33       587.79 o                         
   1  14  12         15.82        469.94       276.20 o                         
   2  14  12        339.38        293.94       303.32 o                         
   3  14  12       5266.88       5702.70       478.28 o                         
   4  14  12        189.19       -142.53       285.07 o                         
   5  14  12       6798.60       7349.24       562.46 o                         
   6  14  12       2649.43       2368.84       386.60 o                         
   7  14  12       1334.10       2089.11       419.90 o                         
   8  14  12        417.02        811.33       363.29 o                         
   9  14  12          4.48        -95.12       373.01 o                         
  10  14  12        219.86        409.40       414.90 o                         
  11  14  12       2757.52       2421.41       530.99 o                         
  12  14  12          1.27        178.72       427.82 o                         
   1  15  12      26457.13      28501.12      1167.48 o                         
   2  15  12         29.90        237.92       327.76 o                         
   3  15  12       8136.86      10033.91       729.64 o                         
   4  15  12        289.86       -106.38       311.43 o                         
   5  15  12        713.74        204.33       325.33 o                         
   6  15  12         51.49        169.04       359.86 o                         
   7  15  12      22303.67      26157.65      1111.09 o                         
   8  15  12        612.45        812.38       382.17 o                         
   9  15  12      24148.50      24499.25      1255.50 o                         
  10  15  12        403.47        334.45       419.23 o                         
   0  16  12         27.78       -200.19       400.38 o                         
   1  16  12        815.99        650.98       368.60 o                         
   2  16  12         52.44        118.69       341.79 o                         
   3  16  12      10783.28       9872.09       742.82 o                         
   4  16  12          0.09        -48.16       327.11 o                         
   5  16  12      16098.08      18512.05       925.74 o                         
   6  16  12          0.53         18.81       385.31 o                         
   7  16  12       6062.63       6989.20       651.74 o                         
   1   1  13        728.17        837.01        95.25 o                         
   2   1  13       1040.92       1058.47       112.88 o                         
   3   1  13          0.91         12.00        87.65 o                         
   4   1  13         13.43         15.96        89.72 o                         
   5   1  13        325.75        209.47       115.68 o                         
   6   1  13        523.34        323.40       136.14 o                         
   7   1  13       3920.46       4255.67       219.52 o                         
   8   1  13       1380.65       1459.40       146.01 o                         
   9   1  13          3.27        -52.24       104.47 o                         
  10   1  13       3562.69       2972.22       299.66 o                         
  11   1  13       2700.28       2355.70       323.39 o                         
  12   1  13       1015.96        547.53       300.11 o                         
  13   1  13         60.20       -138.49       276.99 o                         
  14   1  13        603.20        214.55       305.05 o                         
  15   1  13       1473.03        957.59       416.89 o                         
  16   1  13         15.40       -164.01       328.02 o                         
  17   1  13       2542.24       2503.57       479.68 o                         
  18   1  13         77.00       -300.70       601.41 o                         
  19   1  13        210.99       -197.50       395.00 o                         
  20   1  13        857.61        302.58       515.33 o                         
  21   1  13       1419.35        449.07       658.01 o                         
   0   2  13      48528.12      47458.15      1195.28 o                         
   1   2  13       7510.44       7666.90       241.72 o                         
   2   2  13       7888.15       7754.51       250.15 o                         
   3   2  13      22853.50      22237.29       519.69 o                         
   4   2  13       3604.33       3774.91       192.87 o                         
   5   2  13      53871.94      52360.98       949.03 o                         
   6   2  13       2106.04       1746.21       170.10 o                         
   7   2  13      12807.17      11396.05       312.13 o                         
   8   2  13       8409.43       9121.57       282.94 o                         
   9   2  13         16.10        -54.29       108.57 o                         
  10   2  13      20619.28      19799.30       483.79 o                         
  11   2  13       1339.74       1122.32       219.88 o                         
  12   2  13       2279.97       2001.65       271.95 o                         
  13   2  13       8450.31       9325.41       684.21 o                         
  14   2  13       1892.56       1527.75       383.08 o                         
  15   2  13      16479.05      17272.56      1067.37 o                         
  16   2  13      10634.95      11082.96       718.92 o                         
  17   2  13       3234.42       2761.19       493.47 o                         
  18   2  13       7089.82       7582.73      1185.78 o                         
  19   2  13        303.38        -38.81       399.56 o                         
  20   2  13       1144.32       1966.85       525.27 o                         
   1   3  13      12921.76      12117.59       361.42 o                         
   2   3  13        179.08         53.97       119.59 o                         
   3   3  13        253.88        259.51       130.63 o                         
   4   3  13       2970.84       3190.07       214.65 o                         
   5   3  13        115.16        190.51       108.45 o                         
   6   3  13          0.77        -53.57       107.13 o                         
   7   3  13       9367.81       8456.86       290.04 o                         
   8   3  13        156.20         89.21       124.85 o                         
   9   3  13       8084.97       8124.02       292.36 o                         
  10   3  13        972.96        940.37       162.02 o                         
  11   3  13      13715.18      13637.36       527.03 o                         
  12   3  13          7.99         48.27       268.43 o                         
  13   3  13        290.99        127.76       218.91 o                         
  14   3  13         19.27       -129.51       259.02 o                         
  15   3  13       1265.43       1026.92       344.02 o                         
  16   3  13        553.95        113.01       328.05 o                         
  17   3  13       6684.36       7205.43       630.37 o                         
  18   3  13       1629.87       2099.07       491.28 o                         
  19   3  13       1662.93       1921.54       497.40 o                         
  20   3  13        338.81        138.38       457.97 o                         
   0   4  13       8083.42       7645.31       428.37 o                         
   1   4  13       4705.43       4474.24       216.69 o                         
   2   4  13       8385.87       7972.92       273.05 o                         
   3   4  13      17482.10      16657.12       459.51 o                         
   4   4  13        525.52        391.40       142.40 o                         
   5   4  13      19448.96      19547.13       473.51 o                         
   6   4  13      10914.09      11078.14       334.60 o                         
   7   4  13       6795.82       6602.09       298.61 o                         
   8   4  13       8818.08       8744.11       296.45 o                         
   9   4  13       6948.43       6989.73       297.89 o                         
  10   4  13       4387.53       4191.83       254.70 o                         
  11   4  13       7313.28       7517.93       499.29 o                         
  12   4  13       1735.63       1893.42       275.51 o                         
  13   4  13      14271.12      13804.03       573.16 o                         
  14   4  13        159.82          9.24       253.52 o                         
  15   4  13       5795.70       5816.97       501.64 o                         
  16   4  13       3097.33       2515.70       424.93 o                         
  17   4  13        935.92       -181.53       363.05 o                         
  18   4  13       1017.67        345.28       377.43 o                         
  19   4  13       1334.44        624.49       401.55 o                         
  20   4  13        845.41       -177.76       355.52 o                         
   1   5  13        249.41        307.93       149.08 o                         
   2   5  13        255.55        359.77       126.23 o                         
   3   5  13        631.04        708.41       130.62 o                         
   4   5  13       4127.54       4030.60       220.84 o                         
   5   5  13        338.36        344.56       151.78 o                         
   6   5  13      11567.97      11719.00       424.61 o                         
   7   5  13       8736.37       8508.27       454.69 o                         
   8   5  13        267.56        353.41       134.24 o                         
   9   5  13       1437.50       1479.79       184.62 o                         
  10   5  13       1838.30       1405.33       207.37 o                         
  11   5  13        676.76        586.76       235.05 o                         
  12   5  13       3588.76       3587.43       349.16 o                         
  13   5  13        469.34        453.82       263.39 o                         
  14   5  13      11608.45      10655.57       624.39 o                         
  15   5  13       4187.77       3509.51       437.61 o                         
  16   5  13       2822.29       2607.75       406.70 o                         
  17   5  13        186.89       -153.01       306.02 o                         
  18   5  13        537.98        331.69       345.39 o                         
  19   5  13         43.11       -176.76       353.51 o                         
  20   5  13       3824.67       4085.78       603.21 o                         
   0   6  13       2450.83       1859.38       376.69 o                         
   1   6  13        951.84        616.72       170.20 o                         
   2   6  13       1223.55       1009.12       197.44 o                         
   3   6  13      26984.46      26213.52       548.40 o                         
   4   6  13         35.09         85.57       119.40 o                         
   5   6  13      20400.83      19734.67       483.03 o                         
   6   6  13        422.42         33.84       132.63 o                         
   7   6  13       6530.33       6033.70       338.16 o                         
   8   6  13       1207.72       1003.38       179.55 o                         
   9   6  13        149.98        -76.04       152.08 o                         
  10   6  13        125.96        -79.70       159.39 o                         
  11   6  13      10543.96      10204.00       512.31 o                         
  12   6  13        572.77        317.40       229.60 o                         
  13   6  13       6478.98       6626.13       429.46 o                         
  14   6  13       5022.99       4483.47       451.82 o                         
  15   6  13       3370.28       3345.98       411.05 o                         
  16   6  13        174.04       -152.89       305.79 o                         
  17   6  13         45.51        -69.30       381.90 o                         
  18   6  13         18.41        -89.23       399.26 o                         
  19   6  13        145.66       -209.30       418.61 o                         
   1   7  13       2031.91       2153.20       228.92 o                         
   2   7  13       8086.20       7849.82       393.53 o                         
   3   7  13       1979.09       2019.80       167.98 o                         
   4   7  13      52214.34      51529.03       970.17 o                         
   5   7  13        255.28        239.43       142.52 o                         
   6   7  13      22481.39      20718.56       532.40 o                         
   7   7  13       2829.25       3131.93       253.44 o                         
   8   7  13       2062.41       1946.77       254.77 o                         
   9   7  13       4020.74       4111.86       362.66 o                         
  10   7  13       1883.39       1902.23       244.86 o                         
  11   7  13       6844.06       6779.55       432.62 o                         
  12   7  13       8608.03       8314.02       485.39 o                         
  13   7  13       1858.70       2005.38       326.36 o                         
  14   7  13       8129.21       8229.81       561.42 o                         
  15   7  13        101.57        326.78       354.56 o                         
  16   7  13       4490.95       4607.77       556.74 o                         
  17   7  13       1439.97        991.59       440.97 o                         
  18   7  13        175.00         22.17       425.23 o                         
  19   7  13       1030.56        472.70       457.18 o                         
   0   8  13       5288.26       5455.54       497.26 o                         
   1   8  13          1.90       -100.80       201.61 o                         
   2   8  13       2042.73       2051.45       181.78 o                         
   3   8  13      17364.97      15983.32       443.47 o                         
   4   8  13        775.18        888.11       188.99 o                         
   5   8  13      41461.73      41161.45       903.20 o                         
   6   8  13         17.51        -43.76       167.28 o                         
   7   8  13       6026.76       5974.53       375.65 o                         
   8   8  13       7830.25       7384.04       404.45 o                         
   9   8  13       1387.18       1485.16       259.61 o                         
  10   8  13       1226.08        999.81       257.31 o                         
  11   8  13       2901.72       3171.11       390.39 o                         
  12   8  13        212.87         50.77       278.93 o                         
  13   8  13       5810.71       5726.26       583.82 o                         
  14   8  13        317.29       -152.37       304.75 o                         
  15   8  13       9637.97       8022.79       652.58 o                         
  16   8  13        565.83        527.68       506.98 o                         
  17   8  13       1385.55       1176.17       464.08 o                         
  18   8  13       1594.81       2262.91       522.21 o                         
   1   9  13         87.33        114.19       190.27 o                         
   2   9  13        158.50        -15.70       150.73 o                         
   3   9  13        512.83        174.90       174.88 o                         
   4   9  13        223.02         58.67       175.89 o                         
   5   9  13         84.20        113.29       179.05 o                         
   6   9  13        523.00        407.60       196.18 o                         
   7   9  13        586.35        476.11       204.82 o                         
   8   9  13         23.83        213.42       188.82 o                         
   9   9  13       2775.42       2515.07       310.38 o                         
  10   9  13       3445.03       3395.90       393.72 o                         
  11   9  13         93.33         10.05       280.30 o                         
  12   9  13        466.80        580.10       312.44 o                         
  13   9  13         36.94         40.98       303.03 o                         
  14   9  13        323.02        425.41       341.26 o                         
  15   9  13         72.91       -178.22       356.44 o                         
  16   9  13         89.02        468.09       410.71 o                         
  17   9  13         93.16        390.69       427.90 o                         
   0  10  13      27871.78      28879.09      1137.92 o                         
   1  10  13        974.01       1043.93       243.64 o                         
   2  10  13      12676.64      12907.14       555.20 o                         
   3  10  13        263.99         97.88       186.63 o                         
   4  10  13       2635.79       2053.71       253.74 o                         
   5  10  13       8135.49       8575.29       418.62 o                         
   6  10  13       5014.99       5644.59       354.22 o                         
   7  10  13       2320.92       1819.09       260.11 o                         
   8  10  13      20334.62      20316.13       858.90 o                         
   9  10  13       1776.89       2338.33       320.47 o                         
  10  10  13      24805.23      27723.03      1449.92 o                         
  11  10  13       1281.04       1309.26       343.03 o                         
  12  10  13       7743.00       7064.44       664.54 o                         
  13  10  13        557.29        297.66       331.16 o                         
  14  10  13         30.82       -160.39       320.77 o                         
  15  10  13          2.42       -191.31       382.62 o                         
  16  10  13       6196.90       7039.02       914.85 o                         
   1  11  13       4911.39       5383.76       388.50 o                         
   2  11  13        641.75        459.77       247.29 o                         
   3  11  13       5922.54       5907.39       429.78 o                         
   4  11  13         58.31        -40.09       243.16 o                         
   5  11  13        830.56        291.12       249.80 o                         
   6  11  13          1.88        192.30       222.83 o                         
   7  11  13       5215.98       5625.85       378.27 o                         
   8  11  13       3344.77       3443.51       366.14 o                         
   9  11  13       4477.95       4517.78       402.73 o                         
  10  11  13        235.61        271.59       308.96 o                         
  11  11  13       2472.15       1880.19       388.38 o                         
  12  11  13        106.97       -104.64       316.37 o                         
  13  11  13       1089.65        975.78       374.05 o                         
  14  11  13          5.98       -170.91       341.83 o                         
  15  11  13       2697.40       2331.76       541.97 o                         
   0  12  13      10472.92      12533.56       863.23 o                         
   1  12  13        321.37        289.29       245.68 o                         
   2  12  13        427.95        324.47       260.04 o                         
   3  12  13       1118.91       1316.29       291.03 o                         
   4  12  13        207.05        545.75       277.19 o                         
   5  12  13       4600.13       5048.25       427.39 o                         
   6  12  13        470.71        489.41       279.00 o                         
   7  12  13         11.95        -16.85       264.10 o                         
   8  12  13        444.74        436.94       311.19 o                         
   9  12  13        488.30        776.28       342.21 o                         
  10  12  13        798.05       1480.91       426.73 o                         
  11  12  13        198.09        135.80       374.85 o                         
  12  12  13        147.22        109.25       373.85 o                         
  13  12  13       1240.76       1601.66       448.69 o                         
  14  12  13        168.04        126.39       441.70 o                         
   1  13  13       8954.93       9002.12       513.37 o                         
   2  13  13       6783.88       6757.84       491.35 o                         
   3  13  13       1471.70       1241.91       317.38 o                         
   4  13  13       4972.81       6122.84       478.01 o                         
   5  13  13        637.57        882.26       318.00 o                         
   6  13  13       8083.98       9502.34       571.14 o                         
   7  13  13       3220.41       3353.84       451.71 o                         
   8  13  13       2658.85       2354.71       415.42 o                         
   9  13  13       6141.42       6676.87       643.01 o                         
  10  13  13        212.02       -145.84       356.66 o                         
  11  13  13       2758.95       2630.16       509.89 o                         
  12  13  13       1390.12       1416.65       475.20 o                         
  13  13  13         18.08        -55.67       439.22 o                         
   0  14  13       2472.20       2206.40       482.11 o                         
   1  14  13       3255.40       3020.17       381.86 o                         
   2  14  13        785.30        445.65       322.91 o                         
   3  14  13       3320.23       3216.41       435.71 o                         
   4  14  13        264.62       -147.36       294.72 o                         
   5  14  13       1093.55       1091.41       354.77 o                         
   6  14  13       1026.82       1791.91       420.74 o                         
   7  14  13        861.83        851.25       395.14 o                         
   8  14  13        260.36        518.53       375.41 o                         
   9  14  13       1496.92       1170.41       440.87 o                         
  10  14  13        231.71        -63.84       410.63 o                         
  11  14  13         97.66        -54.77       424.63 o                         
   1  15  13       5662.44       6679.70       608.43 o                         
   2  15  13        389.89        545.63       333.25 o                         
   3  15  13       1644.64       1495.89       377.02 o                         
   4  15  13       1425.05       1484.14       382.33 o                         
   5  15  13        637.54        117.12       328.07 o                         
   6  15  13       2112.84       2177.10       447.69 o                         
   7  15  13        526.74        506.37       388.07 o                         
   8  15  13       1209.56        791.15       446.35 o                         
   9  15  13       1655.42       3661.23       552.43 o                         
   0  16  13        233.42        183.43       435.33 o                         
   1  16  13        423.81        170.71       325.53 o                         
   2  16  13        749.34        325.03       340.38 o                         
   3  16  13        219.99        358.46       342.22 o                         
   4  16  13         99.96        697.36       412.98 o                         
   5  16  13          8.08        594.20       426.06 o                         
   0   0  14      14140.28      14180.47       675.57 o                         
   1   0  14       1106.98        842.36       170.43 o                         
   2   0  14       1536.92       1368.50       172.23 o                         
   3   0  14      39569.13      36539.78      1016.89 o                         
   4   0  14       1458.89       1421.43       225.61 o                         
   5   0  14      23825.21      22593.45       735.90 o                         
   6   0  14        937.48        978.29       252.22 o                         
   7   0  14      39791.32      39437.74      1241.34 o                         
   8   0  14      17447.75      13771.78      1165.76 o                         
   9   0  14        667.88        364.64       234.94 o                         
  10   0  14       8468.24       8447.42       496.49 o                         
  11   0  14       6011.59       5920.60       652.31 o                         
  12   0  14        100.42         54.86       375.01 o                         
  13   0  14      38078.42      38364.29      1662.07 o                         
  14   0  14        132.50        732.93       480.37 o                         
  15   0  14      15725.87      16543.42      1178.13 o                         
  16   0  14       6171.51       7154.58       880.47 o                         
  17   0  14       7633.94       7262.33      1042.21 o                         
  18   0  14       5218.98       4406.12      1346.17 o                         
  19   0  14          7.09        817.36       636.11 o                         
  20   0  14        597.52        403.86       664.61 o                         
   1   1  14        373.50        156.21       109.76 o                         
   2   1  14       9907.26       9282.58       346.22 o                         
   3   1  14      11413.05      11672.79       427.04 o                         
   4   1  14      18846.95      17641.85       483.25 o                         
   5   1  14        906.73        503.16       155.48 o                         
   6   1  14       9564.52       8638.33       390.17 o                         
   7   1  14       1390.17       1291.85       174.76 o                         
   8   1  14         15.43        150.51       144.04 o                         
   9   1  14      13517.01      12990.77       365.64 o                         
  10   1  14      12324.26      13035.59       524.68 o                         
  11   1  14       3726.91       3962.23       335.24 o                         
  12   1  14      12684.65      12002.10       635.02 o                         
  13   1  14        158.94        -76.71       272.97 o                         
  14   1  14       7761.08       9097.23       621.89 o                         
  15   1  14       4732.43       5242.13       523.33 o                         
  16   1  14        570.77       -174.73       349.46 o                         
  17   1  14       9179.03      10611.81       768.88 o                         
  18   1  14       2284.72       1829.27       559.45 o                         
  19   1  14       5713.97       5340.60       715.98 o                         
  20   1  14       8303.43       9481.67       791.44 o                         
   0   2  14      32782.95      32938.40       904.06 o                         
   1   2  14       2242.69       2235.02       142.95 o                         
   2   2  14       9711.65       9635.51       295.64 o                         
   3   2  14        255.34        408.16       115.95 o                         
   4   2  14        164.32        -22.11       105.53 o                         
   5   2  14        750.37        549.95       143.30 o                         
   6   2  14       4796.19       4845.26       251.20 o                         
   7   2  14        558.61        295.99       146.75 o                         
   8   2  14      10221.78       9709.16       362.11 o                         
   9   2  14       1651.82       1749.86       221.31 o                         
  10   2  14       2525.32       2647.97       227.64 o                         
  11   2  14         87.04         -7.67       199.97 o                         
  12   2  14       1071.32        751.75       276.64 o                         
  13   2  14        442.53        253.16       257.33 o                         
  14   2  14        364.86        -27.70       300.74 o                         
  15   2  14       1092.32        922.59       393.29 o                         
  16   2  14       1448.03       2214.96       443.90 o                         
  17   2  14        111.07       -184.55       369.09 o                         
  18   2  14        435.53         14.23       406.03 o                         
  19   2  14        521.26       -111.97       431.49 o                         
  20   2  14        955.70       -131.10       503.11 o                         
   1   3  14       1501.96       1627.87       131.17 o                         
   2   3  14        278.34        257.69       142.42 o                         
   3   3  14       1893.40       1796.46       187.55 o                         
   4   3  14       1032.76        866.38       143.54 o                         
   5   3  14       1100.12        968.51       133.26 o                         
   6   3  14        280.50        143.46       128.13 o                         
   7   3  14        362.80        283.87       133.61 o                         
   8   3  14        175.87        -64.15       128.30 o                         
   9   3  14       4624.52       4579.86       318.09 o                         
  10   3  14         99.63        -45.28       151.86 o                         
  11   3  14       1345.58       1193.99       295.91 o                         
  12   3  14        137.35        211.07       204.08 o                         
  13   3  14         20.56       -128.77       257.54 o                         
  14   3  14       3509.67       2626.93       541.97 o                         
  15   3  14       4632.67       3802.10       459.07 o                         
  16   3  14       1312.75        701.59       501.40 o                         
  17   3  14       4916.35       5126.16       588.05 o                         
  18   3  14        667.05        482.59       432.99 o                         
  19   3  14        938.58       -237.30       474.60 o                         
  20   3  14        580.92       -212.61       425.21 o                         
   0   4  14      69028.98      67744.46      1695.82 o                         
   1   4  14        465.75        589.02       186.06 o                         
   2   4  14      22830.00      21935.76       535.29 o                         
   3   4  14       1533.22       1644.70       180.10 o                         
   4   4  14       2934.60       3354.93       233.56 o                         
   5   4  14        175.89        -72.46       144.91 o                         
   6   4  14      11669.94      10556.86       368.26 o                         
   7   4  14         31.56         42.68       126.30 o                         
   8   4  14      27732.06      26304.26       613.30 o                         
   9   4  14       2323.90       2442.43       269.49 o                         
  10   4  14      16172.72      14951.35       469.96 o                         
  11   4  14        516.12        617.77       229.48 o                         
  12   4  14       7210.53       8027.39       449.10 o                         
  13   4  14        475.59        222.77       284.01 o                         
  14   4  14        469.31        286.00       310.72 o                         
  15   4  14        768.56        147.48       410.54 o                         
  16   4  14       8106.82       8457.84       689.41 o                         
  17   4  14       1795.45       1421.70       398.77 o                         
  18   4  14      13562.35      13251.89       919.15 o                         
  19   4  14       1063.17       1262.05       470.09 o                         
   1   5  14         90.79         27.51       143.65 o                         
   2   5  14       1278.99       1249.96       152.88 o                         
   3   5  14        137.89        215.29       140.11 o                         
   4   5  14      12354.61      12397.73       483.78 o                         
   5   5  14        167.83         35.34       146.83 o                         
   6   5  14      11387.28      11506.74       550.15 o                         
   7   5  14       2401.23       2445.82       199.88 o                         
   8   5  14       4316.39       3996.36       263.28 o                         
   9   5  14        182.69        179.22       171.24 o                         
  10   5  14       2706.84       2426.66       286.52 o                         
  11   5  14        844.30        751.21       249.23 o                         
  12   5  14       6313.03       5757.11       415.63 o                         
  13   5  14        533.90        217.91       286.67 o                         
  14   5  14       2236.21       2175.31       378.42 o                         
  15   5  14       1103.25       1063.54       356.44 o                         
  16   5  14        898.92       1094.40       385.03 o                         
  17   5  14       1259.74       1477.21       408.01 o                         
  18   5  14       4480.74       5739.26       657.48 o                         
  19   5  14        112.71       -190.20       380.41 o                         
   0   6  14        505.73         81.29       211.51 o                         
   1   6  14       1691.21       1682.43       211.99 o                         
   2   6  14       2562.93       2812.67       249.84 o                         
   3   6  14      26378.68      25802.13       547.60 o                         
   4   6  14        140.08        110.40       128.17 o                         
   5   6  14      57720.80      58099.29      1026.57 o                         
   6   6  14        257.80        152.03       155.38 o                         
   7   6  14      29562.07      29848.91       744.93 o                         
   8   6  14        538.42        466.44       200.48 o                         
   9   6  14        579.46        321.53       171.90 o                         
  10   6  14       4460.57       4261.66       382.70 o                         
  11   6  14      12236.20      13480.46       732.51 o                         
  12   6  14        644.01        640.14       282.47 o                         
  13   6  14      18736.54      20250.98       756.13 o                         
  14   6  14        225.50         -4.76       315.13 o                         
  15   6  14      14740.14      16438.82       990.98 o                         
  16   6  14        313.38        475.41       360.50 o                         
  17   6  14       2315.29       1671.73       463.56 o                         
  18   6  14        173.53        121.53       420.32 o                         
  19   6  14        128.85       -213.76       427.52 o                         
   1   7  14       1086.29       1483.63       218.34 o                         
   2   7  14       3939.16       3876.23       307.62 o                         
   3   7  14       4199.49       4243.18       252.05 o                         
   4   7  14       1321.51       1212.01       192.07 o                         
   5   7  14         84.18        -82.59       170.71 o                         
   6   7  14        443.15         73.83       191.66 o                         
   7   7  14       8945.74       9333.95       468.25 o                         
   8   7  14          4.30        147.88       202.56 o                         
   9   7  14       2723.26       2986.98       300.26 o                         
  10   7  14       2646.43       2392.62       348.58 o                         
  11   7  14        347.97       -128.05       256.10 o                         
  12   7  14       2054.62       2262.55       369.44 o                         
  13   7  14        327.38        258.24       296.45 o                         
  14   7  14        190.40        373.10       359.42 o                         
  15   7  14       2729.12       2103.38       465.65 o                         
  16   7  14        610.50        533.69       432.12 o                         
  17   7  14       3422.72       4233.42       585.26 o                         
  18   7  14       1065.76        465.40       561.52 o                         
   0   8  14       7219.63       7135.68       577.72 o                         
   1   8  14       2758.76       2664.30       268.86 o                         
   2   8  14       3615.78       3706.68       315.80 o                         
   3   8  14        340.64         50.82       149.45 o                         
   4   8  14       1465.96       1496.62       213.53 o                         
   5   8  14          7.93        182.00       176.53 o                         
   6   8  14        763.83        450.38       188.70 o                         
   7   8  14         12.28        -89.23       178.45 o                         
   8   8  14       3673.53       3656.60       409.25 o                         
   9   8  14        107.98        -85.11       214.67 o                         
  10   8  14       5703.90       5709.63       458.25 o                         
  11   8  14       1062.48        785.18       306.78 o                         
  12   8  14         77.43        206.46       287.23 o                         
  13   8  14        904.70        437.67       310.75 o                         
  14   8  14        409.37        833.16       390.89 o                         
  15   8  14        120.06       -166.27       332.54 o                         
  16   8  14       1170.59        604.94       421.69 o                         
  17   8  14         67.69        -76.06       415.75 o                         
   1   9  14       4607.50       4604.83       336.63 o                         
   2   9  14         56.96       -100.42       200.83 o                         
   3   9  14        237.86        -45.03       199.93 o                         
   4   9  14        181.15        127.06       173.16 o                         
   5   9  14         46.91         48.77       181.00 o                         
   6   9  14       1571.04       1654.31       275.97 o                         
   7   9  14       2528.29       2302.41       260.93 o                         
   8   9  14       1095.04        707.50       298.05 o                         
   9   9  14        956.19        630.31       262.07 o                         
  10   9  14         16.61        -59.32       284.50 o                         
  11   9  14         28.18       -129.62       291.00 o                         
  12   9  14         31.77       -151.52       303.03 o                         
  13   9  14         55.95       -151.23       302.47 o                         
  14   9  14        183.81         91.91       360.09 o                         
  15   9  14        343.22        485.59       403.63 o                         
  16   9  14        468.79        429.08       401.69 o                         
  17   9  14        967.37       1439.60       489.86 o                         
   0  10  14        136.88        124.55       315.47 o                         
   1  10  14       1666.49       1849.14       272.45 o                         
   2  10  14       1078.58        620.20       246.91 o                         
   3  10  14       5451.24       5751.18       456.15 o                         
   4  10  14         32.85       -112.50       224.99 o                         
   5  10  14       2923.12       3340.94       340.86 o                         
   6  10  14        988.83        820.58       261.13 o                         
   7  10  14       1296.22       1160.52       268.32 o                         
   8  10  14        746.52        844.85       270.06 o                         
   9  10  14        610.42        414.04       261.53 o                         
  10  10  14        362.04        536.67       309.30 o                         
  11  10  14       1893.73       2203.12       388.88 o                         
  12  10  14         10.86        -43.36       313.46 o                         
  13  10  14       1560.77       1180.06       367.78 o                         
  14  10  14       3326.61       3622.87       525.72 o                         
  15  10  14         76.78         15.16       412.45 o                         
  16  10  14        936.94       1207.14       466.91 o                         
   1  11  14        279.72        482.44       248.13 o                         
   2  11  14       5654.63       5296.12       416.36 o                         
   3  11  14         33.74       -117.13       234.26 o                         
   4  11  14       7094.99       7643.75       639.16 o                         
   5  11  14        530.39        566.03       269.66 o                         
   6  11  14      25273.27      26179.46       972.69 o                         
   7  11  14         17.34         81.59       284.29 o                         
   8  11  14       8498.76       9783.34       598.52 o                         
   9  11  14       1100.92        899.65       383.69 o                         
  10  11  14         72.49        108.23       354.61 o                         
  11  11  14       2147.50       2000.39       454.56 o                         
  12  11  14       7812.28       7959.34       708.27 o                         
  13  11  14        535.59        631.72       412.73 o                         
  14  11  14      11506.71      13339.50      1517.69 o                         
  15  11  14        753.91       1291.73       534.86 o                         
   0  12  14       6761.01       5481.49       557.13 o                         
   1  12  14          9.23        -94.29       241.40 o                         
   2  12  14       1513.30       1314.44       316.11 o                         
   3  12  14       4014.99       4199.86       428.54 o                         
   4  12  14       2000.93       1701.84       338.50 o                         
   5  12  14      12497.80      13972.07       650.14 o                         
   6  12  14       1194.57        797.20       302.52 o                         
   7  12  14       8011.30       9401.24       752.59 o                         
   8  12  14       2139.28       2847.06       409.48 o                         
   9  12  14        959.06        783.71       397.16 o                         
  10  12  14       2379.80       2475.50       481.73 o                         
  11  12  14         67.85        645.25       409.06 o                         
  12  12  14       5350.67       6169.41       639.87 o                         
  13  12  14       5246.70       5997.54       807.43 o                         
   1  13  14        523.36        790.80       294.35 o                         
   2  13  14       3595.25       3733.19       413.60 o                         
   3  13  14         37.40       -136.80       273.61 o                         
   4  13  14      22846.68      26535.09       920.67 o                         
   5  13  14        487.67        328.86       301.77 o                         
   6  13  14       9690.25      11640.63       913.76 o                         
   7  13  14        487.61        518.92       351.38 o                         
   8  13  14       3245.83       4110.39       479.15 o                         
   9  13  14         52.33       -162.16       374.39 o                         
  10  13  14       1100.73        815.41       436.08 o                         
  11  13  14        480.56        238.44       405.01 o                         
  12  13  14       2800.74       3528.10       570.93 o                         
   0  14  14       2389.69       2225.33       500.21 o                         
   1  14  14        773.77        817.23       340.48 o                         
   2  14  14       3278.08       3312.05       424.23 o                         
   3  14  14        163.35        109.13       315.20 o                         
   4  14  14         19.13        343.23       321.33 o                         
   5  14  14        772.57        517.33       327.01 o                         
   6  14  14       6752.49       7237.46       596.20 o                         
   7  14  14        234.11        237.18       368.09 o                         
   8  14  14       3038.65       3656.36       557.03 o                         
   9  14  14        598.10        290.52       423.52 o                         
  10  14  14        346.50        289.71       484.03 o                         
   1  15  14       4422.49       4938.95       474.19 o                         
   2  15  14        895.53        293.34       341.81 o                         
   3  15  14       1665.24       1488.17       384.54 o                         
   4  15  14        250.14       -149.67       337.75 o                         
   5  15  14       1042.94        858.65       410.58 o                         
   6  15  14         66.12        479.86       383.97 o                         
   7  15  14       1620.47       1648.98       439.73 o                         
   0  16  14       9807.94       8990.63      1194.34 o                         
   1  16  14       1356.79       1562.05       382.31 o                         
   2  16  14       4446.66       5669.76       632.21 o                         
   1   1  15      22269.85      23287.35       525.39 o                         
   2   1  15        500.99        651.11       130.98 o                         
   3   1  15       3376.65       3425.52       207.14 o                         
   4   1  15        726.47        718.12       149.02 o                         
   5   1  15       7786.92       8066.05       318.32 o                         
   6   1  15       1382.24       1284.03       163.57 o                         
   7   1  15      38596.03      37941.04       930.41 o                         
   8   1  15        352.75        200.87       159.79 o                         
   9   1  15      40379.91      38304.96       879.59 o                         
  10   1  15         19.04        363.38       157.69 o                         
  11   1  15        800.56        568.78       289.56 o                         
  12   1  15       2042.15       1871.55       516.34 o                         
  13   1  15          3.26         82.87       292.04 o                         
  14   1  15         44.42       -150.56       301.13 o                         
  15   1  15       3341.79       3330.87       652.03 o                         
  16   1  15          6.44        237.59       369.72 o                         
  17   1  15      10072.53       9668.71       732.82 o                         
  18   1  15        193.49        646.03       426.65 o                         
  19   1  15       6060.31       6210.32       653.69 o                         
   0   2  15       1759.10       1665.99       214.30 o                         
   1   2  15         33.23        162.82       106.51 o                         
   2   2  15        817.29        809.03       127.49 o                         
   3   2  15       5197.31       5194.54       225.00 o                         
   4   2  15        220.30         48.12       137.88 o                         
   5   2  15       3406.45       3313.11       217.94 o                         
   6   2  15       2050.52       1951.51       195.47 o                         
   7   2  15       1812.14       2145.48       208.52 o                         
   8   2  15        731.63        625.43       170.53 o                         
   9   2  15       1783.60       2058.22       269.00 o                         
  10   2  15      10386.10       9570.28       389.48 o                         
  11   2  15       2016.17       1788.41       265.39 o                         
  12   2  15        192.21        487.36       291.21 o                         
  13   2  15        749.49        980.70       320.52 o                         
  14   2  15        952.95        719.57       320.56 o                         
  15   2  15       4031.99       4679.57       523.84 o                         
  16   2  15         68.17       -164.64       329.28 o                         
  17   2  15        827.52        175.49       398.04 o                         
  18   2  15        555.81         17.83       410.10 o                         
  19   2  15        391.69        665.64       454.36 o                         
   1   3  15      27031.92      27963.78       579.67 o                         
   2   3  15       4027.83       4480.10       351.33 o                         
   3   3  15       3984.11       4176.97       266.11 o                         
   4   3  15        286.52        248.78       138.95 o                         
   5   3  15        204.03        115.32       139.04 o                         
   6   3  15       1490.53       1189.13       163.52 o                         
   7   3  15       8952.96       8919.59       329.10 o                         
   8   3  15         89.88        -13.89       161.09 o                         
   9   3  15      15845.86      15482.99       564.79 o                         
  10   3  15       4793.68       5647.53       424.62 o                         
  11   3  15       5178.48       5732.99       381.82 o                         
  12   3  15        475.80        306.66       281.32 o                         
  13   3  15       1492.98        995.22       362.87 o                         
  14   3  15        107.55        242.18       321.51 o                         
  15   3  15       4464.39       4105.77       571.94 o                         
  16   3  15          1.13        609.21       376.64 o                         
  17   3  15       9516.54       9587.62       741.06 o                         
  18   3  15        132.58       -256.43       512.86 o                         
  19   3  15       3555.32       4246.32       682.20 o                         
   0   4  15      16031.48      15944.59       885.18 o                         
   1   4  15         46.76        103.38       178.21 o                         
   2   4  15       8767.44       9144.11       331.71 o                         
   3   4  15         56.99        -73.95       157.02 o                         
   4   4  15        304.04        261.52       151.52 o                         
   5   4  15        539.09        392.70       155.73 o                         
   6   4  15       1806.97       1632.53       170.72 o                         
   7   4  15        297.75        126.22       145.19 o                         
   8   4  15       1661.82       1492.21       290.46 o                         
   9   4  15        739.20        575.00       188.37 o                         
  10   4  15       1450.61       1189.17       251.15 o                         
  11   4  15       1419.17       1110.33       258.19 o                         
  12   4  15        850.99        781.95       249.72 o                         
  13   4  15        964.70        469.84       296.93 o                         
  14   4  15       1202.49       1129.16       346.75 o                         
  15   4  15        960.25        541.77       342.21 o                         
  16   4  15        345.29        564.62       490.86 o                         
  17   4  15        539.66        236.83       420.14 o                         
  18   4  15       1619.61       1925.51       565.41 o                         
  19   4  15        380.43        422.28       522.14 o                         
   1   5  15        111.64         84.76       168.97 o                         
   2   5  15      10568.70       9554.03       377.90 o                         
   3   5  15         43.49         33.30       134.29 o                         
   4   5  15      24327.28      23833.13       611.11 o                         
   5   5  15        595.41        463.25       174.26 o                         
   6   5  15      11219.41      10888.99       461.03 o                         
   7   5  15        726.80        613.52       214.39 o                         
   8   5  15         80.18        -93.23       186.47 o                         
   9   5  15       1634.07       1509.38       252.46 o                         
  10   5  15       5413.25       5441.38       438.62 o                         
  11   5  15        464.74        359.77       272.80 o                         
  12   5  15      13858.12      13333.11       625.86 o                         
  13   5  15         55.79        -14.44       334.02 o                         
  14   5  15       5361.44       5910.78       576.00 o                         
  15   5  15        309.50       -162.01       357.18 o                         
  16   5  15        446.58        490.44       373.42 o                         
  17   5  15        996.80       1080.44       417.97 o                         
  18   5  15       2341.75       1769.18       465.28 o                         
   0   6  15       7038.08       7039.46       589.54 o                         
   1   6  15       1494.72       1653.31       224.70 o                         
   2   6  15         96.81        -41.48       167.04 o                         
   3   6  15      11587.91      11735.90       468.99 o                         
   4   6  15       1395.46       1424.34       190.70 o                         
   5   6  15      17472.26      17435.85       546.51 o                         
   6   6  15        122.38        -86.76       173.51 o                         
   7   6  15       5959.03       6363.73       358.91 o                         
   8   6  15       1047.44        587.31       210.47 o                         
   9   6  15         37.34        -91.63       183.26 o                         
  10   6  15       4120.98       4296.14       385.78 o                         
  11   6  15       5254.71       5742.50       439.77 o                         
  12   6  15        879.64        777.76       293.87 o                         
  13   6  15       8472.79       9826.58       623.82 o                         
  14   6  15        614.40        596.96       401.65 o                         
  15   6  15       7327.88       7668.08       606.57 o                         
  16   6  15        876.91       1345.59       416.03 o                         
  17   6  15        472.43       -168.99       418.18 o                         
  18   6  15       1218.36        848.02       462.68 o                         
   1   7  15        260.06        321.72       192.15 o                         
   2   7  15       1981.49       2229.82       269.32 o                         
   3   7  15        341.78        -61.70       193.49 o                         
   4   7  15       5474.10       5790.77       311.71 o                         
   5   7  15       3991.60       3738.76       276.19 o                         
   6   7  15       4563.49       4914.17       337.18 o                         
   7   7  15       6730.13       7212.35       419.68 o                         
   8   7  15        298.66        116.06       272.66 o                         
   9   7  15       3838.66       4250.93       352.31 o                         
  10   7  15        107.11        286.15       264.85 o                         
  11   7  15        837.25        651.79       308.15 o                         
  12   7  15        389.50       -142.06       284.11 o                         
  13   7  15        775.51        663.29       370.77 o                         
  14   7  15       5247.14       6536.29       617.80 o                         
  15   7  15       2419.67       3547.68       596.41 o
[truncated: 117,208 more chars]
